# Supplementary material for: Cheminformatics analysis of the AR agonist and antagonist datasets in PubChem
Source: J Cheminform. 2016 Jul 8;8:37. doi: 10.1186/s13321-016-0150-6 (PMC4938998; doi:10.1186/s13321-016-0150-6)
Supplement: Supplementary file 1 — 10.1186/s13321-016-0150-6 The whole list of studied AR agonist and antagonist datasets. [file 13321_2016_150_MOESM1_ESM.xlsx]

## Sheet: agonist
	PUBCHEM_CID	PUBCHEM_ACTIVITY_OUTCOME	SCAFFOLD_ID	RINGS	CID_smi	scaffold_smi	scaffold_csk
1	9403	Active	13	5	C[C@]12CC[C@H]3[C@H]([C@@H]1CC[C@@H]2OC(=O)CCC4CCCC4)CCC5=C3C=CC(=C5)O	O=C(O[C@@H]1CCC2C1CCC1C2CCc2c1cccc2)CCC1CCCC1	CC(CCC1CCCC1)CC1CCC2C1CCC1C3CCCCC3CCC12
2	13218779	Inactive	14	2	C[C@@]12CC[C@@H](C1(C)C)C[C@H]2OC(=O)CSC#N	C1CC2CC1CC2	C1CC2CCC1C2
3	2724372	Inactive	17	5	C=C[C@H]1CN2CCC1C[C@@H]2[C@H](C3=CC=NC4=CC=CC=C34)O	c1ccc2c(c1)c(ccn2)CC1CC2CCN1CC2	C1CCC2C(C1)CCCC2CC1CC2CCC1CC2
4	994	Inactive	3	1	C1=CC=C(C=C1)CC(C(=O)O)N	c1ccccc1	C1CCCCC1
5	4766	Inactive	23	4	C1=CC=C2C(=C1)C(OS2(=O)=O)(C3=CC=C(C=C3)O)C4=CC=C(C=C4)O	O=S1(=O)OC(c2c1cccc2)(c1ccccc1)c1ccccc1	CC1(C)CC(C2CCCCC2)(C2CCCCC2)C2CCCCC21
6	8969	Inactive	36	5	COC(=O)[C@H]1[C@H](CC[C@@H]2[C@@H]1C[C@H]3C4=C(CCN3C2)C5=CC=CC=C5N4)O	C1CCC2C(C1)CC1N(C2)CCc2c1[nH]c1c2cccc1	C1CCC2CC3C(CCC4C5CCCCC5CC34)CC2C1
7	8739	Inactive	3	1	C1=CC(=CC=C1C(=O)O)S(=O)(=O)N	c1ccccc1	C1CCCCC1
8	4904	Inactive	39	3	C1CCN(CC1)CCC(C2=CC=CC=C2)(C3=CC=CC=C3)O	C1CCN(CC1)CCC(c1ccccc1)c1ccccc1	C1CCC(CCC(C2CCCCC2)C2CCCCC2)CC1
9	65708	Inactive	41	2	C1=CC=C2C(=C1)NC(=N2)CCC(=O)O	c1ccc2c(c1)[nH]cn2	C1CCC2CCCC2C1
10	5338	Inactive	45	3	C1=CC=C2C(=C1)N=CC(=N2)NS(=O)(=O)C3=CC=C(C=C3)N	O=S(=O)(c1ccccc1)Nc1cnc2c(n1)cccc2	CC(C)(CC1CCC2CCCCC2C1)C1CCCCC1
11	5920	Inactive	46	2	C1=CC(=C(C=C1OC2=C(C=C(C=C2I)C[C@@H](C(=O)O)N)I)I)O	c1ccc(cc1)Oc1ccccc1	C1CCC(CC2CCCCC2)CC1
12	667466	Inactive	49	3	CN(C)CC/C=C/1\C2=CC=CC=C2SC3=C1C=C(C=C3)Cl	C=C1c2ccccc2Sc2c1cccc2	CC1C2CCCCC2CC2CCCCC21
13	3000668	Inactive	54	3	C[N+]1([C@@H]2CC[C@H]1CC(C2)OC(=O)C(CO)C3=CC=CC=C3)[O-]	O=C(Cc1ccccc1)OC1CC2CCC(C1)[NH2+]2	CC(CC1CCCCC1)CC1CC2CCC(C2)C1
14	2333	Inactive	58	3	CCC1=C(C2=CC=CC=C2O1)C(=O)C3=CC(=C(C(=C3)Br)O)Br	O=C(c1coc2c1cccc2)c1ccccc1	CC(C1CCCCC1)C1CCC2CCCCC21
15	614	Inactive	59	1	C1CC(NC1)C(=O)O	C1CCCN1	C1CCCC1
16	94280	Inactive	62	3	CC1(C2=CC=CC=C2N(C3=CC=CC=C31)CCCN(C)C)C	c1ccc2c(c1)Nc1c(C2)cccc1	C1CCC2CC3CCCCC3CC2C1
17	4078	Inactive	68	4	CN1CCCCC1CCN2C3=CC=CC=C3SC4=C2C=C(C=C4)S(=O)C	C1CCC(NC1)CCN1c2ccccc2Sc2c1cccc2	C1CCC(CCC2C3CCCCC3CC3CCCCC32)CC1
18	2348	Inactive	72	3	C1=CC=C(C=C1)CC2NC3=CC(=C(C=C3S(=O)(=O)N2)S(=O)(=O)N)Cl	O=S1(=O)NC(Cc2ccccc2)Nc2c1cccc2	CC1(C)CC(CC2CCCCC2)CC2CCCCC21
19	3151	Inactive	82	5	C1CN(CCC1N2C3=C(C=C(C=C3)Cl)NC2=O)CCCN4C5=CC=CC=C5NC4=O	O=c1[nH]c2c(n1CCCN1CCC(CC1)n1c(=O)[nH]c3c1cccc3)cccc2	CC1CC2CCCCC2C1CCCC1CCC(C2C(C)CC3CCCCC32)CC1
20	65758	Inactive	87	3	C1=CC=C(C(=C1)C2=NC(=NO2)C3=CC=NC=C3)Cl	c1ccc(cc1)c1onc(n1)c1ccncc1	C1CCC(C2CCC(C3CCCCC3)C2)CC1
21	4614	Inactive	91	3	C1=CC=C(C=C1)C2=C(OC(=N2)CCC(=O)O)C3=CC=CC=C3	c1ccc(cc1)c1ocnc1c1ccccc1	C1CCC(C2CCCC2C2CCCCC2)CC1
22	71203	Inactive	101	5	CC[C@@]12CCCN3[C@@H]1C4=C(CC3)C5=CC=CC=C5N4C(=O)C2	O=C1CC2CCCN3C2c2n1c1ccccc1c2CC3	CC1CC2CCCC3CCC4C5CCCCC5C1C4C32
23	2170	Inactive	110	4	C1CN(CCN1)C2=NC3=CC=CC=C3OC4=C2C=C(C=C4)Cl	N1CCN(CC1)C1=Nc2ccccc2Oc2c1cccc2	C1CCC(C2CC3CCCCC3CC3CCCCC32)CC1
24	1727	Inactive	83	1	C1=CN=CC=C1N	c1cccnc1	C1CCCCC1
25	2081	Inactive	3	1	CC(C(=O)OC(C)(C)CC1=CC=C(C=C1)Cl)N	c1ccccc1	C1CCCCC1
26	1989	Inactive	111	2	CC(=O)C1=CC=C(C=C1)S(=O)(=O)NC(=O)NC2CCCCC2	O=C(NS(=O)(=O)c1ccccc1)NC1CCCCC1	CC(CC1CCCCC1)CC(C)(C)C1CCCCC1
27	2130	Inactive	112	4	C1C2CC3CC1CC(C2)(C3)N	C1C2CC3CC1CC(C2)C3	C1C2CC3CC1CC(C2)C3
28	169371	Inactive	116	3	C1=CC(=CC=C1C(=O)N[C@@H](CCC(=O)O)C(=O)O)NCC2=CN=C3C(=N2)C(=NC(=N3)N)N	c1ccc(cc1)NCc1cnc2c(n1)cncn2	C1CCC(CCC2CCC3CCCCC3C2)CC1
29	1967	Inactive	117	1	CC1=C(C(=O)C(=C(C1=O)C)CCCCC#CCCCC#CCO)C	O=C1C=CC(=O)C=C1	CC1CCC(C)CC1
30	1935	Inactive	120	3	C1CCC2=NC3=CC=CC=C3C(=C2C1)N	C1CCc2c(C1)nc1c(c2)cccc1	C1CCC2CC3CCCCC3CC2C1
31	2265	Inactive	123	3	CN1C=NC(=C1SC2=NC=NC3=C2NC=N3)[N+](=O)[O-]	n1c[nH]c(c1)Sc1ncnc2c1[nH]cn2	C1CCC(CC2CCCC3CCCC32)C1
32	2022	Inactive	125	2	C1=NC2=C(N1COCCO)NC(=NC2=O)N	O=c1nc[nH]c2c1nc[nH]2	CC1CCCC2CCCC12
33	2244	Inactive	3	1	CC(=O)OC1=CC=CC=C1C(=O)O	c1ccccc1	C1CCCCC1
34	1986	Inactive	126	1	CC(=O)NC1=NN=C(S1)S(=O)(=O)N	s1cnnc1	C1CCCC1
35	2230	Inactive	24	1	CN1CCC=C(C1)C(=O)OC	N1CCC=CC1	C1CCCCC1
36	16231	Inactive	42	1	C1(=C(N=C(C(=N1)Cl)N)N)C(=O)N=C(N)N	n1ccncc1	C1CCCCC1
37	2094	Inactive	129	2	C1=C2C(=NC=NC2=O)NN1	O=c1ncnc2c1c[nH][nH]2	CC1CCCC2CCCC12
38	2157	Inactive	58	3	CCCCC1=C(C2=CC=CC=C2O1)C(=O)C3=CC(=C(C(=C3)I)OCCN(CC)CC)I	O=C(c1coc2c1cccc2)c1ccccc1	CC(C1CCCCC1)C1CCC2CCCCC21
39	2119	Inactive	3	1	CC(C)NCC(COC1=CC=CC=C1CC=C)O	c1ccccc1	C1CCCCC1
40	2123	Inactive	130	1	CN(C)C1=NC(=NC(=N1)N(C)C)N(C)C	n1cncnc1	C1CCCCC1
41	2196	Inactive	132	2	COC1=CC=C(C=C1)C(=O)N2CCCC2=O	O=C1CCCN1C(=O)c1ccccc1	CC1CCCC1C(C)C1CCCCC1
42	4768	Inactive	133	2	CC(COC1=CC=CC=C1)N(CCCl)CC2=CC=CC=C2	c1ccc(cc1)OCCNCc1ccccc1	C1CCC(CCCCCC2CCCCC2)CC1
43	2471	Inactive	46	2	CCCCNC1=C(C(=CC(=C1)C(=O)O)S(=O)(=O)N)OC2=CC=CC=C2	c1ccc(cc1)Oc1ccccc1	C1CCC(CC2CCCCC2)CC1
44	2351	Inactive	137	3	CC(C)COCC(CN(CC1=CC=CC=C1)C2=CC=CC=C2)N3CCCC3	c1ccc(cc1)N(Cc1ccccc1)CCN1CCCC1	C1CCC(CC(CCC2CCCC2)C2CCCCC2)CC1
45	2284	Inactive	3	1	C1=CC(=CC=C1C(CC(=O)O)CN)Cl	c1ccccc1	C1CCCCC1
46	2369	Inactive	139	2	CC(C)NCC(COC1=CC=C(C=C1)CCOCC2CC2)O	O(CC1CC1)CCc1ccccc1	C1CCC(CCCCC2CC2)CC1
47	2477	Inactive	146	4	C1CCC2(C1)CC(=O)N(C(=O)C2)CCCCN3CCN(CC3)C4=NC=CC=N4	O=C1CC2(CCCC2)CC(=O)N1CCCCN1CCN(CC1)c1ncccn1	CC1CC2(CCCC2)CC(C)C1CCCCC1CCC(C2CCCCC2)CC1
48	2717	Inactive	148	2	CN1C(S(=O)(=O)CCC1=O)C2=CC=C(C=C2)Cl	O=C1CCS(=O)(=O)C(N1)c1ccccc1	CC1CCC(C)(C)C(C2CCCCC2)C1
49	1687	Inactive	153	4	CN1C2CCC1CC(C2)OC(C3=CC=CC=C3)C4=CC=C(C=C4)Cl	O(C(c1ccccc1)c1ccccc1)C1CC2CCC(C1)N2	C1CCC(C(CC2CC3CCC(C3)C2)C2CCCCC2)CC1
50	2765	Inactive	157	3	C1CC1C2=CC=CC=C2OCC3=NCCN3	C1CN=C(N1)COc1ccccc1C1CC1	C1CCC(CCC2CCCCC2C2CC2)C1
51	2708	Inactive	3	1	C1=CC(=CC=C1CCCC(=O)O)N(CCCl)CCCl	c1ccccc1	C1CCCCC1
52	2754	Inactive	165	4	C1CCC(CC1)N2C(=NN=N2)CCCCOC3=CC4=C(C=C3)NC(=O)CC4	O=C1CCc2c(N1)ccc(c2)OCCCCc1nnnn1C1CCCCC1	CC1CCC2CC(CCCCCC3CCCC3C3CCCCC3)CCC2C1
53	72276	Inactive	169	3	C1[C@H]([C@H](OC2=CC(=CC(=C21)O)O)C3=CC(=C(C=C3)O)O)O	c1ccc(cc1)[C@H]1CCc2c(O1)cccc2	C1CCC(C2CCC3CCCCC3C2)CC1
54	2727	Inactive	3	1	CCCNC(=O)NS(=O)(=O)C1=CC=C(C=C1)Cl	c1ccccc1	C1CCCCC1
55	4211	Inactive	38	2	C1=CC=C(C(=C1)C(C2=CC=C(C=C2)Cl)C(Cl)Cl)Cl	c1ccc(cc1)Cc1ccccc1	C1CCC(CC2CCCCC2)CC1
56	2733	Inactive	171	2	C1=CC2=C(C=C1Cl)NC(=O)O2	O=c1oc2c([nH]1)cccc2	CC1CC2CCCCC2C1
57	2756	Inactive	40	1	CC1=C(N=CN1)CSCCNC(=NC)NC#N	c1ncc[nH]1	C1CCCC1
58	2720	Inactive	173	2	C1=C2C(=CC(=C1Cl)S(=O)(=O)N)S(=O)(=O)N=CN2	O=S1(=O)N=CNc2c1cccc2	CC1(C)CCCC2CCCCC21
59	1547484	Inactive	178	4	C1CN(CCN1C/C=C/C2=CC=CC=C2)C(C3=CC=CC=C3)C4=CC=CC=C4	c1ccc(cc1)/C=C/CN1CCN(CC1)C(c1ccccc1)c1ccccc1	C1CCC(CCCC2CCC(C(C3CCCCC3)C3CCCCC3)CC2)CC1
60	1355	Inactive	179	2	C1CN(CCN1)C2=CC(=CC=C2)Cl	N1CCN(CC1)c1ccccc1	C1CCC(C2CCCCC2)CC1
61	2913	Inactive	186	4	CN1CCC(=C2C3=CC=CC=C3C=CC4=CC=CC=C42)CC1	N1CCC(=C2c3ccccc3C=Cc3c2cccc3)CC1	C1CCC(C2C3CCCCC3CCC3CCCCC32)CC1
62	2818	Inactive	195	4	CN1CCN(CC1)C2=C3C=CC=CC3=NC4=C(N2)C=C(C=C4)Cl	N1CCN(CC1)C1=c2ccccc2=Nc2c(N1)cccc2	C1CCC(C2CC3CCCCC3CC3CCCCC32)CC1
63	4652	Inactive	3	1	C1=CC(=CC=C1CC(C(=O)O)N)Cl	c1ccccc1	C1CCCCC1
64	2796	Inactive	3	1	CCOC(=O)C(C)(C)OC1=CC=C(C=C1)Cl	c1ccccc1	C1CCCCC1
65	2803	Inactive	196	2	C1CN=C(N1)NC2=C(C=CC=C2Cl)Cl	c1ccc(cc1)NC1=NCCN1	C1CCC(CC2CCCC2)CC1
66	2753	Inactive	200	3	CN(C1CCCCC1)C(=O)CCCOC2=CC3=C(C=C2)NC(=O)C=C3	O=C(NC1CCCCC1)CCCOc1ccc2c(c1)ccc(=O)[nH]2	CC(CCCCC1CCC2CC(C)CCC2C1)CC1CCCCC1
67	2726	Inactive	65	3	CN(C)CCCN1C2=CC=CC=C2SC3=C1C=C(C=C3)Cl	c1ccc2c(c1)Sc1c(N2)cccc1	C1CCC2CC3CCCCC3CC2C1
68	2762	Inactive	205	3	CCN1C2=CC3=C(C=C2C(=O)C(=N1)C(=O)O)OCO3	O=c1cn[nH]c2c1cc1OCOc1c2	CC1CCCC2CC3CCCC3CC12
69	2910	Inactive	211	4	C1C2CC(C1C=C2)C3NC4=CC(=C(C=C4S(=O)(=O)N3)S(=O)(=O)N)Cl	O=S1(=O)NC(Nc2c1cccc2)C1CC2CC1C=C2	CC1(C)CC(C2CC3CCC2C3)CC2CCCCC21
70	36811	Inactive	212	2	CC(CCC1=CC=C(C=C1)O)NCCC2=CC(=C(C=C2)O)O	N(CCc1ccccc1)CCCc1ccccc1	C(CCCC1CCCCC1)CCC1CCCCC1
71	3100	Inactive	38	2	CN(C)CCOC(C1=CC=CC=C1)C2=CC=CC=C2	c1ccc(cc1)Cc1ccccc1	C1CCC(CC2CCCCC2)CC1
72	3019	Inactive	173	2	CC1=NS(=O)(=O)C2=C(N1)C=CC(=C2)Cl	O=S1(=O)N=CNc2c1cccc2	CC1(C)CCCC2CCCCC21
73	4943	Inactive	3	1	CC(C)C1=C(C(=CC=C1)C(C)C)O	c1ccccc1	C1CCCCC1
74	9363	Inactive	3	1	CCN(CC)C(=O)C1=CC(=C(C=C1)O)OC	c1ccccc1	C1CCCCC1
75	53708	Inactive	213	2	CC1=C(NC(=O)N1)C(=O)C2=CC=C(C=C2)SC	O=C(c1c[nH]c(=O)[nH]1)c1ccccc1	CC1CCC(C(C)C2CCCCC2)C1
76	3194	Inactive	217	3	C1=CC=C(C=C1)N2C(=O)C3=CC=CC=C3[Se]2	O=c1c2ccccc2[se]n1c1ccccc1	CC1C2CCCCC2CC1C1CCCCC1
77	3396	Inactive	227	5	C1CN(CCC12C(=O)NCN2C3=CC=CC=C3)CCCC(C4=CC=C(C=C4)F)C5=CC=C(C=C5)F	O=C1NCN(C21CCN(CC2)CCCC(c1ccccc1)c1ccccc1)c1ccccc1	CC1CCC(C2CCCCC2)C12CCC(CCCC(C1CCCCC1)C1CCCCC1)CC2
78	3433	Inactive	231	3	CC1=NC2=C(N1)C(=O)N(C(=O)N2CC3=CC=CO3)C	O=c1[nH]c(=O)n(c2c1[nH]cn2)Cc1ccco1	CC1CC(C)C(CC2CCCC2)C2CCCC12
79	3386	Inactive	232	2	CNCCC(C1=CC=CC=C1)OC2=CC=C(C=C2)C(F)(F)F	c1ccc(cc1)OCc1ccccc1	C1CCC(CCC2CCCCC2)CC1
80	3331	Inactive	3	1	C1=CC=C(C=C1)C(COC(=O)N)COC(=O)N	c1ccccc1	C1CCCCC1
81	3372	Inactive	235	4	C1CN(CCN1CCCN2C3=CC=CC=C3SC4=C2C=C(C=C4)C(F)(F)F)CCO	N1CCN(CC1)CCCN1c2ccccc2Sc2c1cccc2	C1CCC(CCCC2C3CCCCC3CC3CCCCC32)CC1
82	3339	Inactive	236	2	CC(C)OC(=O)C(C)(C)OC1=CC=C(C=C1)C(=O)C2=CC=C(C=C2)Cl	O=C(c1ccccc1)c1ccccc1	CC(C1CCCCC1)C1CCCCC1
83	3373	Inactive	240	3	CCOC(=O)C1=C2CN(C(=O)C3=C(N2C=N1)C=CC(=C3)F)C	O=C1NCc2n(c3c1cccc3)cnc2	CC1CCC2CCCC2C2CCCCC12
84	3442	Inactive	83	1	CCCCC1=CN=C(C=C1)C(=O)O	c1cccnc1	C1CCCCC1
85	3385	Inactive	228	1	C1=C(C(=O)NC(=O)N1)F	O=c1cc[nH]c(=O)[nH]1	CC1CCCC(C)C1
86	3356	Inactive	241	2	C1CCNC(C1)CNC(=O)C2=C(C=CC(=C2)OCC(F)(F)F)OCC(F)(F)F	O=C(c1ccccc1)NCC1CCCCN1	CC(CCC1CCCCC1)C1CCCCC1
87	3341	Inactive	245	3	C1CNCC(C2=CC(=C(C(=C21)Cl)O)O)C3=CC=C(C=C3)O	c1ccc(cc1)C1CNCCc2c1cccc2	C1CCC(C2CCCCC3CCCCC32)CC1
88	3325	Inactive	246	1	C1=C(N=C(S1)N=C(N)N)CSCCC(=NS(=O)(=O)N)N	c1nccs1	C1CCCC1
89	3397	Inactive	3	1	CC(C)C(=O)NC1=CC(=C(C=C1)[N+](=O)[O-])C(F)(F)F	c1ccccc1	C1CCCCC1
90	3478	Inactive	248	3	CC1=NC=C(N=C1)C(=O)NCCC2=CC=C(C=C2)S(=O)(=O)NC(=O)NC3CCCCC3	O=C(NS(=O)(=O)c1ccc(cc1)CCNC(=O)c1nccnc1)NC1CCCCC1	CC(CC1CCCCC1)CC(C)(C)C1CCC(CCCC(C)C2CCCCC2)CC1
91	3446	Inactive	1	1	C1CCC(CC1)(CC(=O)O)CN	C1CCCCC1	C1CCCCC1
92	3454	Inactive	125	2	C1=NC2=C(N1COC(CO)CO)NC(=NC2=O)N	O=c1nc[nH]c2c1nc[nH]2	CC1CCCC2CCCC12
93	3559	Inactive	251	3	C1CN(CCC1(C2=CC=C(C=C2)Cl)O)CCCC(=O)C3=CC=C(C=C3)F	O=C(c1ccccc1)CCCN1CCC(CC1)c1ccccc1	CC(CCCC1CCC(C2CCCCC2)CC1)C1CCCCC1
94	774	Inactive	40	1	C1=C(NC=N1)CCN	c1ncc[nH]1	C1CCCC1
95	681	Inactive	3	1	C1=CC(=C(C=C1CCN)O)O	c1ccccc1	C1CCCCC1
96	785	Inactive	3	1	C1=CC(=CC=C1O)O	c1ccccc1	C1CCCCC1
97	55918	Inactive	255	3	C1CC(=O)NN=C1C2=CC=C(C=C2)N3C=CN=C3	O=C1CCC(=NN1)c1ccc(cc1)n1cncc1	CC1CCC(C2CCC(C3CCCC3)CC2)CC1
98	3779	Inactive	3	1	CC(C)NCC(C1=CC(=C(C=C1)O)O)O	c1ccccc1	C1CCCCC1
99	54459	Inactive	259	3	C1CN=C(N1)C2COC3=CC=CC=C3O2	C1CN=C(N1)C1COc2c(O1)cccc2	C1CCC2CC(C3CCCC3)CCC2C1
100	3696	Inactive	262	3	CN(C)CCCN1C2=CC=CC=C2CCC3=CC=CC=C31	c1ccc2c(c1)Nc1ccccc1CC2	C1CCC2CC3CCCCC3CCC2C1
101	133621	Inactive	264	3	CCN1C=CN=C1CC2COC3=CC=CC=C3O2	c1ccc2c(c1)OC(CO2)Cc1ncc[nH]1	C1CCC(CC2CCC3CCCCC3C2)C1
102	3827	Inactive	273	4	CN1CCC(=C2C3=C(C(=O)CC4=CC=CC=C42)SC=C3)CC1	O=C1Cc2ccccc2C(=C2CCNCC2)c2c1scc2	CC1CC2CCCCC2C(C2CCCCC2)C2CCCC12
103	3932	Inactive	285	5	C1=CC=C(C=C1)N2C3=CC=CC=C3C(C2=O)(CC4=CC=NC=C4)CC5=CC=NC=C5	O=C1N(c2ccccc2)c2c(C1(Cc1ccncc1)Cc1ccncc1)cccc2	CC1C(C2CCCCC2)C2CCCCC2C1(CC1CCCCC1)CC1CCCCC1
104	3965	Inactive	287	2	CC(C1=CC=C(C=C1)CC2CCCC2=O)C(=O)O	O=C1CCCC1Cc1ccccc1	CC1CCCC1CC1CCCCC1
105	3878	Inactive	289	2	C1=CC(=C(C(=C1)Cl)Cl)C2=C(N=C(N=N2)N)N	c1ccc(cc1)c1cncnn1	C1CCC(C2CCCCC2)CC1
106	3955	Inactive	291	4	CN(C)C(=O)C(CCN1CCC(CC1)(C2=CC=C(C=C2)Cl)O)(C3=CC=CC=C3)C4=CC=CC=C4	c1ccc(cc1)C1CCN(CC1)CCC(c1ccccc1)c1ccccc1	C1CCC(C2CCC(CCC(C3CCCCC3)C3CCCCC3)CC2)CC1
107	3676	Inactive	3	1	CCN(CC)CC(=O)NC1=C(C=CC=C1C)C	c1ccccc1	C1CCCCC1
108	3883	Inactive	293	3	CC1=C(C=CN=C1CS(=O)C2=NC3=CC=CC=C3N2)OCC(F)(F)F	O=S(c1nc2c([nH]1)cccc2)Cc1ccccn1	CC(CC1CCCCC1)C1CC2CCCCC2C1
109	4170	Inactive	297	3	CC1NC2=CC(=C(C=C2C(=O)N1C3=CC=CC=C3C)S(=O)(=O)N)Cl	O=C1N(CNc2c1cccc2)c1ccccc1	CC1C2CCCCC2CCC1C1CCCCC1
110	65710	Inactive	304	4	CC1=CC=CC=C1CNC2=NC=NC3=C2N=CN3[C@H]4[C@@H]([C@@H]([C@H](O4)CO)O)O	C1CO[C@H](C1)n1cnc2c1ncnc2NCc1ccccc1	C1CCC(CCC2CCCC3C(C4CCCC4)CCC23)CC1
111	4168	Inactive	3	1	CCN(CC)CCNC(=O)C1=CC(=C(C=C1OC)N)Cl	c1ccccc1	C1CCCCC1
112	4810	Inactive	305	2	CC1=NC(=C(C(=N1)Cl)NC2=NCCN2)OC	c1ncc(cn1)NC1=NCCN1	C1CCC(CC2CCCC2)CC1
113	5353788	Inactive	308	2	CCO/C(=N/C1=C[N+](=NO1)N2CCOCC2)/[O-]	O1CCN(CC1)[n+]1ccon1	C1CCC(C2CCCC2)CC1
114	4201	Inactive	310	2	C1CCN(CC1)C2=NC(=N)N(C(=C2)N)O	N=c1[nH]ccc(n1)N1CCCCC1	CC1CCCC(C2CCCCC2)C1
115	896	Inactive	33	2	CC(=O)NCCC1=CNC2=C1C=C(C=C2)OC	c1ccc2c(c1)[nH]cc2	C1CCC2CCCC2C1
116	4032	Inactive	14	2	CC1(C2CCC(C2)C1(C)NC)C	C1CC2CC1CC2	C1CC2CCC1C2
117	4054	Inactive	112	4	CC12CC3CC(C1)(CC(C3)(C2)N)C	C1C2CC3CC1CC(C2)C3	C1C2CC3CC1CC(C2)C3
118	4011	Inactive	313	5	CNCCCC12CCC(C3=CC=CC=C31)C4=CC=CC=C24	C1CC2c3c(C1c1c2cccc1)cccc3	C1CCC2C(C1)C1CCC2C2CCCCC21
119	4507	Inactive	314	2	CCOC(=O)C1=C(NC(=C(C1C2=CC(=CC=C2)[N+](=O)[O-])C(=O)OC)C)C	C1=CC(C=CN1)c1ccccc1	C1CCC(C2CCCCC2)CC1
120	4497	Inactive	314	2	CC1=C(C(C(=C(N1)C)C(=O)OC(C)C)C2=CC(=CC=C2)[N+](=O)[O-])C(=O)OCCOC	C1=CC(C=CN1)c1ccccc1	C1CCC(C2CCCCC2)CC1
121	4500	Inactive	232	2	CNCCC(C1=CC=CC=C1)OC2=CC=CC=C2OC	c1ccc(cc1)OCc1ccccc1	C1CCC(CCC2CCCCC2)CC1
122	4567	Inactive	212	2	CC(CCC1=CC=CC=C1)NC(C)C(C2=CC=C(C=C2)O)O	N(CCc1ccccc1)CCCc1ccccc1	C(CCCC1CCCCC1)CCC1CCCCC1
123	4418	Inactive	319	4	COC1=CC=CC=C1N2CCN(CC2)CC(COC3=CC=CC4=CC=CC=C43)O	c1ccc(cc1)N1CCN(CC1)CCCOc1cccc2c1cccc2	C1CCC(C2CCC(CCCCC3CCCC4CCCCC34)CC2)CC1
124	4495	Inactive	46	2	CS(=O)(=O)NC1=C(C=C(C=C1)[N+](=O)[O-])OC2=CC=CC=C2	c1ccc(cc1)Oc1ccccc1	C1CCC(CC2CCCCC2)CC1
125	4472	Inactive	320	2	C1=CC=C(C=C1)CNC(=O)CCNNC(=O)C2=CC=NC=C2	O=C(NCc1ccccc1)CCNNC(=O)c1ccncc1	CC(CCCCC(C)C1CCCCC1)CCC1CCCCC1
126	71398	Inactive	321	2	C[C@H](CC1=CC(=C(C=C1)O)O)[C@@H](C)CC2=CC(=C(C=C2)O)O	C(Cc1ccccc1)CCc1ccccc1	C1CCC(CCCCC2CCCCC2)CC1
127	4474	Inactive	323	3	CC1=C(C(C(=C(N1)C)C(=O)OCCN(C)CC2=CC=CC=C2)C3=CC(=CC=C3)[N+](=O)[O-])C(=O)OC	O=C(C1=CNC=CC1c1ccccc1)OCCNCc1ccccc1	CC(CCCCCC1CCCCC1)C1CCCCC1C1CCCCC1
128	4485	Inactive	314	2	CC1=C(C(C(=C(N1)C)C(=O)OC)C2=CC=CC=C2[N+](=O)[O-])C(=O)OC	C1=CC(C=CN1)c1ccccc1	C1CCC(C2CCCCC2)CC1
129	4493	Inactive	325	2	CC1(C(=O)N(C(=O)N1)C2=CC(=C(C=C2)[N+](=O)[O-])C(F)(F)F)C	O=C1NCC(=O)N1c1ccccc1	CC1CCC(C)C1C1CCCCC1
130	39214	Inactive	114	1	CC1=NC=C(C(=N1)N)CNC(=O)N(CCCl)N=O	c1ccncn1	C1CCCCC1
131	4581	Inactive	3	1	C1=CC(=CC=C1C(CN)O)O	c1ccccc1	C1CCCCC1
132	4628	Inactive	328	3	CCN1C=C(C(=O)C2=CC3=C(C=C21)OCO3)C(=O)O	O=c1cc[nH]c2c1cc1OCOc1c2	CC1CCCC2CC3CCCC3CC12
133	4636	Inactive	329	2	CC1=CC(=C(C(=C1CC2=NCCN2)C)O)C(C)(C)C	c1ccc(cc1)CC1=NCCN1	C1CCC(CC2CCCC2)CC1
134	4626	Inactive	131	1	C1C(CN(C1=O)CC(=O)N)O	O=C1CCCN1	CC1CCCC1
135	4615	Inactive	335	5	C1CN(CCN1CCCN2C3=CC=CC=C3NC2=O)C(C4=CC=CC=C4)C5=CC=CC=C5	O=c1[nH]c2c(n1CCCN1CCN(CC1)C(c1ccccc1)c1ccccc1)cccc2	CC1CC2CCCCC2C1CCCC1CCC(C(C2CCCCC2)C2CCCCC2)CC1
136	4847	Inactive	343	4	CC1=C(C(=O)N2C=CC=CC2=N1)CCN3CCC(CC3)C(=O)C4=CC=C(C=C4)F	O=C(c1ccccc1)C1CCN(CC1)CCc1cnc2n(c1=O)cccc2	CC(C1CCCCC1)C1CCC(CCC2CCC3CCCCC3C2C)CC1
137	4828	Inactive	33	2	CC(C)NCC(COC1=CC=CC2=C1C=CN2)O	c1ccc2c(c1)[nH]cc2	C1CCC2CCCC2C1
138	4740	Inactive	230	2	CC(=O)CCCCN1C(=O)C2=C(N=CN2C)N(C1=O)C	O=c1[nH]c(=O)c2c([nH]1)nc[nH]2	CC1CC(C)C2CCCC2C1
139	40632	Inactive	344	2	CC1=CN(C(=O)C=C1)C2=CC=CC=C2	O=c1ccccn1c1ccccc1	CC1CCCCC1C1CCCCC1
140	4932	Inactive	345	2	CCCNCC(COC1=CC=CC=C1C(=O)CCC2=CC=CC=C2)O	O=C(c1ccccc1)CCc1ccccc1	CC(CCC1CCCCC1)C1CCCCC1
141	4843	Inactive	131	1	C1CC(=O)N(C1)CC(=O)N	O=C1CCCN1	CC1CCCC1
142	4992	Inactive	346	2	CN(C)CCN(CC1=CC=C(C=C1)OC)C2=CC=CC=N2	c1ccc(cc1)CNc1ccccn1	C1CCC(CCC2CCCCC2)CC1
143	54676228	Inactive	350	3	CN1C(=C(C2=CC=CC=C2S1(=O)=O)O)C(=O)NC3=CC=CC=N3	O=C(C1=Cc2ccccc2S(=O)(=O)N1)Nc1ccccn1	CC(CC1CCCCC1)C1CC2CCCCC2C(C)(C)C1
144	1676	Inactive	230	2	CCCN1C2=C(C(=O)NC1=O)NC=N2	O=c1[nH]c(=O)c2c([nH]1)nc[nH]2	CC1CC(C)C2CCCC2C1
145	4748	Inactive	235	4	C1CN(CCN1CCCN2C3=CC=CC=C3SC4=C2C=C(C=C4)Cl)CCO	N1CCN(CC1)CCCN1c2ccccc2Sc2c1cccc2	C1CCC(CCCC2C3CCCCC3CC3CCCCC32)CC1
146	5917	Inactive	352	2	C1CCC2=NN=NN2CC1	C1CCn2c(CC1)nnn2	C1CCC2CCCC2CC1
147	1046	Inactive	42	1	C1=CN=C(C=N1)C(=O)N	n1ccncc1	C1CCCCC1
148	4909	Inactive	354	2	CCC1(C(=O)NCNC1=O)C2=CC=CC=C2	O=C1NCNC(=O)C1c1ccccc1	CC1CCCC(C)C1C1CCCCC1
149	4848	Inactive	362	4	CN1CCN(CC1)CC(=O)N2C3=CC=CC=C3C(=O)NC4=C2N=CC=C4	O=C(n1c2ccccc2c(=O)[nH]c2c1nccc2)CN1CCNCC1	CC1CC2CCCCC2C(C(C)CC2CCCCC2)C2CCCCC12
150	4781	Inactive	365	3	CCCCC1C(=O)N(N(C1=O)C2=CC=CC=C2)C3=CC=CC=C3	O=C1CC(=O)N(N1c1ccccc1)c1ccccc1	CC1CC(C)C(C2CCCCC2)C1C1CCCCC1
151	4850	Inactive	368	4	C1CN(CCN1CC2=CC3=C(C=C2)OCO3)C4=NC=CC=N4	c1cnc(nc1)N1CCN(CC1)Cc1ccc2c(c1)OCO2	C1CCC(C2CCC(CC3CCC4CCCC4C3)CC2)CC1
152	4913	Inactive	3	1	CCN(CC)CCNC(=O)C1=CC=C(C=C1)N	c1ccccc1	C1CCCCC1
153	4938	Inactive	230	2	CCCN1C=NC2=C1C(=O)N(C(=O)N2C)CCCCC(=O)C	O=c1[nH]c(=O)c2c([nH]1)nc[nH]2	CC1CC(C)C2CCCC2C1
154	3001055	Inactive	55	1	CN/C(=C\[N+](=O)[O-])/NCCSCC1=CC=C(O1)CN(C)C	c1ccco1	C1CCCC1
155	5070	Inactive	369	2	C1=CC2=C(C=C1OC(F)(F)F)SC(=N2)N	c1ccc2c(c1)scn2	C1CCC2CCCC2C1
156	5073	Inactive	379	5	CC1=C(C(=O)N2CCCCC2=N1)CCN3CCC(CC3)C4=NOC5=C4C=CC(=C5)F	O=c1c(CCN2CCC(CC2)c2noc3c2cccc3)cnc2n1CCCC2	CC1C(CCC2CCC(C3CCC4CCCCC43)CC2)CCC2CCCCC21
157	68712	Inactive	383	3	C1CC1C(C2CC2)NC3=NCCO3	C1CN=C(O1)NC(C1CC1)C1CC1	C1CCC(CC(C2CC2)C2CC2)C1
158	5095	Inactive	278	2	CCCN(CCC)CCC1=C2CC(=O)NC2=CC=C1	O=C1Cc2c(N1)cccc2	CC1CC2CCCCC2C1
159	56959	Inactive	385	3	CC1=C(C(=CC=C1)C)NC(=O)CN2CCN(CC2)CC(COC3=CC=CC=C3OC)O	O=C(Nc1ccccc1)CN1CCN(CC1)CCCOc1ccccc1	CC(CC1CCCCC1)CC1CCC(CCCCC2CCCCC2)CC1
160	37542	Inactive	387	2	C1=NC(=NN1[C@H]2[C@@H]([C@@H]([C@H](O2)CO)O)O)C(=O)N	C1CO[C@@H](C1)n1cncn1	C1CCC(C2CCCC2)C1
161	5268	Inactive	393	5	C1CN(CCC12C(=O)NCN2C3=CC=CC=C3)CC4COC5=CC=CC=C5O4	O=C1NCN(C21CCN(CC2)CC1COc2c(O1)cccc2)c1ccccc1	CC1CCC(C2CCCCC2)C12CCC(CC1CCC3CCCCC3C1)CC2
162	5253	Inactive	3	1	CC(C)NCC(C1=CC=C(C=C1)NS(=O)(=O)C)O	c1ccccc1	C1CCCCC1
163	5335	Inactive	397	3	C1=CC=C(C=C1)N2C(=CC=N2)NS(=O)(=O)C3=CC=C(C=C3)N	O=S(=O)(c1ccccc1)Nc1ccnn1c1ccccc1	CC(C)(CC1CCCC1C1CCCCC1)C1CCCCC1
164	72124	Inactive	254	2	CC1CC(=O)NN=C1C2=CC=C(C=C2)NC(=NC)NC#N	O=C1CCC(=NN1)c1ccccc1	CC1CCC(C2CCCCC2)CC1
165	5233	Inactive	399	2	CC(C)COC(=O)OCN1C(=O)CN(CC1=O)CCN2CC(=O)N(C(=O)C2)COC(=O)OCC(C)C	O=C1CN(CCN2CC(=O)NC(=O)C2)CC(=O)N1	CC1CC(C)CC(CCC2CC(C)CC(C)C2)C1
166	2083	Inactive	3	1	CC(C)(C)NCC(C1=CC(=C(C=C1)O)CO)O	c1ccccc1	C1CCCCC1
167	8515	Inactive	402	4	C1=CC=C2C(=C1)C3=NNC4=CC=CC(=C43)C2=O	O=c1c2ccccc2c2c3c1cccc3[nH]n2	CC1C2CCCCC2C2CCC3CCCC1C32
168	5265	Inactive	404	4	C1CN(CCC12C(=O)NCN2C3=CC=CC=C3)CCCC(=O)C4=CC=C(C=C4)F	O=C(c1ccccc1)CCCN1CCC2(CC1)C(=O)NCN2c1ccccc1	CC(CCCC1CCC2(CC1)C(C)CCC2C1CCCCC1)C1CCCCC1
169	3448	Inactive	406	2	C1CNCC2=C1C(=O)NO2	O=c1[nH]oc2c1CCNC2	CC1CCC2CCCCC12
170	656665	Inactive	410	4	CN1[C@@H]2CC[C@H]1CC(C2)OC(=O)C3=CNC4=CC=CC=C43	O=C(c1c[nH]c2c1cccc2)OC1CC2CCC(C1)N2	CC(CC1CC2CCC(C2)C1)C1CCC2CCCCC21
171	5387	Inactive	416	4	CC1=C2C(=CS1)C(=O)NC3=CC=CC=C3N2C(=O)CN4CCN(CC4)C	O=C(n1c2ccccc2[nH]c(=O)c2c1csc2)CN1CCNCC1	CC1CC2CCCCC2C(C(C)CC2CCCCC2)C2CCCC12
172	5426	Inactive	420	3	C1CC(=O)NC(=O)C1N2C(=O)C3=CC=CC=C3C2=O	O=C1CCC(C(=O)N1)N1C(=O)c2c(C1=O)cccc2	CC1CCC(C2C(C)C3CCCCC3C2C)C(C)C1
173	5454	Inactive	423	4	CN1CCN(CC1)CCC=C2C3=CC=CC=C3SC4=C2C=C(C=C4)S(=O)(=O)N(C)C	N1CCN(CC1)CCC=C1c2ccccc2Sc2c1cccc2	C1CCC(CCCC2C3CCCCC3CC3CCCCC32)CC1
174	5610	Inactive	3	1	C1=CC(=CC=C1CCN)O	c1ccccc1	C1CCCCC1
175	5429	Inactive	230	2	CN1C=NC2=C1C(=O)NC(=O)N2C	O=c1[nH]c(=O)c2c([nH]1)nc[nH]2	CC1CC(C)C2CCCC2C1
176	864	Inactive	424	1	C1CSSC1CCCCC(=O)O	C1CSSC1	C1CCCC1
177	2052	Inactive	3	1	C1=CC(=C(C=C1C=C(C#N)C#N)O)O	c1ccccc1	C1CCCCC1
178	2061	Inactive	3	1	C1=C(C=C(C(=C1O)O)O)C=C(C#N)C#N	c1ccccc1	C1CCCCC1
179	1359	Inactive	252	2	C1=CC=C(C(=C1)C(F)(F)F)N2C=CN=C2	c1ccc(cc1)n1cncc1	C1CCC(C2CCCC2)CC1
180	5578	Inactive	425	2	COC1=CC(=CC(=C1OC)OC)CC2=CN=C(N=C2N)N	c1ccc(cc1)Cc1cncnc1	C1CCC(CC2CCCCC2)CC1
181	671690	Inactive	427	3	CN1[C@@H]2CC[C@H]1CC(C2)OC(=O)C3=CC(=CC(=C3)Cl)Cl	O=C(c1ccccc1)OC1CC2CCC(C1)N2	CC(CC1CC2CCC(C2)C1)C1CCCCC1
182	5452	Inactive	68	4	CN1CCCCC1CCN2C3=CC=CC=C3SC4=C2C=C(C=C4)SC	C1CCC(NC1)CCN1c2ccccc2Sc2c1cccc2	C1CCC(CCC2C3CCCCC3CC3CCCCC32)CC1
183	5405	Inactive	431	4	CC(C)(C)C1=CC=C(C=C1)C(CCCN2CCC(CC2)C(C3=CC=CC=C3)(C4=CC=CC=C4)O)O	c1ccc(cc1)CCCCN1CCC(CC1)C(c1ccccc1)c1ccccc1	C1CCC(CCCCC2CCC(C(C3CCCCC3)C3CCCCC3)CC2)CC1
184	5593	Inactive	432	2	CCN(CC1=CC=NC=C1)C(=O)C(CO)C2=CC=CC=C2	O=C(Cc1ccccc1)NCc1ccncc1	CC(CCC1CCCCC1)CC1CCCCC1
185	5639	Inactive	434	3	CN1C(=CC(=O)N(C1=O)C)NCCCN2CCN(CC2)C3=CC=CC=C3OC	O=c1cc(NCCCN2CCN(CC2)c2ccccc2)[nH]c(=O)[nH]1	CC1CC(C)CC(CCCCC2CCC(C3CCCCC3)CC2)C1
186	2435	Inactive	435	3	C1CN=C(N1)NC2=C(C3=NC=CN=C3C=C2)Br	C1CN=C(N1)Nc1ccc2c(c1)nccn2	C1CCC(CC2CCC3CCCCC3C2)C1
187	2520	Inactive	436	2	CC(C)C(CCCN(C)CCC1=CC(=C(C=C1)OC)OC)(C#N)C2=CC(=C(C=C2)OC)OC	C(NCCc1ccccc1)CCCc1ccccc1	C(CCCC1CCCCC1)CCCC1CCCCC1
188	2998	Inactive	3	1	CCCCCCCCC(=O)NCC1=CC(=C(C=C1)O)OC	c1ccccc1	C1CCCCC1
189	5707	Inactive	438	2	CC1=C(C(=CC=C1)C)NC2=NCCCS2	c1ccc(cc1)NC1=NCCCS1	C1CCC(CC2CCCCC2)CC1
190	155774	Inactive	439	2	C1COCCN1C(=O)NCCNCC(COC2=CC=C(C=C2)O)O	O=C(N1CCOCC1)NCCNCCCOc1ccccc1	CC(CCCCCCCCC1CCCCC1)C1CCCCC1
191	5723	Inactive	441	2	COC1=C(C=CC(=C1)C2=NNC(=O)C=C2)OC(F)F	O=c1ccc(n[nH]1)c1ccccc1	CC1CCC(C2CCCCC2)CC1
192	54670067	Inactive	442	1	C([C@@H]([C@@H]1C(=C(C(=O)O1)O)O)O)O	C1OC(=O)C=C1	CC1CCCC1
193	5284486	Active	447	4	C[C@]12CC[C@H]3[C@H]([C@@H]1CC[C@@]2(C#C)O)CCC4=CCCC[C@H]34	C1CC=C2C(C1)C1CCC3C(C1CC2)CCC3	C1CCC2C(C1)CCC1C3CCCC3CCC21
194	5892	Inactive	457	5	C1=CC(=C[N+](=C1)[C@H]2[C@@H]([C@@H]([C@H](O2)COP(=O)([O-])OP(=O)(O)OC[C@@H]3[C@H]([C@H]([C@@H](O3)N4C=NC5=C4N=CN=C5N)O)O)O)O)C(=O)N	O=P(OP(=O)OC[C@H]1CC[C@H](O1)[n+]1ccccc1)OC[C@H]1CC[C@H](O1)n1cnc2c1ncnc2	CC(CCC1CCC(C2CCCCC2)C1)CC(C)CCC1CCC(C2CCC3CCCCC32)C1
195	3440	Inactive	458	2	C1=COC(=C1)CNC2=CC(=C(C=C2C(=O)O)S(=O)(=O)N)Cl	c1ccc(cc1)NCc1ccco1	C1CCC(CCC2CCCC2)CC1
196	4174	Inactive	459	2	CC(C)(C1=CN=CC=C1)C(=O)C2=CN=CC=C2	O=C(c1cccnc1)Cc1cccnc1	CC(CC1CCCCC1)C1CCCCC1
197	5905	Inactive	460	2	C1[C@@H]([C@H](O[C@H]1N2C=C(C(=O)NC2=O)I)CO)O	O=c1ccn(c(=O)[nH]1)[C@H]1CCCO1	CC1CCC(C2CCCC2)C(C)C1
198	4911	Inactive	3	1	CCCN(CCC)S(=O)(=O)C1=CC=C(C=C1)C(=O)O	c1ccccc1	C1CCCCC1
199	5324	Inactive	3	1	C1=CC(=CC=C1N)S(=O)(=O)N=C(N)N	c1ccccc1	C1CCCCC1
200	5995	Active	464	4	CCC(=O)O[C@H]1CC[C@@H]2[C@@]1(CC[C@H]3[C@H]2CCC4=CC(=O)CC[C@]34C)C	O=C1CCC2C(=C1)CCC1C2CCC2C1CCC2	CC1CCC2C(CCC3C4CCCC4CCC23)C1
201	5342	Inactive	467	4	C1=CC=C(C=C1)N2C(=O)C(C(=O)N2C3=CC=CC=C3)CCS(=O)C4=CC=CC=C4	O=C1N(c2ccccc2)N(C(=O)C1CCS(=O)c1ccccc1)c1ccccc1	CC(CCC1C(C)C(C2CCCCC2)C(C2CCCCC2)C1C)C1CCCCC1
202	6009	Inactive	469	2	CC1=C(C(=O)N(N1C)C2=CC=CC=C2)N(C)C	O=c1cc[nH]n1c1ccccc1	CC1CCCC1C1CCCCC1
203	4055	Inactive	470	2	CC1=CC(=O)C2=CC=CC=C2C1=O	O=C1C=CC(=O)c2c1cccc2	CC1CCC(C)C2CCCCC12
204	3759	Inactive	471	2	CC1=CC(=NO1)C(=O)NNCC2=CC=CC=C2	O=C(c1nocc1)NNCc1ccccc1	CC(CCCC1CCCCC1)C1CCCC1
205	6047	Active	3	1	C1=CC(=C(C=C1C[C@@H](C(=O)O)N)O)O	c1ccccc1	C1CCCCC1
206	1349907	Inactive	472	1	CN1C=CNC1=S	S=c1[nH]cc[nH]1	CC1CCCC1
207	2206	Inactive	469	2	CC1=CC(=O)N(N1C)C2=CC=CC=C2	O=c1cc[nH]n1c1ccccc1	CC1CCCC1C1CCCCC1
208	6093	Inactive	474	2	C1CN(C(=O)N1)C2=NC=C(S2)[N+](=O)[O-]	O=C1NCCN1c1nccs1	CC1CCCC1C1CCCC1
209	2148	Inactive	3	1	C1=CC(=CC=C1C(=O)NCC(=O)O)N	c1ccccc1	C1CCCCC1
210	6103	Inactive	475	2	C1=CC2=C(C=C1Cl)N=C(O2)N	c1ccc2c(c1)ocn2	C1CCC2CCCC2C1
211	4754	Inactive	3	1	CCOC1=CC=C(C=C1)NC(=O)C	c1ccccc1	C1CCCCC1
212	5333	Inactive	3	1	C1=CC(=CC=C1N)S(=O)(=O)N	c1ccccc1	C1CCCCC1
213	2310	Inactive	140	1	CCC1(CC(=O)NC(=O)C1)C	O=C1CCCC(=O)N1	CC1CCCC(C)C1
214	6166	Active	464	4	C[C@]12CC[C@H]3[C@H]([C@@H]1CC[C@@H]2C(=O)CO)CCC4=CC(=O)CC[C@]34C	O=C1CCC2C(=C1)CCC1C2CCC2C1CCC2	CC1CCC2C(CCC3C4CCCC4CCC23)C1
215	6231	Active	479	4	C[C@]12CC[C@H]3[C@H]([C@@H]1CC[C@]2(C#C)O)CCC4=C3CCC(=O)C4	O=C1CCC2=C(C1)CCC1C2CCC2C1CCC2	CC1CCC2C(CCC3C4CCCC4CCC23)C1
216	5215	Inactive	480	2	C1=CN=C(N=C1)NS(=O)(=O)C2=CC=C(C=C2)N	O=S(=O)(c1ccccc1)Nc1ncccn1	CC(C)(CC1CCCCC1)C1CCCCC1
217	6234	Inactive	481	1	C1[C@H](C(=O)NO1)N	C1CONC1=O	CC1CCCC1
218	3775	Inactive	38	2	CC(C)[N+](C)(CCC(C1=CC=CC=C1)(C2=CC=CC=C2)C(=O)N)C(C)C	c1ccc(cc1)Cc1ccccc1	C1CCC(CC2CCCCC2)CC1
219	5340	Inactive	482	2	C1=CC(=CC=C1N)S(=O)(=O)NC2=NC=CS2	O=S(=O)(c1ccccc1)Nc1nccs1	CC(C)(CC1CCCC1)C1CCCCC1
220	5775	Inactive	485	3	CC1=CC=C(C=C1)N(CC2=NCCN2)C3=CC(=CC=C3)O	c1ccc(cc1)N(c1ccccc1)CC1=NCCN1	C1CCC(C(CC2CCCC2)C2CCCCC2)CC1
221	2315	Inactive	72	3	C1=CC=C(C=C1)CC2NC3=C(C=C(C(=C3)C(F)(F)F)S(=O)(=O)N)S(=O)(=O)N2	O=S1(=O)NC(Cc2ccccc2)Nc2c1cccc2	CC1(C)CC(CC2CCCCC2)CC2CCCCC21
222	6307	Inactive	296	2	CCC1NC2=CC(=C(C=C2C(=O)N1)S(=O)(=O)N)Cl	O=C1NCNc2c1cccc2	CC1CCCC2CCCCC12
223	4994	Inactive	486	1	CCC1(C(=O)C=CNC1=O)CC	O=C1NC=CC(=O)C1	CC1CCCC(C)C1
224	2732	Inactive	490	3	C1=CC=C2C(=C1)C(=O)NC2(C3=CC(=C(C=C3)Cl)S(=O)(=O)N)O	O=C1NC(c2c1cccc2)c1ccccc1	CC1CC(C2CCCCC2)C2CCCCC12
225	3291	Inactive	491	1	CCC1(CC(=O)NC1=O)C	O=C1CCC(=O)N1	CC1CCC(C)C1
226	2955	Inactive	492	2	C1=CC(=CC=C1N)S(=O)(=O)C2=CC=C(C=C2)N	O=S(=O)(c1ccccc1)c1ccccc1	CC(C)(C1CCCCC1)C1CCCCC1
227	6634	Inactive	494	2	C1=CC(=CC=C1N)S(=O)(=O)NC2=NN=C(C=C2)Cl	O=S(=O)(c1ccccc1)Nc1cccnn1	CC(C)(CC1CCCCC1)C1CCCCC1
228	5330	Inactive	494	2	COC1=NN=C(C=C1)NS(=O)(=O)C2=CC=C(C=C2)N	O=S(=O)(c1ccccc1)Nc1cccnn1	CC(C)(CC1CCCCC1)C1CCCCC1
229	3828	Inactive	497	3	CC1=CC(=O)C2=C(C3=C(C(=C2O1)OC)OC=C3)OC	O=c1ccoc2c1cc1ccoc1c2	CC1CCCC2CC3CCCC3CC12
230	4760	Inactive	501	3	C1=CC=C(C=C1)C2C(=O)C3=CC=CC=C3C2=O	O=C1C(c2ccccc2)C(=O)c2c1cccc2	CC1C2CCCCC2C(C)C1C1CCCCC1
231	6741	Active	505	4	C[C@H]1C[C@H]2[C@@H]3CC[C@@]([C@]3(C[C@@H]([C@@H]2[C@@]4(C1=CC(=O)C=C4)C)O)C)(C(=O)CO)O	O=C1C=CC2C(=C1)CCC1C2CCC2C1CCC2	CC1CCC2C(CCC3C4CCCC4CCC23)C1
232	192197	Inactive	506	2	CC[C@H](C1=CC=C(C=C1)O)[C@@H](CC)C2=CC=C(C=C2)O	c1ccc(cc1)CCc1ccccc1	C1CCC(CCC2CCCCC2)CC1
233	667476	Inactive	507	2	C/C=C(/C(=C/C)/C1=CC=C(C=C1)O)\C2=CC=C(C=C2)O	C=C(C(=C)c1ccccc1)c1ccccc1	CC(C1CCCCC1)C(C)C1CCCCC1
234	4806	Inactive	509	3	C1=CC=C(C(=C1)C(=O)NC2=CC=C(C=C2)S(=O)(=O)NC3=NC=CS3)C(=O)O	O=C(c1ccccc1)Nc1ccc(cc1)S(=O)(=O)Nc1nccs1	CC(CC1CCC(C(C)(C)CC2CCCC2)CC1)C1CCCCC1
235	3025	Inactive	118	2	CCCCOC1=NC2=CC=CC=C2C(=C1)C(=O)NCCN(CC)CC	c1ccc2c(c1)nccc2	C1CCC2CCCCC2C1
236	6839	Inactive	510	2	CN1C(=O)CC(C1=O)C2=CC=CC=C2	O=C1NC(=O)CC1c1ccccc1	CC1CC(C)C(C2CCCCC2)C1
237	3292	Inactive	511	2	CCN1C(=O)C(NC1=O)C2=CC=CC=C2	O=C1NC(=O)NC1c1ccccc1	CC1CC(C)C(C2CCCCC2)C1
238	4075	Inactive	3	1	C1=CC(=C(C=C1N)C(=O)O)O	c1ccccc1	C1CCCCC1
239	5280567	Inactive	513	2	CC1=CC(=O)OC2=C1C=CC(=C2)O	O=c1ccc2c(o1)cccc2	CC1CCC2CCCCC2C1
240	644020	Inactive	517	4	C1CCN2C[C@@H]3C[C@H]([C@H]2C1)CN4[C@H]3CCCC4	C1CCC2N(C1)CC1CC2CN2C1CCCC2	C1CCC2C(C1)CC1CC2CC2CCCCC21
241	2343	Inactive	519	3	C1=CC=C(C=C1)CSCC2=NS(=O)(=O)C3=CC(=C(C=C3N2)Cl)S(=O)(=O)N	O=S1(=O)N=C(CSCc2ccccc2)Nc2c1cccc2	CC1(C)CC(CCCC2CCCCC2)CC2CCCCC21
242	3293	Inactive	520	2	CCOC1=CC2=C(C=C1)NC(C=C2C)(C)C	C1=Cc2c(NC1)cccc2	C1CCC2CCCCC2C1
243	3516	Inactive	3	1	COC1=CC=CC=C1OCC(CO)O	c1ccccc1	C1CCCCC1
244	7172	Inactive	3	1	CNCC(C1=CC=C(C=C1)O)O	c1ccccc1	C1CCCCC1
245	2337	Inactive	3	1	CCOC(=O)C1=CC=C(C=C1)N	c1ccccc1	C1CCCCC1
246	2482	Inactive	3	1	CCCCOC(=O)C1=CC=C(C=C1)N	c1ccccc1	C1CCCCC1
247	7184	Inactive	3	1	CCCCOC(=O)C1=CC=C(C=C1)O	c1ccccc1	C1CCCCC1
248	3735	Inactive	3	1	CCC(CC1=C(C(=C(C=C1I)I)N)I)C(=O)O	c1ccccc1	C1CCCCC1
249	204	Inactive	324	1	C1(C(=O)NC(=O)N1)NC(=O)N	O=C1NCC(=O)N1	CC1CCC(C)C1
250	7638	Inactive	232	2	C1=CC=C(C=C1)COC2=CC=C(C=C2)O	c1ccc(cc1)OCc1ccccc1	C1CCC(CCC2CCCCC2)CC1
251	1983	Inactive	3	1	CC(=O)NC1=CC=C(C=C1)O	c1ccccc1	C1CCCCC1
252	7699	Inactive	3	1	CCCCNC1=CC=C(C=C1)C(=O)OCCOCCOCCOCCOCCOCCOCCOCCOCCOC	c1ccccc1	C1CCCCC1
253	15723	Inactive	430	3	C1CNCCC1C(C2=CC=CC=C2)(C3=CC=CC=C3)O	N1CCC(CC1)C(c1ccccc1)c1ccccc1	C1CCC(C(C2CCCCC2)C2CCCCC2)CC1
254	5315	Inactive	482	2	C1=CC(=CC=C1NC(=O)CCC(=O)O)S(=O)(=O)NC2=NC=CS2	O=S(=O)(c1ccccc1)Nc1nccs1	CC(C)(CC1CCCC1)C1CCCCC1
255	3038	Inactive	3	1	C1=C(C=C(C(=C1S(=O)(=O)N)Cl)Cl)S(=O)(=O)N	c1ccccc1	C1CCCCC1
256	5104	Inactive	3	1	C1=CC(=C(C=C1[As](=O)(O)O)[N+](=O)[O-])O	c1ccccc1	C1CCCCC1
257	8480	Inactive	3	1	C1=CC(=CC=C1NC(=O)N)[As](=O)(O)O	c1ccccc1	C1CCCCC1
258	5323	Inactive	521	2	COC1=NC(=NC(=C1)NS(=O)(=O)C2=CC=C(C=C2)N)OC	O=S(=O)(c1ccccc1)Nc1ccncn1	CC(C)(CC1CCCCC1)C1CCCCC1
259	2145	Inactive	522	2	CCC1(CCC(=O)NC1=O)C2=CC=C(C=C2)N	O=C1NC(=O)CCC1c1ccccc1	CC1CCC(C2CCCCC2)C(C)C1
260	4621	Inactive	523	2	CC(C)(CC1=CC=CC=C1)N(C)C(=O)CN(CCO)CC(=O)N(C)C(C)(C)CC2=CC=CC=C2	O=C(CNCC(=O)NCCc1ccccc1)NCCc1ccccc1	CC(CCCC(C)CCCC1CCCCC1)CCCC1CCCCC1
261	5576	Inactive	524	1	CC1(C(=O)N(C(=O)O1)C)C	O=C1OCC(=O)N1	CC1CCC(C)C1
262	5319	Inactive	525	2	C1=CC=C(C=C1)C(=O)NS(=O)(=O)C2=CC=C(C=C2)N	O=C(c1ccccc1)NS(=O)(=O)c1ccccc1	CC(CC(C)(C)C1CCCCC1)C1CCCCC1
263	5325	Inactive	480	2	CC1=NC(=NC=C1)NS(=O)(=O)C2=CC=C(C=C2)N	O=S(=O)(c1ccccc1)Nc1ncccn1	CC(C)(CC1CCCCC1)C1CCCCC1
264	10133	Inactive	527	4	C[C@H](CCC(=O)O)[C@H]1CC[C@@H]2[C@@]1(CC[C@H]3[C@H]2[C@@H](C[C@H]4[C@@]3(CC[C@H](C4)O)C)O)C	C1CCC2C(C1)CCC1C2CCC2C1CCC2	C1CCC2C(C1)CCC1C3CCCC3CCC21
265	275196	Inactive	536	5	CN1CCC2=CC3=C(C(=C2[C@@H]1[C@@H]4C5=C(C(=C(C=C5)OC)OC)C(=O)O4)OC)OCO3	O=C1OC(c2c1cccc2)C1NCCc2c1cc1OCOc1c2	CC1CC(C2CCCC3CC4CCCC4CC32)C2CCCCC12
266	2788	Inactive	118	2	C1=CC2=C(C(=C(C=C2Cl)I)O)N=C1	c1ccc2c(c1)nccc2	C1CCC2CCCCC2C1
267	4632	Inactive	236	2	COC1=CC(=C(C=C1)C(=O)C2=CC=CC=C2)O	O=C(c1ccccc1)c1ccccc1	CC(C1CCCCC1)C1CCCCC1
268	5560	Inactive	71	2	C1=C2C(=CC(=C1Cl)S(=O)(=O)N)S(=O)(=O)NC(N2)C(Cl)Cl	O=S1(=O)NCNc2c1cccc2	CC1(C)CCCC2CCCCC21
269	3647	Inactive	71	2	C1NC2=C(C=C(C(=C2)C(F)(F)F)S(=O)(=O)N)S(=O)(=O)N1	O=S1(=O)NCNc2c1cccc2	CC1(C)CCCC2CCCCC21
270	3607	Inactive	537	1	CCCCC(CC)CN1CC(CN(C1)CC(CC)CCCC)(C)N	C1CCNCN1	C1CCCCC1
271	5328	Inactive	538	2	CC1=NN=C(S1)NS(=O)(=O)C2=CC=C(C=C2)N	O=S(=O)(c1ccccc1)Nc1nncs1	CC(C)(CC1CCCC1)C1CCCCC1
272	5336	Inactive	539	2	C1=CC=NC(=C1)NS(=O)(=O)C2=CC=C(C=C2)N	O=S(=O)(c1ccccc1)Nc1ccccn1	CC(C)(CC1CCCCC1)C1CCCCC1
273	5430	Inactive	541	3	C1=CC=C2C(=C1)NC(=N2)C3=CSC=N3	c1scc(n1)c1nc2c([nH]1)cccc2	C1CCC(C2CC3CCCCC3C2)C1
274	2480	Inactive	3	1	CCCCN(CCCC)CCCOC(=O)C1=CC=C(C=C1)N	c1ccccc1	C1CCCCC1
275	9051	Active	545	4	CC(=O)[C@H]1CC[C@@H]2[C@@]1(CC[C@@H]3[C@H]2C=CC4=CC(=O)CC[C@@]34C)C	O=C1CCC2C(=C1)C=CC1C2CCC2C1CCC2	CC1CCC2C(CCC3C4CCCC4CCC23)C1
276	54676537	Inactive	547	3	CC(=O)CC(C1=CC=C(C=C1)[N+](=O)[O-])C2=C(C3=CC=CC=C3OC2=O)O	O=c1oc2ccccc2cc1Cc1ccccc1	CC1CC2CCCCC2CC1CC1CCCCC1
277	4114	Inactive	548	3	COC1=C2C(=CC3=C1OC=C3)C=CC(=O)O2	O=c1ccc2c(o1)cc1c(c2)cco1	CC1CCC2CC3CCCC3CC2C1
278	21138	Inactive	316	2	CC(C)NC[C@H](COC1=CC=CC2=CC=CC=C21)O	c1ccc2c(c1)cccc2	C1CCC2CCCCC2C1
279	9458	Inactive	3	1	CC(=O)OC1=C(C=CC(=C1)C(F)(F)F)C(=O)O	c1ccccc1	C1CCCCC1
280	224246	Active	505	4	CC(=O)OCC(=O)[C@]1(CC[C@@H]2[C@@]1(C[C@@H]([C@]3([C@H]2CCC4=CC(=O)C=C[C@@]43C)F)O)C)O	O=C1C=CC2C(=C1)CCC1C2CCC2C1CCC2	CC1CCC2C(CCC3C4CCCC4CCC23)C1
281	9642	Inactive	553	5	CC(=O)OCC(=O)[C@@]12[C@@H](C[C@@H]3[C@@]1(C[C@@H]([C@]4([C@H]3C[C@@H](C5=CC(=O)C=C[C@@]54C)F)F)O)C)OC(O2)(C)C	O=C1C=CC2C(=C1)CCC1C2CCC2C1CC1C2OCO1	CC1CCC2C(CCC3C2CCC2C4CCCC4CC23)C1
282	9878	Active	505	4	C[C@H]1C[C@H]2[C@@H]3CC[C@@]([C@]3(C[C@@H]([C@@]2([C@@]4(C1=CC(=O)C=C4)C)F)O)C)(C(=O)C)O	O=C1C=CC2C(=C1)CCC1C2CCC2C1CCC2	CC1CCC2C(CCC3C4CCCC4CCC23)C1
283	4173	Inactive	40	1	CC1=NC=C(N1CCO)[N+](=O)[O-]	c1ncc[nH]1	C1CCCC1
284	91453	Inactive	569	6	C[C@@H]1CC[C@@]2([C@H]([C@H]3[C@@H](O2)C[C@@H]4[C@@]3(C(=O)C[C@H]5[C@H]4CC[C@@H]6[C@@]5(CC[C@@H](C6)O)C)C)C)OC1	O=C1CC2C3CCCCC3CCC2C2C1C1C[C@@]3(OC1C2)CCCCO3	CC1CC2C3CCCCC3CCC2C2CC3CC4(CCCCC4)CC3C12
285	3182	Inactive	230	2	CN1C2=C(C(=O)N(C1=O)C)N(C=N2)CC(CO)O	O=c1[nH]c(=O)c2c([nH]1)nc[nH]2	CC1CC(C)C2CCCC2C1
286	221071	Inactive	572	3	C[C@H]1[C@@H]2CC[C@]3(C=CC(=O)C(=C3[C@H]2OC1=O)C)C	O=C1OC2C(C1)CCC1C2=CC(=O)C=C1	CC1CCC2CCC3CC(C)CC3C2C1
287	2883	Inactive	3	1	CCN(C1=CC=CC=C1C)C(=O)C=CC	c1ccccc1	C1CCCCC1
288	1892	Inactive	230	2	CN1C2=C(C(=O)N(C1=O)C)N(C=N2)CCO	O=c1[nH]c(=O)c2c([nH]1)nc[nH]2	CC1CC(C)C2CCCC2C1
289	10621	Inactive	583	5	C[C@H]1[C@@H]([C@H]([C@H]([C@@H](O1)OC[C@@H]2[C@H]([C@@H]([C@H]([C@@H](O2)OC3=CC(=C4C(=O)C[C@H](OC4=C3)C5=CC(=C(C=C5)OC)O)O)O)O)O)O)O)O	O=C1C[C@H](Oc2c1ccc(c2)O[C@H]1CCC[C@H](O1)CO[C@H]1CCCCO1)c1ccccc1	CC1CC(C2CCCCC2)CC2CC(CC3CCCC(CCC4CCCCC4)C3)CCC12
290	34458	Inactive	589	5	COC1=C(C2=C(CC3C4=CC5=C(C=C4CCN3C2)OCO5)C=C1)OC	c1ccc2c(c1)CC1N(C2)CCc2c1cc1OCOc1c2	C1CCC2CC3C(CCC4CC5CCCC5CC43)CC2C1
291	4107	Inactive	3	1	COC1=CC=CC=C1OCC(COC(=O)N)O	c1ccccc1	C1CCCCC1
292	2761171	Inactive	83	1	CCC1=NC=CC(=C1)C(=S)N	c1cccnc1	C1CCCCC1
293	3168	Inactive	594	4	C1CN(CC=C1N2C3=CC=CC=C3NC2=O)CCCC(=O)C4=CC=C(C=C4)F	O=C(c1ccccc1)CCCN1CCC(=CC1)n1c(=O)[nH]c2c1cccc2	CC(CCCC1CCC(C2C(C)CC3CCCCC32)CC1)C1CCCCC1
294	4100	Inactive	595	1	CC(=O)N=C1N(N=C(S1)S(=O)(=O)N)C	N=c1scn[nH]1	CC1CCCC1
295	9915886	Inactive	603	4	CC(=O)N[C@H]1CCC2=CC(=C(C(=C2C3=CC=C(C(=O)C=C13)SC)OC)OC)O[C@H]4[C@@H]([C@H]([C@@H]([C@H](O4)CO)O)O)O	O=c1cccc2c(c1)CCCc1c2ccc(c1)O[C@@H]1CCCCO1	CC1CCCC2C(CCCC3CC(CC4CCCCC4)CCC32)C1
296	4977	Inactive	230	2	CC(CN1C=NC2=C1C(=O)N(C(=O)N2C)C)O	O=c1[nH]c(=O)c2c([nH]1)nc[nH]2	CC1CC(C)C2CCCC2C1
297	2804	Inactive	604	2	CC1CCCC(N1NC(=O)C2=CC(=C(C=C2)Cl)S(=O)(=O)N)C	O=C(c1ccccc1)NN1CCCCC1	CC(CC1CCCCC1)C1CCCCC1
298	5326	Inactive	480	2	COC1=CN=C(N=C1)NS(=O)(=O)C2=CC=C(C=C2)N	O=S(=O)(c1ccccc1)Nc1ncccn1	CC(C)(CC1CCCCC1)C1CCCCC1
299	3081	Inactive	524	1	CC1(C(=O)NC(=O)O1)C	O=C1OCC(=O)N1	CC1CCC(C)C1
300	5329	Inactive	605	2	CC1=CC(=NO1)NS(=O)(=O)C2=CC=C(C=C2)N	O=S(=O)(c1ccccc1)Nc1nocc1	CC(C)(CC1CCCC1)C1CCCCC1
301	2904	Inactive	607	3	C1CCC(C1)CC2NC3=CC(=C(C=C3S(=O)(=O)N2)S(=O)(=O)N)Cl	O=S1(=O)NC(CC2CCCC2)Nc2c1cccc2	CC1(C)CC(CC2CCCC2)CC2CCCCC21
302	54680694	Inactive	617	5	C[C@@]1(C2C[C@H]3[C@@H](C(=O)C(=C([C@]3(C(=O)C2=C(C4=C1C=CC=C4O)O)O)O)C(=O)NCN5CCCC5)N(C)C)O	O=C1C2C=C(C(=O)CC2CC2C1=Cc1ccccc1C2)C(=O)NCN1CCCC1	CC(CCC1CCCC1)C1CC2C(CC1C)CC1CC3CCCCC3CC1C2C
303	14709	Inactive	622	4	CC(=O)O[C@H]1CC[C@@]2([C@H]3CC[C@]4([C@H]([C@@H]3CC=C2C1)CCC4=O)C)C	O=C1CCC2C1CCC1C2CC=C2C1CCCC2	CC1CCC2C1CCC1C3CCCCC3CCC21
304	2797	Inactive	3	1	CC(C)(C(=O)O)OC1=CC=C(C=C1)Cl	c1ccccc1	C1CCCCC1
305	2724	Inactive	3	1	C1=CC(=CC=C1OCC(COC(=O)N)O)Cl	c1ccccc1	C1CCCCC1
306	441328	Inactive	625	2	CC(=O)OCC1=C(N2[C@@H]([C@@H](C2=O)N)SC1)C(=O)O	C1C2SCC=CN2C1=O	CC1CC2CCCCC12
307	54688689	Inactive	616	4	C[C@@]1(C2C[C@H]3[C@@H](C(=O)C(=C([C@]3(C(=O)C2=C(C4=C1C=CC=C4O)O)O)O)C(=O)NCN[C@@H](CCCCN)C(=O)O)N(C)C)O	O=C1C=CC2C(C1)CC1C(=Cc3c(C1)cccc3)C2=O	CC1CCC2C(C1)CC1CC3CCCCC3CC1C2C
308	4165	Inactive	627	2	CC1=C(C=C2C(=C1)CCCS2(=O)=O)S(=O)(=O)N	O=S1(=O)CCCc2c1cccc2	CC1(C)CCCC2CCCCC21
309	236702	Active	505	4	C[C@@H]1C[C@H]2[C@@H]3CCC4=CC(=O)C=C[C@@]4([C@]3([C@H](C[C@@]2([C@]1(C(=O)COC(=O)C)O)C)O)F)C	O=C1C=CC2C(=C1)CCC1C2CCC2C1CCC2	CC1CCC2C(CCC3C4CCCC4CCC23)C1
310	5526	Inactive	1	1	C1CC(CCC1CN)C(=O)O	C1CCCCC1	C1CCCCC1
311	5332	Inactive	521	2	COC1=NC=NC(=C1)NS(=O)(=O)C2=CC=C(C=C2)N	O=S(=O)(c1ccccc1)Nc1ccncn1	CC(C)(CC1CCCCC1)C1CCCCC1
312	16129666	Inactive	841	10	CCC(C)C1C(=O)NC(C(=O)NC(=C)C(=O)NC(C(=O)NC23CCC(=NC2C4=CSC(=N4)C(C(OC(=O)C5=NC6=C(C=CC(C6O)N1)C(=C5)C(C)O)C)NC(=O)C7=CSC(=N7)C(NC(=O)C8CSC(=N8)/C(=C\C)/NC(=O)C(NC(=O)C9=CSC3=N9)C(C)O)C(C)(C(C)O)O)C1=NC(=CS1)C(=O)NC(=C)C(=O)NC(=C)C(=O)N)C)C	O=C1CNC(=O)c2csc(n2)C23CCC(=NC3c3csc(n3)C(COC(=O)c3ccc4c(n3)CC(NCC(=O)NCC(=O)NC(=C)C(=O)NCC(=O)N2)C=C4)NC(=O)c2nc(CNC(=O)C3N=C(C(=C)N1)SC3)sc2)c1nccs1	CC1CCC(C)CC(C)C(C)CCC(C)CC23CCC(C4CCCC4)CC2C2CCC(C2)C(CCC(C)C2CCC4CCC(CC1)CC4C2)CC(C)C1CCC(CCC(C)C2CCC(C2)C(C)CC(C)CCC(C)C2CCC3C2)C1
313	60196264	Inactive	849	4	CC[C@@H](C)[C@@H]1C(=O)N[C@@H](C(=O)N[C@@H](C(=O)N[C@@H](C(=O)N[C@@H](C(=O)NCCCC[C@H](C(=O)N[C@@H](C(=O)N1)CCCN)NC(=O)[C@@H]([C@@H](C)CC)NC(=O)[C@H](CCC(=O)O)NC(=O)[C@H](CC(C)C)NC(=O)[C@@H]2CSC(=N2)[C@@H]([C@H](C)CC)N)CC(=O)N)CC(=O)O)CC3=CN=CN3)CC4=CC=CC=C4	O=C(N[C@H]1CCCCNC(=O)CNC(=O)CNC(=O)[C@@H](NC(=O)[C@@H](NC(=O)CNC(=O)CNC1=O)Cc1ccccc1)Cc1cnc[nH]1)CNC(=O)CNC(=O)CNC(=O)[C@H]1CSC=N1	CC1CCCCCC(CC(C)CCC(C)CCC(C)CCC(C)C2CCCC2)C(C)CCC(C)CCC(C)CC(CC2CCCCC2)C(C)CC(CC2CCCC2)C(C)CCC(C)CC1
314	15209	Inactive	850	5	C[C@]12CCC(=O)C=C1[C@H](C[C@@H]3[C@@H]2[C@H](C[C@]4([C@H]3C[C@@H]5[C@]4(OC(O5)(C)C)C(=O)CO)C)O)F	O=C1CCC2C(=C1)CCC1C2CCC2C1CC1C2OCO1	CC1CCC2C(CCC3C2CCC2C4CCCC4CC23)C1
315	15443	Inactive	853	3	C1CN(CCN1CCCC(=O)C2=CC=C(C=C2)F)C3=CC=CC=N3	O=C(c1ccccc1)CCCN1CCN(CC1)c1ccccn1	CC(CCCC1CCC(C2CCCCC2)CC1)C1CCCCC1
316	2794	Inactive	867	5	CC(C)N=C1C=C2C(=NC3=CC=CC=C3N2C4=CC=C(C=C4)Cl)C=C1NC5=CC=C(C=C5)Cl	N=c1cc2c(cc1Nc1ccccc1)nc1c(n2c2ccccc2)cccc1	CC1CC2C(CC1CC1CCCCC1)CC1CCCCC1C2C1CCCCC1
317	16363	Inactive	869	4	C1CN(CCC1N2C3=CC=CC=C3NC2=O)CCCC(=O)C4=CC=C(C=C4)F	O=C(c1ccccc1)CCCN1CCC(CC1)n1c(=O)[nH]c2c1cccc2	CC(CCCC1CCC(C2C(C)CC3CCCCC32)CC1)C1CCCCC1
318	16490	Active	505	4	C[C@@H]1C[C@H]2[C@@H]3C[C@@H](C4=CC(=O)C=C[C@@]4([C@]3([C@H](C[C@@]2([C@]1(C(=O)CO)O)C)O)F)C)F	O=C1C=CC2C(=C1)CCC1C2CCC2C1CCC2	CC1CCC2C(CCC3C4CCCC4CCC23)C1
319	4487	Inactive	871	3	CC1=C(C(=O)N(N1C)C2=CC=CC=C2)NC(=O)C3=CN=CC=C3	O=C(c1cccnc1)Nc1c[nH]n(c1=O)c1ccccc1	CC(CC1CCC(C2CCCCC2)C1C)C1CCCCC1
320	443935	Active	878	5	C[C@]12CC[C@H]3[C@H]([C@@H]1CC[C@@H]2O)CC[C@@H]4[C@@]3(C[C@@H]5[C@H](C4)S5)C	C1CC2C(C1)C1CCC3C(C1CC2)CC1C(C3)S1	C1CC2CCC3C4CC5CC5CC4CCC3C2C1
321	5510	Inactive	880	3	CC1=CC(=CC=C1)N(C)C(=S)OC2=CC3=CC=CC=C3C=C2	S=C(Oc1ccc2c(c1)cccc2)Nc1ccccc1	CC(CC1CCCCC1)CC1CCC2CCCCC2C1
322	2466	Inactive	3	1	CCCCOC1=CC=C(C=C1)CC(=O)NO	c1ccccc1	C1CCCCC1
323	17134	Inactive	521	2	COC1=C(N=CN=C1OC)NS(=O)(=O)C2=CC=C(C=C2)N	O=S(=O)(c1ccccc1)Nc1ccncn1	CC(C)(CC1CCCCC1)C1CCCCC1
324	247839	Active	464	4	C[C@H]1C[C@H]2[C@@H]3CC[C@@H]([C@]3(C[C@@H]([C@@H]2[C@@]4(C1=CC(=O)CC4)C)O)C)C(=O)C	O=C1CCC2C(=C1)CCC1C2CCC2C1CCC2	CC1CCC2C(CCC3C4CCCC4CCC23)C1
325	443943	Inactive	850	5	C[C@]12CCC(=O)C=C1CC[C@@H]3[C@@]2([C@H](C[C@]4([C@H]3C[C@@H]5[C@]4(OC(O5)(C)C)C(=O)CCl)C)O)F	O=C1CCC2C(=C1)CCC1C2CCC2C1CC1C2OCO1	CC1CCC2C(CCC3C2CCC2C4CCCC4CC23)C1
326	3634	Active	883	3	CCN(CC)CCNC1=C2C(=C(C=C1)CO)SC3=CC=CC=C3C2=O	O=c1c2ccccc2sc2c1cccc2	CC1C2CCCCC2CC2CCCCC21
327	3926	Inactive	887	4	CC1=C(C(=CC=C1)C)NC(=O)CN2CCN(CC2)CCCC(C3=CC=C(C=C3)F)C4=CC=C(C=C4)F	O=C(Nc1ccccc1)CN1CCN(CC1)CCCC(c1ccccc1)c1ccccc1	CC(CC1CCCCC1)CC1CCC(CCCC(C2CCCCC2)C2CCCCC2)CC1
328	19003	Inactive	891	3	CC1([C@@H](N2[C@H](S1)[C@@H](C2=O)NC(=O)C3(CCCCC3)N)C(=O)O)C	O=C(C1CCCCC1)N[C@@H]1C(=O)N2C1SCC2	CC(CC1C(C)C2CCCC21)C1CCCCC1
329	19675	Inactive	894	4	CC(=O)C1=CC2=C(C=C1)SC3=CC=CC=C3N2CCCN4CCC(CC4)CCO	C1CCN(CC1)CCCN1c2ccccc2Sc2c1cccc2	C1CCC(CCCC2C3CCCCC3CC3CCCCC32)CC1
330	5585	Inactive	548	3	CC1=CC(=O)OC2=C1C=C3C=C(OC3=C2C)C	O=c1ccc2c(o1)cc1c(c2)cco1	CC1CCC2CC3CCCC3CC2C1
331	2446	Inactive	3	1	CCN(CC)CCNC(=O)C1=CC(=C(C=C1OC)N)Br	c1ccccc1	C1CCCCC1
332	21743	Inactive	899	4	C1C(=C(N2[C@H](S1)[C@@H](C2=O)NC(=O)CC3=CC=CS3)C(=O)[O-])C[N+]4=CC=C(C=C4)C(=O)N	O=C(N[C@@H]1C(=O)N2C1SCC(=C2)C[n+]1ccccc1)Cc1cccs1	CC(CC1CCCC1)CC1C(C)C2CC(CC3CCCCC3)CCC12
333	3332	Inactive	900	2	C1=CC=C(C=C1)C2=CC=C(C=C2)CC(=O)O	c1ccc(cc1)c1ccccc1	C1CCC(C2CCCCC2)CC1
334	3418	Inactive	3	1	C1=CC=C(C(=C1)C(=O)O)OP(=O)(O)O	c1ccccc1	C1CCCCC1
335	4922	Inactive	3	1	CCCN(CCC)C(=O)C(CCC(=O)O)NC(=O)C1=CC=CC=C1	c1ccccc1	C1CCCCC1
336	5094	Inactive	40	1	CN1C(=CN=C1COC(=O)N)[N+](=O)[O-]	c1ncc[nH]1	C1CCCC1
337	5284447	Inactive	909	4	C[C@@H]1C/C=C/C=C/C=C/C=C/[C@@H](C[C@H]2[C@@H]([C@H](C[C@](O2)(C[C@H](C[C@@H]3[C@H](O3)/C=C/C(=O)O1)O)O)O)C(=O)O)O[C@H]4[C@H]([C@H]([C@@H]([C@H](O4)C)O)N)O	O=C1OCC/C=C\C=C/C=C\C=C/[C@H](CC2OC(CCC[C@@H]3[C@@H](/C=C\1)O3)CCC2)O[C@H]1CCCCO1	CC1CCCCCCCCCCCC(CC2CCCCC2)CC2CCCC(CCCC3CC3CC1)C2
338	5284619	Inactive	916	4	C[C@@H]1C/C=C/C=C/[C@@H]([C@@H](C[C@@H]([C@@H]([C@H]([C@@H](CC(=O)O1)O)OC)O[C@H]2[C@@H]([C@H]([C@@H]([C@H](O2)C)O[C@H]3C[C@@]([C@H]([C@@H](O3)C)O)(C)O)N(C)C)O)CC=O)C)O[C@@H]4CC[C@@H]([C@H](O4)C)N(C)C	O=C1CCC[C@@H](CCC[C@@H](/C=C\C=C/CCO1)O[C@@H]1CCCCO1)O[C@@H]1CC[C@H](CO1)O[C@@H]1CCCCO1	CC1CCCCCCCC(CC2CCCCC2)CCCC(CC2CCC(CC3CCCCC3)CC2)CCC1
339	14985	Inactive	168	2	CC1=C(C(=C2CC[C@@](OC2=C1C)(C)CCC[C@H](C)CCC[C@H](C)CCCC(C)C)C)O	C1CCc2c(O1)cccc2	C1CCC2CCCCC2C1
340	5284629	Inactive	924	4	CCO[C@H]1[C@@H]([C@H]([C@H](O1)C(COCC2=CC=CC=C2)OCC3=CC=CC=C3)OCC4=CC=CC=C4)O	c1ccc(cc1)COC([C@@H]1OCC[C@@H]1OCc1ccccc1)COCc1ccccc1	C1CCC(CCCC(CCC2CCCCC2)C2CCCC2CCC2CCCCC2)CC1
341	2448	Inactive	251	3	C1CN(CCC1(C2=CC=C(C=C2)Br)O)CCCC(=O)C3=CC=C(C=C3)F	O=C(c1ccccc1)CCCN1CCC(CC1)c1ccccc1	CC(CCCC1CCC(C2CCCCC2)CC1)C1CCCCC1
342	5282367	Inactive	470	2	CC1=C(C(=O)C2=CC=CC=C2C1=O)C/C=C(\C)/CC/C=C(\C)/CC/C=C(\C)/CCC=C(C)C	O=C1C=CC(=O)c2c1cccc2	CC1CCC(C)C2CCCCC12
343	26098	Inactive	928	3	CCCC1C(=O)N2C3=C(C=CC(=C3)C)N=C(N2C1=O)N(C)C	O=C1CC(=O)n2n1c1ccccc1nc2	CC1CC(C)C2C1CCC1CCCCC12
344	27200	Inactive	3	1	CS(=O)(=O)C1=CC=C(C=C1)[C@H]([C@@H](CO)NC(=O)C(Cl)Cl)O	c1ccccc1	C1CCCCC1
345	5531	Inactive	929	2	CCN(CC)C1=CC(=NC2=NC=NN12)C	c1ccn2c(n1)ncn2	C1CCC2CCCC2C1
346	27648	Inactive	3	1	CC(CN(C1=C(C=C(C(=C1I)N)I)I)C(=O)C)C(=O)O	c1ccccc1	C1CCCCC1
347	28061	Inactive	40	1	CC1=NC=C(N1CC(CCl)O)[N+](=O)[O-]	c1ncc[nH]1	C1CCCC1
348	5284579	Inactive	932	3	C[C@@H]1C/C=C/C=C/[C@@H]([C@@H](C[C@@H]([C@@H](C([C@@H](CC(=O)O1)OC(=O)C)OC)O[C@H]2[C@@H]([C@H]([C@@H]([C@H](O2)C)O[C@H]3C[C@@]([C@@H]([C@@H](O3)C)OC(=O)CC(C)C)(C)O)N(C)C)O)CC=O)C)O	O=C1CCC[C@@H](CCCC/C=C\C=C/CCO1)O[C@H]1CC[C@@H](CO1)O[C@@H]1CCCCO1	CC1CCCCCCCCCCCC(CC2CCC(CC3CCCCC3)CC2)CCC1
349	3242	Inactive	933	2	CC1=CC(=NC(=N1)N2C(=CC(=N2)C)OC)OC	c1cnc(nc1)n1cccn1	C1CCC(C2CCCC2)CC1
350	29327	Inactive	555	1	CN(C(=O)N[C@@H]1[C@H]([C@@H]([C@H](O[C@@H]1O)CO)O)O)N=O	C1CCCOC1	C1CCCCC1
351	5479	Inactive	40	1	CCS(=O)(=O)CCN1C(=NC=C1[N+](=O)[O-])C	c1ncc[nH]1	C1CCCC1
352	4855	Inactive	936	3	CCN1C=C(C(=O)C2=CN=C(N=C21)N3CCCC3)C(=O)O	O=c1cc[nH]c2c1cnc(n2)N1CCCC1	CC1CCCC2CC(C3CCCC3)CCC12
353	3074	Inactive	939	3	COC1=CC(=CC(=C1OC)OC)C(=O)OCCCN2CCCN(CC2)CCCOC(=O)C3=CC(=C(C(=C3)OC)OC)OC	O=C(c1ccccc1)OCCCN1CCCN(CC1)CCCOC(=O)c1ccccc1	CC(CCCCC1CCCC(CCCCC(C)C2CCCCC2)CC1)C1CCCCC1
354	6473881	Active	944	3	C/C/1=C\CC[C@@]2([C@@H](O2)[C@@H]3[C@@H](CC1)C(=C)C(=O)O3)C	O=C1OC2C(C1=C)CC/C=C\CCC1C2O1	CC1CC2C3CC3CCCCCCC2C1C
355	3475	Inactive	947	3	CC1=CC=C(C=C1)S(=O)(=O)NC(=O)NN2CC3CCCC3C2	O=C(NS(=O)(=O)c1ccccc1)NN1CC2C(C1)CCC2	CC(CC1CC2CCCC2C1)CC(C)(C)C1CCCCC1
356	4612	Inactive	949	2	CC(C)NCC1CCC2=CC(=C(C=C2N1)[N+](=O)[O-])CO	C1CCc2c(N1)cccc2	C1CCC2CCCCC2C1
357	3825	Inactive	236	2	CC(C1=CC=CC(=C1)C(=O)C2=CC=CC=C2)C(=O)O	O=C(c1ccccc1)c1ccccc1	CC(C1CCCCC1)C1CCCCC1
358	31072	Inactive	472	1	CCOC(=O)N1C=CN(C1=S)C	S=c1[nH]cc[nH]1	CC1CCCC1
359	3276	Inactive	40	1	C1=CN(C(=N1)[N+](=O)[O-])CC(=O)NCCO	c1ncc[nH]1	C1CCCC1
360	3326	Inactive	951	3	CC(C)C1=C(N(N(C1=O)C2=CC=CC=C2)C)CN(C)C(C)CC3=CC=CC=C3	O=c1cc([nH]n1c1ccccc1)CNCCc1ccccc1	CC1CC(CCCCC2CCCCC2)CC1C1CCCCC1
361	4189	Inactive	955	3	C1=CC(=C(C=C1Cl)Cl)COC(CN2C=CN=C2)C3=C(C=C(C=C3)Cl)Cl	c1ccc(cc1)COC(c1ccccc1)Cn1ccnc1	C1CCC(CCC(CC2CCCC2)C2CCCCC2)CC1
362	31772	Inactive	957	2	CC1CS(=O)(=O)CCN1N=CC2=CC=C(O2)[N+](=O)[O-]	O=S1(=O)CCN(CC1)N=Cc1ccco1	CC1(C)CCC(CCC2CCCC2)CC1
363	4912	Inactive	958	2	CC(C)(C)C1=CC(=CC(=C1O)C(C)(C)C)SC(C)(C)SC2=CC(=C(C(=C2)C(C)(C)C)O)C(C)(C)C	C(Sc1ccccc1)Sc1ccccc1	C1CCC(CCCC2CCCCC2)CC1
364	24733	Inactive	963	4	CC(=O)OCC(=O)[C@H]1CC[C@@H]2[C@@]1(CC(=O)[C@H]3[C@H]2CC[C@@H]4[C@@]3(CC[C@H](C4)O)C)C	O=C1CC2CCCC2C2C1C1CCCCC1CC2	CC1CC2CCCC2C2CCC3CCCCC3C12
365	32681	Inactive	968	6	CO[C@H]1[C@@H](C[C@@H]2CN3CCC4=C([C@H]3C[C@@H]2[C@@H]1C(=O)OC)NC5=C4C=CC(=C5)OC)OC(=O)C=CC6=CC(=C(C(=C6)OC)OC)OC	O=C(O[C@H]1CCC2C(C1)CN1C(C2)c2[nH]c3c(c2CC1)cccc3)C=Cc1ccccc1	CC(CCC1CCCCC1)CC1CCC2CC3C(CCC4C5CCCCC5CC34)CC2C1
366	3463	Inactive	3	1	CC1=CC(=C(C=C1)C)OCCCC(C)(C)C(=O)O	c1ccccc1	C1CCCCC1
367	33624	Inactive	970	2	CC(C)(C)NC[C@@H](COC1=NSN=C1N2CCOCC2)O	O1CCN(CC1)c1cnsn1	C1CCC(C2CCCC2)CC1
368	5362	Inactive	365	3	CCCCC1(C(=O)N(N(C1=O)C2=CC=CC=C2)C3=CC=CC=C3)COC(=O)CCC(=O)O	O=C1CC(=O)N(N1c1ccccc1)c1ccccc1	CC1CC(C)C(C2CCCCC2)C1C1CCCCC1
369	35375	Inactive	483	2	C1=CC=C(C(=C1)C(=O)OCCOCCO)NC2=CC=CC(=C2)C(F)(F)F	c1ccc(cc1)Nc1ccccc1	C1CCC(CC2CCCCC2)CC1
370	443944	Inactive	971	2	CC(=O)NC1=C(C(=C(C(=C1I)C(=O)N[C@@H]2[C@H]([C@@H]([C@H](OC2O)CO)O)O)I)N(C)C(=O)C)I	O=C(c1ccccc1)N[C@H]1CCCOC1	CC(CC1CCCCC1)C1CCCCC1
371	36294	Inactive	973	3	C1[C@@H]([C@H]([C@@H]([C@H]([C@@H]1N)O[C@@H]2[C@@H]([C@H]([C@@H]([C@H](O2)CO)O)N)O)O)O[C@@H]3[C@@H](C[C@@H]([C@H](O3)CN)O)N)N	C1CC[C@H](OC1)O[C@@H]1CCC[C@@H](C1)O[C@@H]1CCCCO1	C1CCC(CC2CCCC(CC3CCCCC3)C2)CC1
372	36339	Inactive	974	2	CCOC(=O)C1=CN=CN1C(C)C2=CC=CC=C2	c1ccc(cc1)Cn1cncc1	C1CCC(CC2CCCC2)CC1
373	91610	Inactive	980	4	CC1(C2=C(C=C(C=C2)OC)C(=O)N(C1=O)CCC3=CC=C(C=C3)S(=O)(=O)NC(=O)NC4CCCCC4)C	O=C(NS(=O)(=O)c1ccc(cc1)CCN1C(=O)Cc2c(C1=O)cccc2)NC1CCCCC1	CC(CC1CCCCC1)CC(C)(C)C1CCC(CCC2C(C)CC3CCCCC3C2C)CC1
374	5284558	Inactive	1016	7	C[C@@H]1OC[C@@H]2[C@@H](O1)[C@@H]([C@H]([C@@H](O2)OC3C4COC(=O)[C@@H]4[C@@H](C5=CC6=C(C=C35)OCO6)C7=CC(=C(C(=C7)OC)O)OC)O)O	O=C1OCC2C1[C@@H](c1ccccc1)c1c(C2O[C@@H]2CCC3C(O2)COCO3)cc2c(c1)OCO2	CC1CCC2C(CC3CCC4CCCCC4C3)C3CC4CCCC4CC3C(C3CCCCC3)C12
375	33478	Inactive	1018	3	CC1([C@@H](N2[C@H](S1)[C@@H](C2=O)NC(=O)[C@@H](C3=CC=CC=C3)N)C(=O)OCOC(=O)C(C)(C)C)C	O=C(N[C@@H]1C(=O)N2C1SCC2)Cc1ccccc1	CC(CC1CCCCC1)CC1C(C)C2CCCC21
376	5282493	Active	505	4	C[C@@H]1C[C@H]2[C@@H]3C[C@@H](C4=CC(=O)C=C[C@@]4([C@]3([C@H](C[C@@]2([C@H]1C(=O)COC(=O)C(C)(C)C)C)O)Cl)C)F	O=C1C=CC2C(=C1)CCC1C2CCC2C1CCC2	CC1CCC2C(CCC3C4CCCC4CCC23)C1
377	54677972	Inactive	1020	3	CC1=CC(=NO1)NC(=O)C2=C(C3=CC=CC=C3S(=O)(=O)N2C)O	O=C(C1=Cc2ccccc2S(=O)(=O)N1)Nc1ccon1	CC(CC1CCCC1)C1CC2CCCCC2C(C)(C)C1
378	5282169	Inactive	932	3	CCC(=O)O[C@@H]1CC(=O)O[C@@H](C/C=C/C=C/[C@@H]([C@@H](C[C@@H]([C@@H]([C@H]1OC)O[C@H]2[C@@H]([C@H]([C@@H]([C@H](O2)C)O[C@H]3C[C@@]([C@H]([C@@H](O3)C)OC(=O)CC)(C)O)N(C)C)O)CC=O)C)O)C	O=C1CCC[C@@H](CCCC/C=C\C=C/CCO1)O[C@H]1CC[C@@H](CO1)O[C@@H]1CCCCO1	CC1CCCCCCCCCCCC(CC2CCC(CC3CCCCC3)CC2)CCC1
379	3081545	Inactive	1026	4	CN[C@H]1[C@H]([C@@H]2[C@H](C[C@H]([C@H](O2)O[C@@H]3[C@H](C[C@H]([C@@H]([C@H]3O)O)N)N)N)O[C@@H]1O[C@@H]4[C@@H]([C@H]([C@@H]([C@H](O4)CO)N)O)O)O	C1CCC(CC1)O[C@H]1CCC2C(O1)CC[C@@H](O2)O[C@H]1CCCCO1	C1CCC(CC2CCC3CC(CC4CCCCC4)CCC3C2)CC1
380	5359	Inactive	1027	2	CC(C1=CC=C(C=C1)C(=O)C2=CC=CS2)C(=O)O	O=C(c1cccs1)c1ccccc1	CC(C1CCCCC1)C1CCCC1
381	3308	Inactive	1030	3	CCC1=CC=CC2=C1NC3=C2CCOC3(CC)CC(=O)O	O1CCc2c(C1)[nH]c1c2cccc1	C1CCC2C(C1)CC1CCCCC12
382	39042	Inactive	1031	2	CC(C)(C(=O)O)OC1=CC=C(C=C1)CCNC(=O)C2=CC=C(C=C2)Cl	O=C(c1ccccc1)NCCc1ccccc1	CC(CCCC1CCCCC1)C1CCCCC1
383	39147	Inactive	4	2	CC(C)(C)NCC(COC1=CC=CC2=C1C[C@@H]([C@@H](C2)O)O)O	C1CCc2c(C1)cccc2	C1CCC2CCCCC2C1
384	4409	Inactive	316	2	CC(=O)CCC1=CC2=C(C=C1)C=C(C=C2)OC	c1ccc2c(c1)cccc2	C1CCC2CCCCC2C1
385	3334	Active	1033	3	COC(=O)NC1=NC2=C(N1)C=C(C=C2)SC3=CC=CC=C3	c1ccc(cc1)Sc1ccc2c(c1)[nH]cn2	C1CCC(CC2CCC3CCCC3C2)CC1
386	16051942	Inactive	505	4	C[C@@H]1C[C@H]2[C@@H]3CCC4=CC(=O)C=C[C@@]4([C@H]3[C@H](C[C@@]2([C@@]1(C)C(=O)OC)C)O)C	O=C1C=CC2C(=C1)CCC1C2CCC2C1CCC2	CC1CCC2C(CCC3C4CCCC4CCC23)C1
387	47965	Inactive	1034	3	CC1=C(N2[C@@H]([C@@H](C2=O)NC(=O)[C@@H](C3=CC=C(C=C3)O)N)SC1)C(=O)O	O=C(Cc1ccccc1)N[C@@H]1C(=O)N2C1SCC=C2	CC(CC1CCCCC1)CC1C(C)C2CCCCC21
388	4831	Inactive	1035	3	CCN1C=C(C(=O)C2=CN=C(N=C21)N3CCNCC3)C(=O)O	O=c1cc[nH]c2c1cnc(n2)N1CCNCC1	CC1CCCC2CC(C3CCCCC3)CCC12
389	5472	Inactive	1038	3	C1CN(CC2=C1SC=C2)CC3=CC=CC=C3Cl	c1ccc(cc1)CN1CCc2c(C1)ccs2	C1CCC(CC2CCC3CCCC3C2)CC1
390	4891	Inactive	1044	4	C1CCC(CC1)C(=O)N2CC3C4=CC=CC=C4CCN3C(=O)C2	O=C(N1CC(=O)N2C(C1)c1ccccc1CC2)C1CCCCC1	CC1CC(C(C)C2CCCCC2)CC2C1CCC1CCCCC12
391	4849	Inactive	1046	3	C1CCN(C1)C2=C(C(=CC(=C2)C(=O)O)S(=O)(=O)N)OC3=CC=CC=C3	c1ccc(cc1)Oc1ccccc1N1CCCC1	C1CCC(CC2CCCCC2C2CCCC2)CC1
392	41781	Inactive	1047	2	CC1=CC(=CC=C1)NC2=C(C=NC=C2)S(=O)(=O)NC(=O)NC(C)C	c1ccc(cc1)Nc1ccncc1	C1CCC(CC2CCCCC2)CC1
393	3742	Inactive	1048	2	CC(=O)N(C)C1=C(C(=C(C(=C1I)C(=O)NCC(=O)NC2=C(C(=C(C(=C2I)C(=O)O)I)C(=O)NCCO)I)I)C(=O)NC)I	O=C(Nc1ccccc1)CNC(=O)c1ccccc1	CC(CCC(C)C1CCCCC1)CC1CCCCC1
394	54677971	Inactive	1050	3	CN1C(=C(C2=C(S1(=O)=O)C=CS2)O)C(=O)NC3=CC=CC=N3	O=C(C1=Cc2sccc2S(=O)(=O)N1)Nc1ccccn1	CC(CC1CCCCC1)C1CC2CCCC2C(C)(C)C1
395	65492	Inactive	3	1	C[C@@H](C(=O)NC1=C(C(=C(C(=C1I)C(=O)NC(CO)CO)I)C(=O)NC(CO)CO)I)O	c1ccccc1	C1CCCCC1
396	43231	Inactive	3	1	C1=C(C(=CC(=C1N)S(=O)(=O)N)S(=O)(=O)N)C(=C(Cl)Cl)Cl	c1ccccc1	C1CCCCC1
397	43507	Inactive	1053	4	C1C(=C(N2[C@H](S1)[C@@H](C2=O)NC(=O)CC3=CC=CC=C3CN)C(=O)O)CSC4=NN=NN4CC(=O)O	O=C(N[C@@H]1C(=O)N2C1SCC(=C2)CSc1nnn[nH]1)Cc1ccccc1	CC(CC1CCCCC1)CC1C(C)C2CC(CCC3CCCC3)CCC12
398	5092	Inactive	1056	3	COC1=C(C=C(C=C1)C2CC(=O)NC2)OC3CCCC3	O=C1NCC(C1)c1cccc(c1)OC1CCCC1	CC1CCC(C2CCCC(CC3CCCC3)C2)C1
399	170344	Inactive	3	1	CCC1=C(C(=CC=C1)CC)NC(=O)CN(CC(=O)O)CC(=O)O	c1ccccc1	C1CCCCC1
400	441383	Inactive	1067	5	CC(C)N1CCN(CC1)C2=CC=C(C=C2)OC[C@H]3CO[C@](O3)(CN4C=NC=N4)C5=C(C=C(C=C5)Cl)Cl	N1CCN(CC1)c1ccc(cc1)OC[C@@H]1CO[C@@](O1)(Cn1cncn1)c1ccccc1	C1CCC(C2CCC(CCC3CCC(CC4CCCC4)(C4CCCCC4)C3)CC2)CC1
401	53025	Inactive	1071	4	CN1C(=NN=N1)SCC2=C(N3[C@@H]([C@@](C3=O)(NC(=O)C4SC(=C(C(=O)N)C(=O)O)S4)OC)SC2)C(=O)O	C=C1SC(S1)C(=O)NC1C(=O)N2C1SCC(=C2)CSc1nnn[nH]1	CC1CC(C(C)CC2C(C)C3CC(CCC4CCCC4)CCC32)C1
402	4539	Inactive	1072	3	CCN1C=C(C(=O)C2=CC(=C(C=C21)N3CCNCC3)F)C(=O)O	O=c1cc[nH]c2c1ccc(c2)N1CCNCC1	CC1CCCC2CC(C3CCCCC3)CCC12
403	114811	Inactive	3	1	CS(=O)(=O)C1=CC=C(C=C1)[C@H]([C@@H](CF)NC(=O)C(Cl)Cl)O	c1ccccc1	C1CCCCC1
404	3736	Inactive	3	1	CN(CC(CO)O)C(=O)C1=C(C(=C(C(=C1I)C(=O)NCC(CO)O)I)NC(=O)COC)I	c1ccccc1	C1CCCCC1
405	5353	Inactive	1075	3	COC1=C(C=CC(=C1)S(=O)C)C2=NC3=C(N2)C=CC=N3	c1ccc(cc1)c1nc2c([nH]1)cccn2	C1CCC(C2CC3CCCCC3C2)CC1
406	4594	Inactive	293	3	CC1=CN=C(C(=C1OC)C)CS(=O)C2=NC3=C(N2)C=C(C=C3)OC	O=S(c1nc2c([nH]1)cccc2)Cc1ccccn1	CC(CC1CCCCC1)C1CC2CCCCC2C1
407	6714002	Active	505	4	CCC(=O)OCC(=O)[C@]1(CC[C@@H]2[C@@]1(C[C@@H]([C@H]3[C@H]2CCC4=CC(=O)C=C[C@]34C)O)C)OC(=O)OCC	O=C1C=CC2C(=C1)CCC1C2CCC2C1CCC2	CC1CCC2C(CCC3C4CCCC4CCC23)C1
408	3229	Inactive	1077	3	CCN1C=C(C(=O)C2=CC(=C(N=C21)N3CCNCC3)F)C(=O)O	O=c1cc[nH]c2c1ccc(n2)N1CCNCC1	CC1CCCC2CC(C3CCCCC3)CCC12
409	104838	Inactive	1079	2	C[C@H]([C@@H]1[C@H]2CC(=C(N2C1=O)C(=O)O)SCCN=CN)O	C1C2CC=CN2C1=O	CC1CC2CCCC12
410	3784	Inactive	1082	3	CC1=C(C(C(=C(N1)C)C(=O)OC(C)C)C2=CC=CC3=NON=C32)C(=O)OC	C1=CC(C=CN1)c1cccc2c1non2	C1CCC(C2CCCC3CCCC32)CC1
411	4513	Inactive	246	1	CNC(=C[N+](=O)[O-])NCCSCC1=CSC(=N1)CN(C)C	c1nccs1	C1CCCC1
412	54117	Inactive	1083	2	C[C@H]1[C@@H](C(=O)N1S(=O)(=O)O)NC(=O)C(=NOC(C)(C)C(=O)O)C2=CSC(=N2)N	C1NC(=O)[C@H]1NC(=O)C(=N)c1cscn1	CC1CCC1CC(C)C(C)C1CCCC1
413	54362	Inactive	1084	3	C=CC1=C(N2[C@@H]([C@@H](C2=O)NC(=O)C(=NOCC(=O)O)C3=CSC(=N3)N)SC1)C(=O)O	C1SC2[C@H](NC(=O)C(=N)c3cscn3)C(=O)N2C=C1	CC(CC1C(C)C2CCCCC21)C(C)C1CCCC1
414	54454	Inactive	1088	3	CCC(C)(C)C(=O)O[C@H]1C[C@H](C=C2[C@H]1[C@H]([C@H](C=C2)C)CC[C@@H]3C[C@H](CC(=O)O3)O)C	O=C1CCC[C@H](O1)CC[C@@H]1CC=CC2=CCCCC12	CC1CCCC(CCC2CCCC3CCCCC32)C1
415	444037	Inactive	1092	3	CC[C@@H]1[C@@]([C@@H]([C@H](C(=NOCOCCOC)[C@@H](C[C@@]([C@@H]([C@H]([C@@H]([C@H](C(=O)O1)C)O[C@H]2C[C@@]([C@H]([C@@H](O2)C)O)(C)OC)C)O[C@H]3[C@@H]([C@H](C[C@H](O3)C)N(C)C)O)(C)O)C)C)O)(C)O	N=C1CCCCOC(=O)C[C@@H](C[C@@H](CCC1)O[C@H]1CCCCO1)O[C@H]1CCCCO1	CC1CCCCCC(C)CC(CC2CCCCC2)CC(CC2CCCCC2)CCC1
416	54580	Inactive	505	4	CCC(=O)O[C@@]1([C@@H](C[C@@H]2[C@@]1(C[C@@H]([C@]3(C2C[C@@H](C4=CC(=O)C=C[C@@]43C)F)F)O)C)C)C(=O)SCF	O=C1C=CC2C(=C1)CCC1C2CCC2C1CCC2	CC1CCC2C(CCC3C4CCCC4CCC23)C1
417	2769	Inactive	1095	3	COC1CN(CCC1NC(=O)C2=CC(=C(C=C2OC)N)Cl)CCCOC3=CC=C(C=C3)F	O=C(c1ccccc1)NC1CCN(CC1)CCCOc1ccccc1	CC(CC1CCC(CCCCC2CCCCC2)CC1)C1CCCCC1
418	60561	Inactive	1096	2	CC(=O)SC[C@@H](CC1=CC=CC=C1)C(=O)NCC(=O)OCC2=CC=CC=C2	O=C(CCc1ccccc1)NCC(=O)OCc1ccccc1	CC(CCC(C)CCC1CCCCC1)CCC1CCCCC1
419	4583	Inactive	1101	4	CC1COC2=C3N1C=C(C(=O)C3=CC(=C2N4CCN(CC4)C)F)C(=O)O	O=c1ccn2c3c1ccc(c3OCC2)N1CCNCC1	CC1CCC2CCCC3C(C4CCCCC4)CCC1C23
420	5362129	Inactive	1104	3	CCOC(=O)[C@H](CCC1=CC=CC=C1)N[C@@H](C)C(=O)N2[C@H]3CCC[C@H]3C[C@H]2C(=O)O	O=C(N1CCC2C1CCC2)CNCCCc1ccccc1	CC(CCCCCC1CCCCC1)C1CCC2CCCC21
421	3741	Inactive	3	1	C(CO)N(C1=C(C(=C(C(=C1I)C(=O)NCC(CO)O)I)C(=O)NCC(CO)O)I)C(=O)CO	c1ccccc1	C1CCCCC1
422	71771	Inactive	483	2	C1=CC=C(C(=C1)CC(=O)OCC(=O)O)NC2=C(C=CC=C2Cl)Cl	c1ccc(cc1)Nc1ccccc1	C1CCC(CC2CCCCC2)CC1
423	3724	Inactive	1105	2	CC(=O)N(CC(CN(C1=C(C(=C(C(=C1I)C(=O)NCC(CO)O)I)C(=O)NCC(CO)O)I)C(=O)C)O)C2=C(C(=C(C(=C2I)C(=O)NCC(CO)O)I)C(=O)NCC(CO)O)I	C(CNc1ccccc1)CNc1ccccc1	C1CCC(CCCCCC2CCCCC2)CC1
424	441130	Inactive	1107	3	C[C@@H]1[C@@H]2[C@H](C(=O)N2C(=C1S[C@H]3C[C@H](NC3)C(=O)N(C)C)C(=O)O)[C@@H](C)O	O=C1CC2N1C=C(C2)S[C@H]1CNCC1	CC1CC2CC(CC3CCCC3)CC12
425	57363	Inactive	1111	4	C[C@]12CC[C@H]3[C@H]([C@@H]1CC[C@@H]2C(=O)NC(C)(C)C)CC[C@@H]4[C@@]3(C=CC(=O)N4)C	O=C1C=CC2C(N1)CCC1C2CCC2C1CCC2	CC1CCC2C(CCC3C4CCCC4CCC23)C1
426	3902	Inactive	1113	3	C1=CC(=CC=C1C#N)C(C2=CC=C(C=C2)C#N)N3C=NC=N3	c1ccc(cc1)C(n1cncn1)c1ccccc1	C1CCC(C(C2CCCCC2)C2CCCC2)CC1
427	65981	Inactive	1116	3	CCOC1=C(C=CC(=C1)CC(=O)N[C@@H](CC(C)C)C2=CC=CC=C2N3CCCCC3)C(=O)O	O=C(Cc1ccccc1)NCc1ccccc1N1CCCCC1	CC(CCC1CCCCC1C1CCCCC1)CC1CCCCC1
428	68844	Inactive	1118	2	CCN[C@H]1CN(S(=O)(=O)C2=C1C=C(S2)S(=O)(=O)N)CCCOC	O=S1(=O)NCCc2c1scc2	CC1(C)CCCC2CCCC21
429	5284630	Inactive	1126	4	C[C@@H]1C[C@@H]([C@H]([C@@H](O1)O[C@H]2[C@H](C[C@]3(CO3)C(=O)[C@@H]([C@H]([C@H]([C@H](OC(=O)[C@@H]([C@H]([C@@H]2C)O[C@H]4C[C@@H]([C@H]([C@@H](O4)C)OC(=O)C)OC)C)C)C)OC(=O)C)C)C)OC(=O)C)N(C)C	O=C1OCCCCC(=O)[C@]2(CC[C@@H](C[C@@H](C1)O[C@H]1CCCCO1)O[C@@H]1CCCCO1)CO2	CC1CCCCCC(C)C2(CCC(CC3CCCCC3)CC(CC3CCCCC3)C1)CC2
430	82153	Inactive	553	5	C[C@]12C[C@@H]([C@H]3[C@H]([C@@H]1C[C@@H]4[C@]2(OC(O4)(C)C)C(=O)CO)C[C@@H](C5=CC(=O)C=C[C@]35C)F)O	O=C1C=CC2C(=C1)CCC1C2CCC2C1CC1C2OCO1	CC1CCC2C(CCC3C2CCC2C4CCCC4CC23)C1
431	636374	Active	505	4	CCC(=O)OCC(=O)[C@]1([C@@H](C[C@@H]2[C@@]1(C[C@@H]([C@H]3[C@H]2[C@@H](CC4=CC(=O)C=C[C@]34C)Cl)O)C)C)OC(=O)CC	O=C1C=CC2C(=C1)CCC1C2CCC2C1CCC2	CC1CCC2C(CCC3C4CCCC4CCC23)C1
432	3114	Inactive	1127	2	CC(C)N(CCC(C1=CC=CC=C1)(C2=CC=CC=N2)C(=O)N)C(C)C	c1ccc(cc1)Cc1ccccn1	C1CCC(CC2CCCCC2)CC1
433	441080	Inactive	1134	7	CC[C@H]1[C@@H]2C[C@H]3[C@H]4[C@@]5(C[C@@H](C2[C@H]5O)N3[C@@H]1O)C6=CC=CC=C6N4C	c1ccc2c(c1)NC1[C@]32CC2C(C3)C3CC1N2CC3	C1CCC2C(C1)CC1C3CC4CCC3C3CC21CC43
434	3702	Inactive	1137	3	CC1CC2=CC=CC=C2N1NC(=O)C3=CC(=C(C=C3)Cl)S(=O)(=O)N	O=C(c1ccccc1)NN1CCc2c1cccc2	CC(CC1CCC2CCCCC21)C1CCCCC1
435	9940086	Inactive	1165	6	CC1=C(C2=CC3=NC(=CC4=C(C(=C(N4)C=C5[C@@]6([C@@H](C(=CC=C6C(=N5)C=C1N2)C(=O)OC)C(=O)OC)C)C)CCC(=O)O)C(=C3C)CCC(=O)OC)C=C	C1=CC=C2C(C1)/C/1=C/c3ccc([nH]3)/C=C\3/C=CC(=N3)/C=c/3\[nH]/c(=C\C2=N1)/cc3	C1CCC2C3CC4CCC(CC5CCC(C5)CC5CCC(C5)CC(C3)C2C1)C4
436	969516	Inactive	1166	2	COC1=C(C=CC(=C1)/C=C/C(=O)CC(=O)/C=C/C2=CC(=C(C=C2)O)OC)O	O=C(CC(=O)/C=C/c1ccccc1)/C=C/c1ccccc1	CC(CCC1CCCCC1)CC(C)CCC1CCCCC1
437	10114	Inactive	1173	5	C[C@]12CC[C@](C[C@H]1C3=CC(=O)[C@@H]4[C@]5(CC[C@@H](C([C@@H]5CC[C@]4([C@@]3(CC2)C)C)(C)C)O)C)(C)C(=O)O	O=C1C=C2C(C3C1C1CCCCC1CC3)CCC1C2CCCC1	CC1CC2C3CCCCC3CCC2C2CCC3CCCCC3C12
438	5281855	Inactive	1176	4	C1=C2C3=C(C(=C1O)O)OC(=O)C4=CC(=C(C(=C43)OC2=O)O)O	O=c1oc2cccc3c2c2c1cccc2oc3=O	CC1CC2CCCC3C(C)CC4CCCC1C4C23
439	442291	Inactive	1192	5	C[C@@]12[C@H]3[C@H]4[C@H]([C@@H]([C@@]1(C[C@@H]5[C@]2(O5)C(=O)O3)O)C(=O)O4)C(C)(C)O	O=C1OC2CC1C1CC3[C@]4(C1C2OC4=O)O3	CC1CC2CC1C1CC3CC34C(C)CC2C14
440	9651	Inactive	1202	4	CN1CC[C@@]23C=C[C@@H](C[C@@H]2OC4=C(C=CC(=C34)C1)OC)O	C1C=C[C@]23C(C1)Oc1c3c(CNCC2)ccc1	C1CCC23CCCCC2CC2CCCC(C1)C23
441	28693	Inactive	1205	5	CN1C[C@@H](C[C@H]2[C@H]1CC3=CN(C4=CC=CC2=C34)C)CNC(=O)OCC5=CC=CC=C5	O=C(OCc1ccccc1)NC[C@@H]1CNC2C(C1)c1cccc3c1c(C2)c[nH]3	CC(CCC1CCCCC1)CCC1CCC2CC3CCC4CCCC(C2C1)C43
442	8226	Inactive	1206	4	CC[C@@H](CO)NC(=O)[C@H]1CN([C@@H]2CC3=CNC4=CC=CC(=C34)C2=C1)C	C1CC=C2C(N1)Cc1c3c2cccc3[nH]c1	C1CCC2C(C1)CC1CCC3CCCC2C31
443	34040	Inactive	1207	5	CN1C[C@@H](C[C@]2([C@H]1CC3=CN(C4=CC=CC2=C34)C)OC)COC(=O)C5=CC(=CN=C5)Br	O=C(c1cccnc1)OC[C@@H]1CNC2C(C1)c1cccc3c1c(C2)c[nH]3	CC(CCC1CCC2CC3CCC4CCCC(C2C1)C43)C1CCCCC1
444	643606	Inactive	36	5	COC(=O)[C@@H]1[C@H](CC[C@H]2[C@@H]1C[C@H]3C4=C(CCN3C2)C5=CC=CC=C5N4)O	C1CCC2C(C1)CC1N(C2)CCc2c1[nH]c1c2cccc1	C1CCC2CC3C(CCC4C5CCCCC5CC34)CC2C1
445	444795	Inactive	0	1	CC1=C(C(CCC1)(C)C)/C=C/C(=C/C=C/C(=C/C(=O)O)/C)/C	C1CCC=CC1	C1CCCCC1
446	3840	Inactive	495	1	C1=C(OC=C(C1=O)O)CO	O=c1ccocc1	CC1CCCCC1
447	656743	Inactive	536	5	CN1CCC2=CC3=C(C=C2[C@H]1[C@H]4C5=C(C(=C(C=C5)OC)OC)C(=O)O4)OCO3	O=C1OC(c2c1cccc2)C1NCCc2c1cc1OCOc1c2	CC1CC(C2CCCC3CC4CCCC4CC32)C2CCCCC12
448	174174	Inactive	1209	3	CN1[C@@H]2CC[C@H]1CC(C2)OC(=O)C(CO)C3=CC=CC=C3	O=C(Cc1ccccc1)OC1CC2CCC(C1)N2	CC(CC1CCCCC1)CC1CC2CCC(C2)C1
449	1548943	Inactive	3	1	CC(C)/C=C/CCCCC(=O)NCC1=CC(=C(C=C1)O)OC	c1ccccc1	C1CCCCC1
450	445354	Inactive	0	1	CC1=C(C(CCC1)(C)C)/C=C/C(=C/C=C/C(=C/CO)/C)/C	C1CCC=CC1	C1CCCCC1
451	10531	Inactive	1214	8	C[C@@]1(C(=O)N2[C@H](C(=O)N3CCC[C@H]3[C@@]2(O1)O)CC4=CC=CC=C4)NC(=O)[C@@H]5C[C@H]6[C@@H](CC7=CNC8=CC=CC6=C78)N(C5)C	O=C([C@@H]1CNC2C(C1)c1cccc3c1c(C2)c[nH]3)N[C@H]1OC2N(C1=O)[C@H](Cc1ccccc1)C(=O)N1C2CCC1	CC(CC1CC2C3CCCC3C(C)C(CC3CCCCC3)C2C1C)C1CCC2CC3CCC4CCCC(C2C1)C43
452	6271	Inactive	3	1	CCC(=O)C1=CC=C(C=C1)O	c1ccccc1	C1CCCCC1
453	3728	Inactive	118	2	C1=CC2=C(C(=C(C=C2I)I)O)N=C1	c1ccc2c(c1)nccc2	C1CCC2CCCCC2C1
454	941361	Inactive	178	4	C1CN(CCN1C/C=C/C2=CC=CC=C2)C(C3=CC=C(C=C3)F)C4=CC=C(C=C4)F	c1ccc(cc1)/C=C/CN1CCN(CC1)C(c1ccccc1)c1ccccc1	C1CCC(CCCC2CCC(C(C3CCCCC3)C3CCCCC3)CC2)CC1
455	2153	Inactive	230	2	CN1C2=C(C(=O)N(C1=O)C)NC=N2	O=c1[nH]c(=O)c2c([nH]1)nc[nH]2	CC1CC(C)C2CCCC2C1
456	51634	Inactive	27	1	CCCCN1C[C@@H]([C@H]([C@@H]([C@H]1CO)O)O)O	C1CCCNC1	C1CCCCC1
457	71188	Inactive	1217	4	CCN1CCN(CC1)C2=C(C=C3C(=C2)N(C=C(C3=O)C(=O)O)C4CC4)F	O=c1ccn(c2c1ccc(c2)N1CCNCC1)C1CC1	CC1CCC(C2CC2)C2CC(C3CCCCC3)CCC12
458	20279	Inactive	303	3	C1[C@@H]([C@H](O[C@H]1N2C=NC3=C2N=C(N=C3N)Cl)CO)O	C1CO[C@H](C1)n1cnc2c1ncnc2	C1CCC2C(C1)CCC2C1CCCC1
459	5324346	Inactive	3	1	COCCCC/C(=N\OCCN)/C1=CC=C(C=C1)C(F)(F)F	c1ccccc1	C1CCCCC1
460	3374	Inactive	1218	3	CC1CCC2=C3N1C=C(C(=O)C3=CC(=C2)F)C(=O)O	O=c1ccn2c3c1cccc3CCC2	CC1CCC2CCCC3CCCC1C32
461	3169	Inactive	179	2	C1CN(CCN1CC(CO)O)C2=CC=CC=C2	N1CCN(CC1)c1ccccc1	C1CCC(C2CCCCC2)CC1
462	71651	Inactive	3	1	C1=CC=C(C=C1)C(=O)NCCC(=O)O	c1ccccc1	C1CCCCC1
463	5320	Inactive	3	1	CC(=O)NS(=O)(=O)C1=CC=C(C=C1)N	c1ccccc1	C1CCCCC1
464	5327	Inactive	480	2	CC1=CC(=NC(=N1)NS(=O)(=O)C2=CC=C(C=C2)N)C	O=S(=O)(c1ccccc1)Nc1ncccn1	CC(C)(CC1CCCCC1)C1CCCCC1
465	3295	Inactive	369	2	CCOC1=CC2=C(C=C1)N=C(S2)S(=O)(=O)N	c1ccc2c(c1)scn2	C1CCC2CCCC2C1
466	5282494	Active	464	4	CCCCC(=O)O[C@@]1(CC[C@@H]2[C@@]1(C[C@@H]([C@H]3[C@H]2CCC4=CC(=O)CC[C@]34C)O)C)C(=O)CO	O=C1CCC2C(=C1)CCC1C2CCC2C1CCC2	CC1CCC2C(CCC3C4CCCC4CCC23)C1
467	55283	Inactive	1231	7	CCC(C)N1C(=O)N(C=N1)C2=CC=C(C=C2)N3CCN(CC3)C4=CC=C(C=C4)OC[C@H]5CO[C@](O5)(CN6C=NC=N6)C7=C(C=C(C=C7)Cl)Cl	O=c1[nH]ncn1c1ccc(cc1)N1CCN(CC1)c1ccc(cc1)OC[C@@H]1CO[C@@](O1)(Cn1ncnc1)c1ccccc1	CC1CCCC1C1CCC(C2CCC(C3CCC(CCC4CCC(CC5CCCC5)(C5CCCCC5)C4)CC3)CC2)CC1
468	3627	Inactive	1233	3	CN1CCCN(CC1)C(C2=CC=CC=C2)C3=CC=C(C=C3)Cl	N1CCCN(CC1)C(c1ccccc1)c1ccccc1	C1CCCC(C(C2CCCCC2)C2CCCCC2)CC1
469	3115	Inactive	1235	3	CN1C=C(C=C1C(=O)NC2=CN(C(=C2)C(=O)NC3=CN(C(=C3)C(=O)NCCC(=N)N)C)C)NC=O	O=C(c1[nH]cc(c1)NC(=O)c1[nH]ccc1)Nc1cc[nH]c1	CC(CC1CCC(C(C)CC2CCCC2)C1)C1CCCC1
470	53001	Inactive	1236	2	C1=CC(=CC=C1C(=O)O)OCCN2C=CN=C2	c1ccc(cc1)OCCn1cncc1	C1CCC(CCCC2CCCC2)CC1
471	27368	Inactive	3	1	CCC(C1=CC=CC=C1)C(=O)OCCN(CC)CC	c1ccccc1	C1CCCCC1
472	1775	Inactive	1237	3	C1=CC=C(C=C1)C2(C(=O)NC(=O)N2)C3=CC=CC=C3	O=C1NC(=O)NC1(c1ccccc1)c1ccccc1	CC1CC(C)C(C2CCCCC2)(C2CCCCC2)C1
473	9687	Inactive	1241	4	CCCC(=O)NC1=NC=NC2=C1N=CN2[C@H]3[C@@H]([C@H]4[C@H](O3)COP(=O)(O4)O)OC(=O)CCC	O=P1OCC2C(O1)C[C@H](O2)n1cnc2c1ncnc2	CC1CCC2CC(C3CCC4CCCCC43)CC2C1
474	3822	Inactive	1246	4	C1CN(CCC1C(=O)C2=CC=C(C=C2)F)CCN3C(=O)C4=CC=CC=C4NC3=O	O=C(c1ccccc1)C1CCN(CC1)CCn1c(=O)[nH]c2c(c1=O)cccc2	CC1CC2CCCCC2C(C)C1CCC1CCC(C(C)C2CCCCC2)CC1
475	440707	Active	464	4	C[C@]12CCC(=O)C=C1CC[C@@H]3[C@@H]2CC[C@]4([C@H]3CC[C@@]4(C(=O)CO)O)C	O=C1CCC2C(=C1)CCC1C2CCC2C1CCC2	CC1CCC2C(CCC3C4CCCC4CCC23)C1
476	222757	Active	1250	5	C[C@]12CC[C@H]3[C@H]([C@@H]1CC[C@@H]2O)CCC4=C3C=CC(=C4)OC(=O)C5=CC=CC=C5	O=C(c1ccccc1)Oc1ccc2c(c1)CCC1C2CCC2C1CCC2	CC(CC1CCC2C(CCC3C4CCCC4CCC23)C1)C1CCCCC1
477	6215	Inactive	553	5	C[C@]12C[C@@H]([C@]3([C@H]([C@@H]1C[C@@H]4[C@]2(OC(O4)(C)C)C(=O)CO)C[C@@H](C5=CC(=O)C=C[C@@]53C)F)F)O	O=C1C=CC2C(=C1)CCC1C2CCC2C1CC1C2OCO1	CC1CCC2C(CCC3C2CCC2C4CCCC4CC23)C1
478	5388962	Inactive	1102	2	CCOC(=O)[C@H](CCC1=CC=CC=C1)N[C@@H](C)C(=O)N2CCC[C@H]2C(=O)O	O=C(N1CCCC1)CNCCCc1ccccc1	CC(CCCCCC1CCCCC1)C1CCCC1
479	5284594	Inactive	1280	6	C=C1CC[C@]2([C@H]3CC4=C5[C@]2([C@H]1OC5=C(C=C4)O)CCN3CC6CC6)O	C=C1CCC2[C@@]34C1Oc1c4c(CC2N(CC3)CC2CC2)ccc1	CC1CCC2C3CC4CCCC5CC1C2(CCC3CC1CC1)C45
480	71414	Active	505	4	C[C@H]1C[C@H]2[C@@H]3C[C@@H](C4=CC(=O)C=C[C@@]4([C@]3([C@H](C[C@@]2([C@]1(C(=O)COC(=O)C)OC(=O)C)C)O)F)C)F	O=C1C=CC2C(=C1)CCC1C2CCC2C1CCC2	CC1CCC2C(CCC3C4CCCC4CCC23)C1
481	5952	Active	464	4	CC(=O)OCC(=O)[C@H]1CC[C@@H]2[C@@]1(CC[C@H]3[C@H]2CCC4=CC(=O)CC[C@]34C)C	O=C1CCC2C(=C1)CCC1C2CCC2C1CCC2	CC1CCC2C(CCC3C4CCCC4CCC23)C1
482	16574	Inactive	1282	2	CC(=O)OC[C@@H]1[C@H]([C@H]([C@@H](O1)N2C(=O)NC(=O)C=N2)OC(=O)C)OC(=O)C	O=c1cnn(c(=O)[nH]1)[C@@H]1CCCO1	CC1CCC(C2CCCC2)C(C)C1
483	5753	Active	464	4	C[C@]12CCC(=O)C=C1CC[C@@H]3[C@@H]2[C@H](C[C@]4([C@H]3CC[C@@H]4C(=O)CO)C)O	O=C1CCC2C(=C1)CCC1C2CCC2C1CCC2	CC1CCC2C(CCC3C4CCCC4CCC23)C1
484	51039	Inactive	1034	3	C1C(=C(N2[C@H](S1)[C@@H](C2=O)NC(=O)[C@@H](C3=CC=CC=C3)N)C(=O)O)Cl	O=C(Cc1ccccc1)N[C@@H]1C(=O)N2C1SCC=C2	CC(CC1CCCCC1)CC1C(C)C2CCCCC21
485	9324	Active	545	4	CC(=O)[C@]1(CC[C@@H]2[C@@]1(CC[C@H]3[C@H]2C=C(C4=CC(=O)CC[C@]34C)Cl)C)OC(=O)C	O=C1CCC2C(=C1)C=CC1C2CCC2C1CCC2	CC1CCC2C(CCC3C4CCCC4CCC23)C1
486	657298	Inactive	1283	1	CCCC1=CC(=O)NC(=S)N1	O=c1cc[nH]c(=S)[nH]1	CC1CCCC(C)C1
487	5754	Active	464	4	C[C@]12CCC(=O)C=C1CC[C@@H]3[C@@H]2[C@H](C[C@]4([C@H]3CC[C@@]4(C(=O)CO)O)C)O	O=C1CCC2C(=C1)CCC1C2CCC2C1CCC2	CC1CCC2C(CCC3C4CCCC4CCC23)C1
488	104845	Inactive	963	4	CC(=O)[C@H]1CC[C@@H]2[C@@]1(CC(=O)[C@H]3[C@H]2CC[C@@H]4[C@@]3(CC[C@H](C4)O)C)C	O=C1CC2CCCC2C2C1C1CCCCC1CC2	CC1CC2CCCC2C2CCC3CCCCC3C12
489	6436	Inactive	553	5	C[C@]12C[C@@H]([C@]3([C@H]([C@@H]1C[C@@H]4[C@]2(OC(O4)(C)C)C(=O)CO)CCC5=CC(=O)C=C[C@@]53C)F)O	O=C1C=CC2C(=C1)CCC1C2CCC2C1CC1C2OCO1	CC1CCC2C(CCC3C2CCC2C4CCCC4CC23)C1
490	18283	Inactive	1285	2	CC1=CN(C(=O)NC1=O)[C@H]2C=C[C@H](O2)CO	C1O[C@H](C=C1)n1ccc(=O)[nH]c1=O	CC1CCC(C2CCCC2)C(C)C1
491	5910	Inactive	1286	2	CC[C@H]1[C@H](COC1=O)CC2=CN=CN2C	O=C1OC[C@@H](C1)Cc1cnc[nH]1	CC1CCC(CC2CCCC2)C1
492	5311067	Active	505	4	C[C@@H]1C[C@H]2[C@@H]3CCC4=CC(=O)C=C[C@@]4([C@]3([C@H](C[C@@]2([C@H]1C(=O)CO)C)O)F)C	O=C1C=CC2C(=C1)CCC1C2CCC2C1CCC2	CC1CCC2C(CCC3C4CCCC4CCC23)C1
493	60961	Inactive	303	3	C1=NC2=C(C(=N1)N)N=CN2[C@H]3[C@@H]([C@@H]([C@H](O3)CO)O)O	C1CO[C@H](C1)n1cnc2c1ncnc2	C1CCC2C(C1)CCC2C1CCCC1
494	6128	Active	1288	4	C[C@]12CCC(=O)C=C1CC[C@@H]3[C@@H]2CC[C@]4([C@H]3CCC4=O)C	O=C1CCC2C(=C1)CCC1C2CCC2C1CCC2=O	CC1CCC2C(CCC3C4CCC(C)C4CCC23)C1
495	9681	Inactive	1206	4	CC[C@@H](CO)NC(=O)[C@H]1CN([C@@H]2CC3=CN(C4=CC=CC(=C34)C2=C1)C)C	C1CC=C2C(N1)Cc1c3c2cccc3[nH]c1	C1CCC2C(C1)CC1CCC3CCCC2C31
496	30323	Active	1295	5	C[C@H]1[C@H]([C@H](C[C@@H](O1)O[C@H]2C[C@@](CC3=C(C4=C(C(=C23)O)C(=O)C5=C(C4=O)C=CC=C5OC)O)(C(=O)C)O)N)O	O=C1c2cc3[C@H](CCCc3cc2C(=O)c2c1cccc2)O[C@H]1CCCCO1	CC1C2CCCCC2C(C)C2CC3C(CC4CCCCC4)CCCC3CC12
497	39186	Inactive	1299	3	CC(=O)O[C@@H]1[C@@H](SC2=CC=CC=C2N(C1=O)CCN(C)C)C3=CC=C(C=C3)OC	O=C1C[C@@H](Sc2c(N1)cccc2)c1ccccc1	CC1CC2CCCCC2CC(C2CCCCC2)C1
498	101616	Inactive	1302	3	CN1[C@@H](CCC[C@@H]1CC(=O)C2=CC=CC=C2)C[C@@H](C3=CC=CC=C3)O	O=C(c1ccccc1)C[C@@H]1CCC[C@@H](N1)CCc1ccccc1	CC(CC1CCCC(CCC2CCCCC2)C1)C1CCCCC1
499	10255	Inactive	59	1	CC(=C)[C@H]1CN[C@@H]([C@H]1CC(=O)O)C(=O)O	C1CCCN1	C1CCCC1
500	2264	Inactive	1304	5	CN1C(=O)COC2=C1C=C(C=C2C(=O)NC3CN4CCC3CC4)Cl	O=C1COc2c(N1)cccc2C(=O)NC1CN2CCC1CC2	CC1CCC2C(CCCC2C(C)CC2CC3CCC2CC3)C1
501	31101	Inactive	1307	7	CC(C)C[C@H]1C(=O)N2CCC[C@H]2[C@]3(N1C(=O)[C@](O3)(C(C)C)NC(=O)[C@H]4CN([C@@H]5CC6=C(NC7=CC=CC(=C67)C5=C4)Br)C)O	O=C([C@H]1CNC2C(=C1)c1cccc3c1c(C2)c[nH]3)N[C@H]1OC2N(C1=O)CC(=O)N1C2CCC1	CC(CC1CC2C(CC(C)C3CCCC32)C1C)C1CCC2CC3CCC4CCCC(C2C1)C43
502	2755	Inactive	3	1	CC(C)NCC(C1=CC(=C(C=C1)N)C#N)O	c1ccccc1	C1CCCCC1
503	2562	Inactive	1308	2	CCN(CC)CCOCCOC(=O)C1(CCCC1)C2=CC=CC=C2	C1CCC(C1)c1ccccc1	C1CCC(C2CCCC2)CC1
504	34359	Inactive	3	1	C[C@](CC1=CC(=C(C=C1)O)O)(C(=O)O)NN	c1ccccc1	C1CCCCC1
505	5475158	Inactive	1309	2	CN(C)CCCSC1=CC=CC=C1NC(=O)/C=C/C2=CC=CC=C2	O=C(Nc1ccccc1)/C=C/c1ccccc1	CC(CCC1CCCCC1)CC1CCCCC1
506	51173	Inactive	3	1	C1=CC(=CC=C1C(=O)NP(=O)(N)N)F	c1ccccc1	C1CCCCC1
507	2120	Inactive	1310	3	C1=CC2=C3C(=C1)C(=O)N(C(=O)C3=CC=C2)CC(=O)O	O=c1[nH]c(=O)c2c3c1cccc3ccc2	CC1CC(C)C2CCCC3CCCC1C32
508	68186	Inactive	1312	4	C1CN(CCC12C(=O)NCN2C3=CC=CC=C3)CCCOC4=CC=C(C=C4)F	O=C1NCN(C21CCN(CC2)CCCOc1ccccc1)c1ccccc1	CC1CCC(C2CCCCC2)C12CCC(CCCCC1CCCCC1)CC2
509	3689	Inactive	1314	3	CC(C(C1=CC=C(C=C1)O)O)N2CCC(CC2)CC3=CC=CC=C3	c1ccc(cc1)CCN1CCC(CC1)Cc1ccccc1	C1CCC(CCC2CCC(CC3CCCCC3)CC2)CC1
510	4106	Inactive	1321	4	CN1CCN(CC1)C2CC3=CC=CC=C3SC4=C2C=C(C=C4)SC	N1CCN(CC1)C1Cc2ccccc2Sc2c1cccc2	C1CCC(C2CC3CCCCC3CC3CCCCC32)CC1
511	68600	Inactive	427	3	CC1=CC(=CC(=C1)C(=O)OC2C[C@H]3CC[C@@H](C2)N3C)C	O=C(c1ccccc1)OC1CC2CCC(C1)N2	CC(CC1CC2CCC(C2)C1)C1CCCCC1
512	5282443	Inactive	1325	3	CC1=CC=C(C=C1)/C(=C\CN2CCCC2)/C3=CC=CC=N3	c1ccc(cc1)/C(=C/CN1CCCC1)/c1ccccn1	C1CCC(C(CCC2CCCC2)C2CCCCC2)CC1
513	1979	Inactive	15	3	CC(=O)OC1CN2CCC1CC2	C1CN2CCC1CC2	C1CC2CCC1CC2
514	65854	Inactive	1326	2	C1CNCCC1SC2=NC(=CC=C2)Cl	N1CCC(CC1)Sc1ccccn1	C1CCC(CC2CCCCC2)CC1
515	123924	Inactive	177	3	CCN(CC)C(=O)C1=CC=C(C=C1)[C@H](C2=CC(=CC=C2)OC)N3C[C@H](N(C[C@@H]3C)CC=C)C	N1CCN(CC1)C(c1ccccc1)c1ccccc1	C1CCC(C(C2CCCCC2)C2CCCCC2)CC1
516	2377	Inactive	38	2	CNCCCCOC1=CC=CC=C1CC2=CC=CC=C2	c1ccc(cc1)Cc1ccccc1	C1CCC(CC2CCCCC2)CC1
517	4930	Inactive	316	2	CC(C)NCC(C1=CC2=CC=CC=C2C=C1)O	c1ccc2c(c1)cccc2	C1CCC2CCCCC2C1
518	4883	Inactive	3	1	CC(C)NCC(COC1=CC=C(C=C1)NC(=O)C)O	c1ccccc1	C1CCCCC1
519	5278	Inactive	1329	3	C1=CC=C2C(=C1)C(=NN(C2=O)CC3=C(C=C(C=C3)Br)F)CC(=O)O	O=c1n(ncc2c1cccc2)Cc1ccccc1	CC1C(CC2CCCCC2)CCC2CCCCC21
520	10783	Inactive	246	1	CC1=C(SC=N1)CCCl	c1nccs1	C1CCCC1
521	3517	Inactive	3	1	C1=CC(=C(C(=C1)Cl)C=NN=C(N)N)Cl	c1ccccc1	C1CCCCC1
522	688272	Inactive	1330	2	CCN1CCC[C@H]1CNC(=O)C2=C(C=CC(=C2)S(=O)(=O)N)OC	O=C(c1ccccc1)NC[C@@H]1CCCN1	CC(CCC1CCCC1)C1CCCCC1
523	54477	Inactive	1330	2	CCN1CCC[C@H]1CNC(=O)C2=C(C=CC(=C2OC)Br)OC	O=C(c1ccccc1)NC[C@@H]1CCCN1	CC(CCC1CCCC1)C1CCCCC1
524	5311093	Inactive	3	1	CCCCCCCC/C=C\CCCCCCCC(=O)NCC1=CC(=C(C=C1)O)OC	c1ccccc1	C1CCCCC1
525	5311429	Inactive	306	1	CC1(CO[C@H](CN1)CC(=O)O)C	C1CNCCO1	C1CCCCC1
526	127404	Inactive	1331	2	CC(C)NCC(COC1=CC=CC=C1N2C=CC=C2)O	c1ccc(cc1)n1cccc1	C1CCC(C2CCCC2)CC1
527	47936	Inactive	1334	3	CC(=O)O[C@H]1[C@H]([C@@H]2[C@]([C@H](CCC2(C)C)O)([C@@]3([C@@]1(O[C@@](CC3=O)(C)C=C)C)O)C)O	O=C1CCOC2C1C1CCCCC1CC2	CC1CCCC2CCC3CCCCC3C12
528	688561	Inactive	199	2	CC[C@@H]([C@@H](C1=C2C=CC(=O)NC2=C(C=C1)O)O)NC(C)C	O=c1ccc2c([nH]1)cccc2	CC1CCC2CCCCC2C1
529	107867	Inactive	1338	4	CCN(CC)CC1CCCCN1CC(=O)N2C3=CC=CC=C3C(=O)NC4=C2N=CC=C4	O=C(n1c2ccccc2c(=O)[nH]c2c1nccc2)CN1CCCCC1	CC1CC2CCCCC2C(C(C)CC2CCCCC2)C2CCCCC12
530	4302960	Inactive	1342	4	CC(=O)C1=CC=C(C=C1)C2=CC=C(C=C2)C(=O)NCCCCN3CCN(CC3)C4=CC=CC=C4OC	O=C(c1ccc(cc1)c1ccccc1)NCCCCN1CCN(CC1)c1ccccc1	CC(CCCCCC1CCC(C2CCCCC2)CC1)C1CCC(C2CCCCC2)CC1
531	126941	Inactive	116	3	CN(CC1=CN=C2C(=N1)C(=NC(=N2)N)N)C3=CC=C(C=C3)C(=O)N[C@@H](CCC(=O)O)C(=O)O	c1ccc(cc1)NCc1cnc2c(n1)cncn2	C1CCC(CCC2CCC3CCCCC3C2)CC1
532	68736	Inactive	27	1	C1CN[C@@H](C[C@@H]1CP(=O)(O)O)C(=O)O	C1CCCNC1	C1CCCCC1
533	93504	Inactive	1344	3	CC1([C@H]([C@@H](C2=C(O1)C=CC(=C2)C#N)N3CCCC3=O)O)C	O=C1CCCN1[C@@H]1CCOc2c1cccc2	CC1CCCC1C1CCCC2CCCCC21
534	54676478	Inactive	1346	3	CN1C2=CC=CC=C2C(=C(C1=O)C(=O)N(C)C3=CC=CC=C3)O	O=C(c1cc2ccccc2[nH]c1=O)Nc1ccccc1	CC(CC1CCCCC1)C1CC2CCCCC2CC1C
535	9952220	Inactive	1349	3	C[C@H]1[C@H](CCN1CC2=CC=CC=C2)NC(=O)C3=CC(=C(C=C3OC)NC)Cl	O=C(c1ccccc1)N[C@@H]1CCN(C1)Cc1ccccc1	CC(CC1CCC(CC2CCCCC2)C1)C1CCCCC1
536	51576	Inactive	1351	2	CC1(C(=O)C=C(O1)C(=O)O)C2=CC=CC=C2	O=C1C=COC1c1ccccc1	CC1CCCC1C1CCCCC1
537	3033769	Inactive	1330	2	CCN1CCC[C@H]1CNC(=O)C2=C(C(=CC(=C2OC)Cl)Cl)O	O=C(c1ccccc1)NC[C@@H]1CCCN1	CC(CCC1CCCC1)C1CCCCC1
538	56971	Inactive	1357	4	C1CN(CCN1CCCCN2C(=O)C3=CC=CC=C3S2(=O)=O)C4=NC=CC=N4	O=C1c2ccccc2S(=O)(=O)N1CCCCN1CCN(CC1)c1ncccn1	CC1C2CCCCC2C(C)(C)C1CCCCC1CCC(C2CCCCC2)CC1
539	4205	Inactive	1365	4	CN1CCN2C(C1)C3=CC=CC=C3CC4=C2N=CC=C4	c1ccc2c(n1)N1CCNCC1c1c(C2)cccc1	C1CCC2C(C1)CC1CCCCC1C1CCCCC21
540	6005	Inactive	1368	4	CN1CCC2=CC=CC3=C2[C@H]1CC4=C3C(=C(C=C4)O)O	c1ccc2c(c1)CC1c3c2cccc3CCN1	C1CCC2C(C1)CC1CCCC3CCCC2C31
541	47528	Inactive	83	1	C1=CC(=CN=C1)C(=O)NCCO[N+](=O)[O-]	c1cccnc1	C1CCCCC1
542	71827	Inactive	1369	2	CC1=C(C(=CC=C1)NC2=C(C=CC=N2)C(=O)O)C	c1ccc(cc1)Nc1ccccn1	C1CCC(CC2CCCCC2)CC1
543	30627	Inactive	3	1	COC1=CC(=CC(=C1OC)OC)C(=O)NCCCCCC(=O)O	c1ccccc1	C1CCCCC1
544	2999413	Inactive	1371	2	C[C@H]1CCC[C@@H](CCCCCC2=CC(=CC(=C2C(=O)O1)O)O)O	O=C1OCCCCCCCCCCc2c1cccc2	CC1CCCCCCCCCCCC2CCCCC12
545	2000	Inactive	3	1	CC(=O)NC(CC1=CC=CC=C1)C(=O)O	c1ccccc1	C1CCCCC1
546	7619	Inactive	1373	3	C1COCCN1SC2=NC3=CC=CC=C3S2	O1CCN(CC1)Sc1nc2c(s1)cccc2	C1CCC(CC2CC3CCCCC3C2)CC1
547	65768	Inactive	1375	3	C1=CC=C2C(=C1)C(=CN2)CCNC(=O)C3=CN=CC=C3	O=C(c1cccnc1)NCCc1c[nH]c2c1cccc2	CC(CCCC1CCC2CCCCC21)C1CCCCC1
548	68872	Inactive	513	2	CC1=CC(=O)OC2=C1C=CC(=C2)OCC#C	O=c1ccc2c(o1)cccc2	CC1CCC2CCCCC2C1
549	69588	Inactive	1378	3	C1=CC=C(C=C1)C2=C(N=CN2)C3=CC=CC=C3	c1ccc(cc1)c1[nH]cnc1c1ccccc1	C1CCC(C2CCCC2C2CCCCC2)CC1
550	4463	Inactive	1384	4	CC1=C2C(=NC=C1)N(C3=C(C=CC=N3)C(=O)N2)C4CC4	O=c1[nH]c2cccnc2n(c2c1cccn2)C1CC1	CC1CC2CCCCC2C(C2CC2)C2CCCCC12
551	34312	Inactive	1388	3	C1C2=CC=CC=C2N(C3=CC=CC=C3C1=O)C(=O)N	O=C1Cc2ccccc2Nc2c1cccc2	CC1CC2CCCCC2CC2CCCCC12
552	5379	Inactive	1217	4	CC1CN(CCN1)C2=C(C=C3C(=C2OC)N(C=C(C3=O)C(=O)O)C4CC4)F	O=c1ccn(c2c1ccc(c2)N1CCNCC1)C1CC1	CC1CCC(C2CC2)C2CC(C3CCCCC3)CCC12
553	57469	Inactive	1390	3	CC(C)CN1C=NC2=C1C3=CC=CC=C3N=C2N	c1ccc2c(c1)c1[nH]cnc1cn2	C1CCC2C(C1)CCC1CCCC12
554	68928	Inactive	118	2	CC(CCCNC1=C2C(=CC(=C1)OC)C=CC=N2)N	c1ccc2c(c1)nccc2	C1CCC2CCCCC2C1
555	4990	Inactive	83	1	CNC(=O)OCC1=NC(=CC=C1)COC(=O)NC	c1cccnc1	C1CCCCC1
556	33925	Inactive	1392	2	CCC1(C(=O)N(C(=O)N(C1=O)COC)COC)C2=CC=CC=C2	O=C1NC(=O)NC(=O)C1c1ccccc1	CC1CC(C)C(C2CCCCC2)C(C)C1
557	15139	Inactive	1393	3	COC1=CC=CC=C1N2CCN(CC2)CCCC(=O)C3=CC=C(C=C3)F	O=C(c1ccccc1)CCCN1CCN(CC1)c1ccccc1	CC(CCCC1CCC(C2CCCCC2)CC1)C1CCCCC1
558	159055	Inactive	1394	2	C[C@@]12CC[C@@H](C1(C)C)CC2=O	O=C1CC2CC1CC2	CC1CC2CCC1C2
559	6654	Inactive	1395	3	CC1=CCC2CC1C2(C)C	C1=CC2CC(C1)C2	C1CC2CC(C1)C2
560	7594	Inactive	1396	2	C1=CC=C(C=C1)NC(=NC2=CC=CC=C2)N	c1ccc(cc1)N/C=N/c1ccccc1	C1CCC(CCCC2CCCCC2)CC1
561	31236	Inactive	3	1	C1=CC=C(C=C1)OCCO	c1ccccc1	C1CCCCC1
562	3054	Inactive	1397	2	CCC(=C(CC)C1=CC=C(C=C1)O)C2=CC=C(C=C2)O	c1ccc(cc1)C=Cc1ccccc1	C1CCC(CCC2CCCCC2)CC1
563	5865	Active	1399	4	C[C@]12CC(=O)[C@H]3[C@H]([C@@H]1CC[C@@]2(C(=O)CO)O)CCC4=CC(=O)C=C[C@]34C	O=C1C=CC2C(=C1)CCC1C2C(=O)CC2C1CCC2	CC1CCC2C(CCC3C4CCCC4CC(C)C23)C1
564	6035	Inactive	460	2	C1[C@@H]([C@H](O[C@H]1N2C=C(C(=O)NC2=O)Br)CO)O	O=c1ccn(c(=O)[nH]1)[C@H]1CCCO1	CC1CCC(C2CCCC2)C(C)C1
565	8346	Inactive	3	1	CCCCCCCCOC(=O)C1=CC=CC=C1C(=O)OCCCCCCCC	c1ccccc1	C1CCCCC1
566	20039	Inactive	303	3	C1C[C@@H](O[C@@H]1CO)N2C=NC3=C2N=CN=C3N	C1CO[C@H](C1)n1cnc2c1ncnc2	C1CCC2C(C1)CCC2C1CCCC1
567	931	Inactive	316	2	C1=CC=C2C=CC=CC2=C1	c1ccc2c(c1)cccc2	C1CCC2CCCCC2C1
568	2365	Inactive	1400	1	C1COC1=O	C1COC1=O	CC1CCC1
569	4684	Inactive	3	1	C1=CC(=CC=C1O)Cl	c1ccccc1	C1CCCCC1
570	19266	Inactive	3	1	CC(=O)NC1=CC=C(C=C1)C(=O)O	c1ccccc1	C1CCCCC1
571	460	Inactive	3	1	COC1=CC=CC=C1O	c1ccccc1	C1CCCCC1
572	9444	Inactive	1402	2	C1=NC(=NC(=O)N1[C@H]2[C@@H]([C@@H]([C@H](O2)CO)O)O)N	O=c1ncncn1[C@@H]1CCCO1	CC1CCCCC1C1CCCC1
573	5794	Inactive	204	2	CCCCOCCOCCOCC1=CC2=C(C=C1CCC)OCO2	C1Oc2c(O1)cccc2	C1CCC2CCCC2C1
574	2723601	Inactive	1404	2	C1=NC2=C(N1)C(=S)N=C(N2)N	S=c1nc[nH]c2c1[nH]cn2	CC1CCCC2CCCC12
575	5359476	Inactive	1407	3	C1=CC=NC(=C1)NS(=O)(=O)C2=CC=C(C=C2)N/N=C\3/C=CC(=O)C(=C3)C(=O)O	O=C1C=C/C(=N/Nc2ccc(cc2)S(=O)(=O)Nc2ccccn2)/C=C1	CC1CCC(CCC2CCC(C(C)(C)CC3CCCCC3)CC2)CC1
576	338733	Inactive	3	1	CC(C)CCCCCCC1=CC=C(C=C1)O	c1ccccc1	C1CCCCC1
577	1140	Inactive	3	1	CC1=CC=CC=C1	c1ccccc1	C1CCCCC1
578	7175	Inactive	3	1	CCCOC(=O)C1=CC=C(C=C1)O	c1ccccc1	C1CCCCC1
579	6781	Inactive	3	1	CCOC(=O)C1=CC=CC=C1C(=O)OCC	c1ccccc1	C1CCCCC1
580	6862	Inactive	316	2	C1=CC=C2C(=C1)C=CC=C2CC(=O)O	c1ccc2c(c1)cccc2	C1CCC2CCCCC2C1
581	5590	Inactive	3	1	CC(C)(C)CC(C)(C)C1=CC=C(C=C1)OCCO	c1ccccc1	C1CCCCC1
582	10635	Active	1409	4	C[C@]12CCC(=O)C[C@@H]1CC[C@@H]3[C@@H]2CC[C@]4([C@H]3CC[C@@H]4O)C	O=C1CCC2C(C1)CCC1C2CCC2C1CCC2	CC1CCC2C(CCC3C4CCCC4CCC23)C1
583	10204	Active	464	4	C[C@]12CC[C@H]3[C@H]([C@@H]1CC[C@H]2O)CCC4=CC(=O)CC[C@]34C	O=C1CCC2C(=C1)CCC1C2CCC2C1CCC2	CC1CCC2C(CCC3C4CCCC4CCC23)C1
584	978	Inactive	3	1	C1=CC(=CC=C1C(=O)O)N	c1ccccc1	C1CCCCC1
585	439280	Inactive	33	2	C1=CC2=C(C=C1O)C(=CN2)C[C@@H](C(=O)O)N	c1ccc2c(c1)[nH]cc2	C1CCC2CCCC2C1
586	3017	Inactive	114	1	CCOP(=S)(OCC)OC1=NC(=NC(=C1)C)C(C)C	c1ccncn1	C1CCCCC1
587	134601	Inactive	3	1	COC(=O)[C@H](CC1=CC=CC=C1)NC(=O)[C@H](CC(=O)O)N	c1ccccc1	C1CCCCC1
588	4133	Inactive	3	1	COC(=O)C1=CC=CC=C1O	c1ccccc1	C1CCCCC1
589	441140	Inactive	1412	3	C[C@@H]1CC(=O)C=C([C@]12C(=O)C3=C(O2)C(=C(C=C3OC)OC)Cl)OC	O=C1CC[C@]2(C=C1)Oc1c(C2=O)cccc1	CC1CCC2(CC1)CC1CCCCC1C2C
590	370	Inactive	3	1	C1=C(C=C(C(=C1O)O)O)C(=O)O	c1ccccc1	C1CCCCC1
591	7108	Inactive	65	3	C1=CC=C2C(=C1)NC3=CC=CC=C3S2	c1ccc2c(c1)Sc1c(N2)cccc1	C1CCC2CC3CCCCC3CC2C1
592	19188	Inactive	3	1	C1=CC=C(C=C1)OCC(=O)O	c1ccccc1	C1CCCCC1
593	2155	Inactive	246	1	C1=CSC(=N1)N	c1nccs1	C1CCCC1
594	227	Inactive	3	1	C1=CC=C(C(=C1)C(=O)O)N	c1ccccc1	C1CCCCC1
595	17142	Inactive	1416	4	C1C(O1)CN2C(=O)N(C(=O)N(C2=O)CC3CO3)CC4CO4	O=c1n(CC2OC2)c(=O)n(c(=O)n1CC1OC1)CC1OC1	CC1C(CC2CC2)C(C)C(CC2CC2)C(C)C1CC1CC1
596	1483	Inactive	3	1	C1=C(C=C(C(=C1Br)O)Br)Br	c1ccccc1	C1CCCCC1
597	3610	Inactive	3	1	CCCCCCC1=C(C=C(C=C1)O)O	c1ccccc1	C1CCCCC1
598	3552	Inactive	3	1	C1=CC(=CC=C1C(=O)O)S(=O)(=O)N(Cl)Cl	c1ccccc1	C1CCCCC1
599	8447	Inactive	1419	4	C1=CC=C2C(=C1)N=C(S2)SSC3=NC4=CC=CC=C4S3	c1ccc2c(c1)sc(n2)SSc1nc2c(s1)cccc2	C1CCC2CC(CCC3CC4CCCCC4C3)CC2C1
600	10316	Inactive	1420	2	C1=CC=C(C=C1)N=[N+](C2=CC=CC=C2)[O-]	c1ccc(cc1)/[NH+]=N/c1ccccc1	C1CCC(CCC2CCCCC2)CC1
601	3037	Inactive	38	2	C1=CC(=C(C=C1Cl)CC2=C(C=CC(=C2)Cl)O)O	c1ccc(cc1)Cc1ccccc1	C1CCC(CC2CCCCC2)CC1
602	904	Inactive	3	1	CC(=O)NC1=CC=CC=C1	c1ccccc1	C1CCCCC1
603	7362	Inactive	55	1	C1=COC(=C1)C=O	c1ccco1	C1CCCC1
604	2202	Inactive	1422	3	C1C2=C(C(=CC=C2)O)C(=O)C3=C1C=CC=C3O	O=C1c2ccccc2Cc2c1cccc2	CC1C2CCCCC2CC2CCCCC21
605	1732	Inactive	3	1	CC1=C(C=CC(=C1)O)Cl	c1ccccc1	C1CCCCC1
606	7452	Inactive	3	1	C1=CC(=CC(=C1)[N+](=O)[O-])[N+](=O)[O-]	c1ccccc1	C1CCCCC1
607	12358480	Inactive	1429	5	C1[C@@H]2[C@@H]3[C@H]([C@H]1[C@H]4[C@@H]2O4)[C@@]5(C(=C([C@]3(C5(Cl)Cl)Cl)Cl)Cl)Cl	C1=CC2CC1C1C2C2CC1[C@@H]1[C@H]2O1	C1CC2CC1C1C3CC(C4CC43)C21
608	967	Inactive	228	1	C1=C(NC(=O)NC1=O)C(=O)O	O=c1cc[nH]c(=O)[nH]1	CC1CCCC(C)C1
609	2950	Inactive	1293	3	C1=CC2=C(C(=C1)O)C(=O)C3=C(C2=O)C=CC=C3O	O=C1c2ccccc2C(=O)c2c1cccc2	CC1C2CCCCC2C(C)C2CCCCC12
610	9015	Inactive	3	1	COC1=CC=C(C=C1)O	c1ccccc1	C1CCCCC1
611	8400	Inactive	1430	2	C1=CC=C(C=C1)C(C(=O)C2=CC=CC=C2)O	O=C(c1ccccc1)Cc1ccccc1	CC(CC1CCCCC1)C1CCCCC1
612	7416	Inactive	3	1	C1=CC=C(C=C1)[N+](=O)[O-]	c1ccccc1	C1CCCCC1
613	5147	Inactive	3	1	C1=CC=C(C(=C1)C(=O)N)O	c1ccccc1	C1CCCCC1
614	5281034	Active	1434	4	C[C@]12CC[C@H]3[C@H]([C@@H]1CC[C@]2(C)O)CC[C@@H]4[C@@]3(C/C(=C/O)/C(=O)C4)C	C=C1CC2C(CC1=O)CCC1C2CCC2C1CCC2	CC1CC2CCC3C4CCCC4CCC3C2CC1C
615	12749	Inactive	40	1	CC1=NC=CN1	c1ncc[nH]1	C1CCCC1
616	7338	Inactive	3	1	CC=CC1=CC(=C(C=C1)O)OC	c1ccccc1	C1CCCCC1
617	7703	Inactive	3	1	CC=CC1=CC=C(C=C1)OC	c1ccccc1	C1CCCCC1
618	5054	Inactive	3	1	C1=CC(=CC(=C1)O)O	c1ccccc1	C1CCCCC1
619	323	Inactive	513	2	C1=CC=C2C(=C1)C=CC(=O)O2	O=c1ccc2c(o1)cccc2	CC1CCC2CCCCC2C1
620	1057	Inactive	3	1	C1=CC(=C(C(=C1)O)O)O	c1ccccc1	C1CCCCC1
621	5757	Active	9	4	C[C@]12CC[C@H]3[C@H]([C@@H]1CC[C@@H]2O)CCC4=C3C=CC(=C4)O	C1CC2C(C1)C1CCc3c(C1CC2)cccc3	C1CCC2C(C1)CCC1C3CCCC3CCC21
622	41375	Inactive	1436	3	CON=C(C1=CC=CO1)C(=O)N[C@H]2[C@@H]3N(C2=O)C(=C(CS3)COC(=O)N)C(=O)O	O=C1N2C=CCSC2[C@@H]1NC(=O)C(=N)c1ccco1	CC(CC1C(C)C2CCCCC21)C(C)C1CCCC1
623	22571	Inactive	1437	2	CCCCC(CC)COC(=O)C(=C(C1=CC=CC=C1)C2=CC=CC=C2)C#N	C=C(c1ccccc1)c1ccccc1	CC(C1CCCCC1)C1CCCCC1
624	3282	Inactive	3	1	CCOC1=CC=CC=C1C(=O)N	c1ccccc1	C1CCCCC1
625	3346	Inactive	3	1	CC1=C(C=CC(=C1)OP(=S)(OC)OC)SC	c1ccccc1	C1CCCCC1
626	667490	Inactive	1404	2	C1=NC2=C(N1)C(=S)N=CN2	S=c1nc[nH]c2c1[nH]cn2	CC1CCCC2CCCC12
627	6643	Inactive	3	1	CCC(C)(C)C1=CC=C(C=C1)O	c1ccccc1	C1CCCCC1
628	2758	Inactive	1438	3	CC1(C2CCC(O1)(CC2)C)C	C1CC2CCC1OC2	C1CC2CCC1CC2
629	10255083	Inactive	1441	4	CC1=C2C(=CC(=C1C(=O)O)O)C(=O)C3=C(C2=O)C(=C(C(=C3O)O)[C@H]4[C@@H]([C@H]([C@@H]([C@H](O4)CO)O)O)O)O	O=C1c2cc(ccc2C(=O)c2c1cccc2)C1CCCCO1	CC1C2CCCCC2C(C)C2CC(C3CCCCC3)CCC12
630	7835	Inactive	905	1	C1C(O1)CCl	O1CC1	C1CC1
631	5281007	Inactive	1442	1	CN(C)NN=C1C(=NC=N1)C(=O)N	N=C1C=NC=N1	CC1CCCC1
632	244	Inactive	3	1	C1=CC=C(C=C1)CO	c1ccccc1	C1CCCCC1
633	8362	Inactive	1443	2	CC1CC(CC(C1)(C)C)OC(=O)C2=CC=CC=C2O	O=C(c1ccccc1)OC1CCCCC1	CC(CC1CCCCC1)C1CCCCC1
634	122685	Inactive	1444	3	C1[C@H]([C@@H]([C@@H](C[C@]1(C(=O)O)OC(=O)C=CC2=CC(=C(C=C2)O)O)OC(=O)C=CC3=CC(=C(C=C3)O)O)O)O	O=C(O[C@@H]1CCC[C@@H](C1)OC(=O)C=Cc1ccccc1)C=Cc1ccccc1	CC(CCC1CCCCC1)CC1CCCC(CC(C)CCC2CCCCC2)C1
635	6435801	Inactive	106	1	C1CN(C[C@@H](N1)C(=O)O)C/C=C/P(=O)(O)O	N1CCNCC1	C1CCCCC1
636	60910	Inactive	3	1	COP(=O)(C(C1=CC=C(C=C1)Cl)OP(=O)(OC)OC)OC	c1ccccc1	C1CCCCC1
637	6436135	Inactive	1448	3	CCC(CC)(CC(=O)NC1=CC=CC(=C1)/C=C/C2=NC(=CS2)C3CCC3)C(=O)O	C1CC(C1)c1csc(n1)/C=C/c1ccccc1	C1CCC(CCC2CCC(C3CCC3)C2)CC1
638	65399	Inactive	1453	4	CN1C2=NC=NC3=C2C(=CN3[C@H]4[C@@H]([C@@H]([C@H](O4)CO)O)O)C(=N1)N	C1CO[C@H](C1)n1cc2c3c1ncnc3[nH]nc2	C1CCC(C2CC3CCCC4CCCC2C43)C1
639	57364	Inactive	1458	4	C1CN(CC=C1C2=CC=CC=C2)CCCCC3=CNC4=C3C=C(C=C4)C(=O)O	c1ccc(cc1)C1=CCN(CC1)CCCCc1c[nH]c2c1cccc2	C1CCC(C2CCC(CCCCC3CCC4CCCCC34)CC2)CC1
640	60703	Inactive	1314	3	C1CN(CCC1CC2=CC=C(C=C2)F)CC(C3=CC=C(C=C3)Cl)O	c1ccc(cc1)CCN1CCC(CC1)Cc1ccccc1	C1CCC(CCC2CCC(CC3CCCCC3)CC2)CC1
641	107930	Inactive	1462	4	CN1CCC2=CC(=C(C=C2[C@@H]3[C@@H]1CCC4=CC=CC=C34)O)Cl	c1ccc2c(c1)C1C(NCC2)CCc2c1cccc2	C1CCC2C(C1)CCCC1CCC3CCCCC3C12
642	60196272	Inactive	1476	5	COC1=C(C=C(C=C1)S(=O)(=O)N2[C@@H]([C@@](C3=C2C=CC(=C3)Cl)(C4=CC=CC=C4Cl)O)C(=O)N5CCC[C@@H]5C(=O)N)OC	O=C([C@@H]1C(c2ccccc2)c2c(N1S(=O)(=O)c1ccccc1)cccc2)N1CCCC1	CC(C1CCCC1)C1C(C2CCCCC2)C2CCCCC2C1C(C)(C)C1CCCCC1
643	6291	Inactive	9	4	C[C@]12CC[C@H]3[C@H]([C@@H]1CC[C@]2(C#C)O)CCC4=C3C=CC(=C4)OC	C1CC2C(C1)C1CCc3c(C1CC2)cccc3	C1CCC2C(C1)CCC1C3CCCC3CCC21
644	37768	Inactive	1477	3	C1[C@@H]([C@H]([C@@H]([C@H]([C@@H]1NC(=O)[C@H](CCN)O)O[C@@H]2[C@@H]([C@H]([C@@H]([C@H](O2)CO)O)N)O)O)O[C@@H]3[C@@H]([C@H]([C@@H]([C@H](O3)CN)O)O)O)N	C1CC[C@@H](OC1)O[C@@H]1CCC[C@@H](C1)O[C@H]1CCCCO1	C1CCC(CC2CCCC(CC3CCCCC3)C2)CC1
645	936	Inactive	83	1	C1=CC(=CN=C1)C(=O)N	c1cccnc1	C1CCCCC1
646	6253	Inactive	1479	2	C1=CN(C(=O)N=C1N)[C@H]2[C@H]([C@@H]([C@H](O2)CO)O)O	O=c1ncccn1[C@H]1CCCO1	CC1CCCCC1C1CCCC1
647	7389	Inactive	3	1	C1=CC(=CC=C1N)[As](=O)(O)O	c1ccccc1	C1CCCCC1
648	9060	Inactive	33	2	C1=CC=C2C(=C1)C(=CN2)C[C@H](C(=O)O)N	c1ccc2c(c1)[nH]cc2	C1CCC2CCCC2C1
649	180559	Inactive	3	1	CC(C)NC[C@H](COC1=CC=C(C=C1)CC(=O)N)O	c1ccccc1	C1CCCCC1
650	446727	Inactive	460	2	C1[C@@H]([C@H](O[C@H]1N2C=C(C(=O)NC2=O)/C=C/Br)CO)O	O=c1ccn(c(=O)[nH]1)[C@H]1CCCO1	CC1CCC(C2CCCC2)C(C)C1
651	854019	Inactive	1480	2	CN1[C@@H](CCC1=O)C2=CN=CC=C2	O=C1CC[C@H](N1)c1cccnc1	CC1CCC(C2CCCCC2)C1
652	5983	Inactive	1482	3	C[C@@]12CCN([C@@H]1N(C3=C2C=C(C=C3)OC(=O)NC)C)C	C1NC2C(C1)c1c(N2)cccc1	C1CCC2C(C1)CC1CCCC12
653	18343	Inactive	460	2	C[C@@H]1[C@H]([C@H]([C@@H](O1)N2C=C(C(=O)NC2=O)F)O)O	O=c1ccn(c(=O)[nH]1)[C@H]1CCCO1	CC1CCC(C2CCCC2)C(C)C1
654	6238	Active	464	4	CC(=O)[C@]1(CC[C@@H]2[C@@]1(CC[C@H]3[C@H]2CCC4=CC(=O)CC[C@]34C)C)O	O=C1CCC2C(=C1)CCC1C2CCC2C1CCC2	CC1CCC2C(CCC3C4CCCC4CCC23)C1
655	104762	Inactive	302	2	C1=NC(=C(N1[C@H]2[C@@H]([C@@H]([C@H](O2)CO)O)O)O)C(=O)N	C1CO[C@H](C1)n1cncc1	C1CCC(C2CCCC2)C1
656	441350	Inactive	3	1	C[C@](CC1=CC=C(C=C1)O)(C(=O)O)N	c1ccccc1	C1CCCCC1
657	3074827	Inactive	1	1	CC1(CCC(CC1)NC(=O)[C@H](CCC(=O)O)N)C	C1CCCCC1	C1CCCCC1
658	6603980	Inactive	1487	3	C[C@@H]1C(=O)N=C2N1CC3=C(N2)C=CC=C3Cl	O=C1N=C2N(C1)Cc1c(N2)cccc1	CC1CC2CC3CCCCC3CC2C1
659	5311064	Inactive	1488	2	COC1=C(C=C(C=C1)CCNC[C@@H](C2=CC=C(C=C2)O)O)OC	N(CCc1ccccc1)CCc1ccccc1	C1CCC(CCCCCC2CCCCC2)CC1
660	2871	Inactive	513	2	CCOP(=S)(OCC)OC1=CC2=C(C=C1)C(=C(C(=O)O2)Cl)C	O=c1ccc2c(o1)cccc2	CC1CCC2CCCCC2C1
661	5216	Inactive	130	1	CCNC1=NC(=NC(=N1)Cl)NCC	n1cncnc1	C1CCCCC1
662	4685	Inactive	3	1	C1=CC(=CC=C1Cl)Cl	c1ccccc1	C1CCCCC1
663	727	Inactive	1	1	C1(C(C(C(C(C1Cl)Cl)Cl)Cl)Cl)Cl	C1CCCCC1	C1CCCCC1
664	6434889	Inactive	1527	7	CC[C@H](C)[C@@H]1[C@H](C=C[C@@]2(O1)C[C@@H]3C[C@H](O2)C/C=C(/[C@H]([C@H](/C=C/C=C/4\CO[C@H]5[C@@]4([C@@H](C=C([C@H]5O)C)C(=O)O3)O)C)O[C@H]6C[C@@H]([C@H]([C@@H](O6)C)O[C@H]7C[C@@H]([C@H]([C@@H](O7)C)O)OC)OC)\C)C	O=C1OC2CC(C/C=C\[C@H](C/C=C\C=C\3/C4C1C=CCC4OC3)O[C@@H]1CC[C@@H](CO1)O[C@H]1CCCCO1)O[C@@]1(C2)OCCC=C1	CC1CC2CC(CCCC(CC3CCC(CC4CCCCC4)CC3)CCCCC3CCC4CCCC1C34)CC1(CCCCC1)C2
665	2075	Inactive	3	1	C1=CC(=C(C=C1[N+](=O)[O-])Cl)C(=O)N	c1ccccc1	C1CCCCC1
666	4767	Inactive	1529	3	CC(=CC1C(C1(C)C)C(=O)OCC2=CC(=CC=C2)OC3=CC=CC=C3)C	O=C(C1CC1)OCc1cccc(c1)Oc1ccccc1	CC(CCC1CCCC(CC2CCCCC2)C1)C1CC1
667	86418	Inactive	1530	2	C1CN(C(=N1)N[N+](=O)[O-])CC2=CN=C(C=C2)Cl	c1ccc(cn1)CN1C=NCC1	C1CCC(CC2CCCC2)CC1
668	36324	Inactive	1531	2	CC1=CC(=C(C=C1)N=CN(C)C=NC2=C(C=C(C=C2)C)C)C	N(/C=N/c1ccccc1)/C=N/c1ccccc1	C1CCC(CCCCCC2CCCCC2)CC1
669	33613	Inactive	1018	3	CC1([C@@H](N2[C@H](S1)[C@@H](C2=O)NC(=O)[C@@H](C3=CC=C(C=C3)O)N)C(=O)O)C	O=C(N[C@@H]1C(=O)N2C1SCC2)Cc1ccccc1	CC(CC1CCCCC1)CC1C(C)C2CCCC21
670	1201549	Inactive	153	4	CN1[C@@H]2CC[C@H]1CC(C2)OC(C3=CC=CC=C3)C4=CC=CC=C4	O(C(c1ccccc1)c1ccccc1)C1CC2CCC(C1)N2	C1CCC(C(CC2CC3CCC(C3)C2)C2CCCCC2)CC1
671	2723	Inactive	3	1	CC1=CC(=CC(=C1Cl)C)O	c1ccccc1	C1CCCCC1
672	5959	Inactive	3	1	C1=CC(=CC=C1[C@H]([C@@H](CO)NC(=O)C(Cl)Cl)O)[N+](=O)[O-]	c1ccccc1	C1CCCCC1
673	3023	Inactive	1533	3	C1=CC=C2C(=C1)C3=CC=CC=C3S2	c1ccc2c(c1)sc1c2cccc1	C1CCC2C(C1)CC1CCCCC12
674	12560	Inactive	1536	3	CC[C@@H]1[C@@]([C@@H]([C@H](C(=O)[C@@H](C[C@@]([C@@H]([C@H]([C@@H]([C@H](C(=O)O1)C)O[C@H]2C[C@@]([C@H]([C@@H](O2)C)O)(C)OC)C)O[C@H]3[C@@H]([C@H](C[C@H](O3)C)N(C)C)O)(C)O)C)C)O)(C)O	O=C1CCCCOC(=O)C[C@@H](C[C@@H](CCC1)O[C@H]1CCCCO1)O[C@@H]1CCCCO1	CC1CCCCCC(C)CC(CC2CCCCC2)CC(CC2CCCCC2)CCC1
675	13791	Active	9	4	CCCCC(=O)O[C@H]1CC[C@@H]2[C@@]1(CC[C@H]3[C@H]2CCC4=C3C=CC(=C4)O)C	C1CC2C(C1)C1CCc3c(C1CC2)cccc3	C1CCC2C(C1)CCC1C3CCCC3CCC21
676	6883	Inactive	1537	2	C1[C@H]([C@@H]2[C@H](O1)[C@H](CO2)O[N+](=O)[O-])O[N+](=O)[O-]	C1CC2C(O1)CCO2	C1CC2CCCC2C1
677	11333	Inactive	1538	2	C([C@@H]1[C@@H]([C@@H]([C@H]([C@@H](O1)O[C@@H]2[C@H](O[C@@]([C@H]2O)(CO)O)CO)O)O)O)O	C1CC[C@H](OC1)O[C@@H]1COCC1	C1CCC(CC2CCCC2)CC1
678	6279	Active	464	4	C[C@H]1C[C@@H]2[C@H](CC[C@]3([C@H]2CC[C@@]3(C(=O)C)OC(=O)C)C)[C@@]4(C1=CC(=O)CC4)C	O=C1CCC2C(=C1)CCC1C2CCC2C1CCC2	CC1CCC2C(CCC3C4CCCC4CCC23)C1
679	4511	Inactive	3	1	C1=C(C=C(C=C1[N+](=O)[O-])[N+](=O)[O-])C(=O)N	c1ccccc1	C1CCCCC1
680	6230	Active	464	4	C[C@]12CC[C@H]3[C@H]([C@@H]1CC[C@]2(C#C)O)CCC4=CC(=O)CC[C@H]34	O=C1CCC2C(=C1)CCC1C2CCC2C1CCC2	CC1CCC2C(CCC3C4CCCC4CCC23)C1
681	4753	Inactive	3	1	C1=CC=C(C=C1)CC(=O)NC(=O)N	c1ccccc1	C1CCCCC1
682	5755	Active	505	4	C[C@]12C[C@@H]([C@H]3[C@H]([C@@H]1CC[C@@]2(C(=O)CO)O)CCC4=CC(=O)C=C[C@]34C)O	O=C1C=CC2C(=C1)CCC1C2CCC2C1CCC2	CC1CCC2C(CCC3C4CCCC4CCC23)C1
683	5834	Active	505	4	CC(=O)OCC(=O)[C@]1(CC[C@@H]2[C@@]1(C[C@@H]([C@H]3[C@H]2CCC4=CC(=O)C=C[C@]34C)O)C)O	O=C1C=CC2C(=C1)CCC1C2CCC2C1CCC2	CC1CCC2C(CCC3C4CCCC4CCC23)C1
684	5458213	Inactive	1542	6	C[C@H]1/C=C/C=C(\C(=O)NC\2=C(C3=C(C(=C4C(=C3C(=O)/C2=C\NN5CCN(CC5)C)C(=O)[C@](O4)(O/C=C/[C@@H]([C@H]([C@H]([C@@H]([C@@H]([C@@H]([C@H]1O)C)O)C)OC(=O)C)C)OC)C)C)O)O)/C	O=C1/C=C\C=C/CCCCCCCC/C=C\OC2C(=O)c3c4c(C=C(N1)/C(=C\NN1CCNCC1)/C4=O)ccc3O2	CC1CCCCCCCCCCCCCCCC2CC3CCC4CC(C1)C(CCC1CCCCC1)C(C)C4C3C2C
685	5146	Inactive	3	1	C1=CC=C(C(=C1)CO)O	c1ccccc1	C1CCCCC1
686	31307	Active	505	4	C[C@]12C[C@@H]([C@]3([C@H]([C@@H]1C[C@H]([C@@]2(C(=O)CO)O)O)CCC4=CC(=O)C=C[C@@]43C)F)O	O=C1C=CC2C(=C1)CCC1C2CCC2C1CCC2	CC1CCC2C(CCC3C4CCCC4CCC23)C1
687	1985	Inactive	3	1	CC(=O)NC1=C(C=CC(=C1)[As](=O)(O)O)O	c1ccccc1	C1CCCCC1
688	2453	Inactive	118	2	C1=CC2=C(C(=C(C=C2Br)Br)O)N=C1	c1ccc2c(c1)nccc2	C1CCC2CCCCC2C1
689	3362	Inactive	3	1	CCC(=O)C1=C(C=C(C=C1O)O)O	c1ccccc1	C1CCCCC1
690	15376	Inactive	1551	5	CC[C@@]12CCCN3[C@@H]1C4=C(CC3)C5=CC=CC=C5N4[C@](C2)(C(=O)OC)O	C1CC2CCn3c4C2N(C1)CCc4c1c3cccc1	C1CC2CCC3C4CCCCC4C4CCC(C1)C2C34
691	439174	Inactive	555	1	CC(=O)N[C@@H]1[C@H]([C@@H]([C@H](OC1O)CO)O)O	C1CCCOC1	C1CCCCC1
692	3723	Inactive	3	1	CC(=O)NCC1=C(C(=C(C(=C1I)C(=O)O)I)NC(=O)C)I	c1ccccc1	C1CCCCC1
693	2122	Inactive	71	2	C=CCSCC1NC2=CC(=C(C=C2S(=O)(=O)N1)S(=O)(=O)N)Cl	O=S1(=O)NCNc2c1cccc2	CC1(C)CCCC2CCCCC21
694	190	Inactive	122	2	C1=NC2=C(N1)C(=NC=N2)N	c1ncc2c(n1)nc[nH]2	C1CCC2CCCC2C1
695	442021	Inactive	1617	7	COC1=C(C=C2C(=C1)[C@]34CCN5[C@H]3C[C@@H]6[C@@H]7[C@@H]4N2C(=O)C[C@@H]7OCC=C6C5)OC	O=C1CC2OCC=C3C4C2C2N1c1ccccc1[C@]12CCN(C1C4)C3	CC1CC2CCCC3CC4CCC56C4CC3C2C5C1C1CCCCC16
696	4059	Inactive	3	1	CC1=CC=CC=C1OCC(CO)O	c1ccccc1	C1CCCCC1
697	1984	Inactive	1247	2	CC(=O)NC1=CC=C(C=C1)OC(=O)C2=CC=CC=C2O	O=C(c1ccccc1)Oc1ccccc1	CC(CC1CCCCC1)C1CCCCC1
698	9818306	Active	9	4	CC(=O)OC1=CC2=C(C=C1)[C@H]3CC[C@]4([C@H]([C@@H]3CC2)CC[C@@H]4O)C	C1CC2C(C1)C1CCc3c(C1CC2)cccc3	C1CCC2C(C1)CCC1C3CCCC3CCC21
699	2581	Inactive	1618	3	CC(C1=CC2=C(C=C1)C3=C(N2)C=CC(=C3)Cl)C(=O)O	c1ccc2c(c1)[nH]c1c2cccc1	C1CCC2C(C1)CC1CCCCC12
700	5773	Inactive	899	4	C1C(=C(N2[C@H](S1)[C@@H](C2=O)NC(=O)CC3=CC=CS3)C(=O)[O-])C[N+]4=CC=CC=C4	O=C(N[C@@H]1C(=O)N2C1SCC(=C2)C[n+]1ccccc1)Cc1cccs1	CC(CC1CCCC1)CC1C(C)C2CC(CC3CCCCC3)CCC12
701	6780	Inactive	1293	3	C1=CC=C2C(=C1)C(=O)C3=CC=CC=C3C2=O	O=C1c2ccccc2C(=O)c2c1cccc2	CC1C2CCCCC2C(C)C2CCCCC12
702	2197	Inactive	501	3	COC1=CC=C(C=C1)C2C(=O)C3=CC=CC=C3C2=O	O=C1C(c2ccccc2)C(=O)c2c1cccc2	CC1C2CCCCC2C(C)C1C1CCCCC1
703	2345	Inactive	1619	2	C1=CC=C(C=C1)COC(=O)C2=CC=CC=C2	O=C(c1ccccc1)OCc1ccccc1	CC(CCC1CCCCC1)C1CCCCC1
704	3092	Inactive	3	1	CC1=C(C=C(C=C1C(=O)N)[N+](=O)[O-])[N+](=O)[O-]	c1ccccc1	C1CCCCC1
705	2741	Inactive	496	2	C1=CC=C2C(=C1)C(=O)C=C(O2)C(=O)O	O=c1ccoc2c1cccc2	CC1CCCC2CCCCC12
706	7027	Inactive	1086	1	C([C@@H]1[C@H]([C@@H]([C@H](C(=O)O1)O)O)O)O	O=C1CCCCO1	CC1CCCCC1
707	72139	Inactive	1621	2	C1=CC2=C(C=C1O)OC(=O)S2	O=c1oc2c(s1)cccc2	CC1CC2CCCCC2C1
708	14520	Inactive	1622	1	CC(=O)NC1CCSC1=O	O=C1CCCS1	CC1CCCC1
709	66377	Inactive	460	2	CCC1=CN(C(=O)NC1=O)[C@H]2C[C@@H]([C@H](O2)CO)O	O=c1ccn(c(=O)[nH]1)[C@H]1CCCO1	CC1CCC(C2CCCC2)C(C)C1
710	5281613	Inactive	1628	5	C[C@H]1[C@@H]([C@H]([C@H]([C@@H](O1)OC[C@@H]2[C@H]([C@@H]([C@H]([C@@H](O2)OC3=CC(=C4C(=C3)OC(=CC4=O)C5=CC(=C(C=C5)OC)O)O)O)O)O)O)O)O	O=c1cc(oc2c1ccc(c2)O[C@H]1CCC[C@H](O1)CO[C@H]1CCCCO1)c1ccccc1	CC1CC(C2CCCCC2)CC2CC(CC3CCCC(CCC4CCCCC4)C3)CCC12
711	5284557	Active	464	4	C[C@]12CCC(=O)C=C1CC[C@@H]3[C@@H]2CC[C@]4([C@H]3CC[C@]4(C#C)O)C	O=C1CCC2C(=C1)CCC1C2CCC2C1CCC2	CC1CCC2C(CCC3C4CCCC4CCC23)C1
712	26133	Active	464	4	CCCC(=O)O[C@@]1(CC[C@@H]2[C@@]1(C[C@@H]([C@H]3[C@H]2CCC4=CC(=O)CC[C@]34C)O)C)C(=O)CO	O=C1CCC2C(=C1)CCC1C2CCC2C1CCC2	CC1CCC2C(CCC3C4CCCC4CCC23)C1
713	5453	Inactive	1631	3	C1CN1P(=S)(N2CC2)N3CC3	S=P(N1CC1)(N1CC1)N1CC1	CC(C1CC1)(C1CC1)C1CC1
714	5424	Inactive	117	1	C1(=C(C(=O)C(=C(C1=O)O)O)O)O	O=C1C=CC(=O)C=C1	CC1CCC(C)CC1
715	5334	Inactive	1632	2	CC(=O)NC1=CC=C(C=C1)S(=O)(=O)NC2=CC=C(C=C2)[N+](=O)[O-]	O=S(=O)(c1ccccc1)Nc1ccccc1	CC(C)(CC1CCCCC1)C1CCCCC1
716	4842	Inactive	106	1	C1CN(CCN1C(=O)CCBr)C(=O)CCBr	N1CCNCC1	C1CCCCC1
717	3316	Inactive	3	1	CCCCCCOC1=CC=CC=C1C(=O)N	c1ccccc1	C1CCCCC1
718	5198	Inactive	1	1	CC1CCC(CC1)NC(=O)N(CCCl)N=O	C1CCCCC1	C1CCCCC1
719	9941647	Inactive	1640	4	C[C@@H]1[C@H]([C@@H]([C@@H]([C@@H](O1)OC\2CC3C(C(CC(O3)(CC(CC(CC(CC(CC(=O)CC(CC(=O)OC(C(/C=C/C=C/C=C/C=C/C=C/C=C/C=C2)C)C(C)CCC(CC(=O)C4=CC=C(C=C4)NC)O)O)O)O)O)O)O)O)C(=O)OC)O)N)O	O=C1CCCCCCCCCC2CCCC(O2)CC(/C=C\C=C/C=C\C=C/C=C\C=C/C=C\CC(OC(=O)CCC1)CCCCCC(=O)c1ccccc1)O[C@H]1CCCCO1	CC1CCCCCCCCCC2CCCC(C2)CC(CC2CCCCC2)CCCCCCCCCCCCCCCC(CCCCCC(C)C2CCCCC2)CC(C)CCC1
720	5055	Inactive	3	1	CC(=O)OC1=CC=CC(=C1)O	c1ccccc1	C1CCCCC1
721	9578507	Inactive	1669	7	C[C@H]1CC[C@]2(C[C@@H]3C[C@H](O2)C/C=C(/[C@H]([C@H](/C=C/C=C/4\CO[C@H]\5[C@@]4([C@@H](C=C(/C5=N/O)C)C(=O)O3)O)C)O[C@H]6C[C@@H]([C@H]([C@@H](O6)C)O)OC)\C)O[C@@H]1C7CCCCC7	O=C1OC2CC(C/C=C\[C@H](C/C=C\C=C\3/C4C1C=CC(=N)C4OC3)O[C@@H]1CCCCO1)O[C@]1(C2)CCCC(O1)C1CCCCC1	CC1CCC2C(C)CC3CC(CCCC(CC4CCCCC4)CCCCC4CCC1C42)CC1(CCCC(C2CCCCC2)C1)C3
722	3032818	Inactive	316	2	C[C@H](CO)C1=CC2=C(C=C1)C=C(C=C2)OC	c1ccc2c(c1)cccc2	C1CCC2CCCCC2C1
723	443958	Inactive	1674	6	CC(=O)OCC(=O)[C@@]12[C@@H](C[C@@H]3[C@@]1(C[C@@H]([C@]4([C@H]3CCC5=CC(=O)C=C[C@@]54C)F)O)C)OC6(O2)CCCC6	O=C1C=CC2C(=C1)CCC1C2CCC2C1CC1C2OC2(O1)CCCC2	CC1CCC2C(CCC3C2CCC2C4CC5(CCCC5)CC4CC23)C1
724	5037	Inactive	469	2	CC1=C(C(=O)N(N1C)C2=CC=CC=C2)NC(C)C	O=c1cc[nH]n1c1ccccc1	CC1CCCC1C1CCCCC1
725	32798	Active	505	4	CCC(=O)O[C@@]1([C@H](C[C@@H]2[C@@]1(C[C@@H]([C@]3([C@H]2CCC4=CC(=O)C=C[C@@]43C)F)O)C)C)C(=O)CCl	O=C1C=CC2C(=C1)CCC1C2CCC2C1CCC2	CC1CCC2C(CCC3C4CCCC4CCC23)C1
726	5284537	Inactive	1678	5	CC(=O)[C@]1(CC[C@@H]2[C@@]1(CC[C@H]3[C@H]2C=C(C4=CC(=O)[C@@H]5C[C@@H]5[C@]34C)Cl)C)O	O=C1C=C2C=CC3C(C2C2C1C2)CCC1C3CCC1	CC1CC2CCC3C4CCCC4CCC3C2C2CC12
727	4747	Inactive	894	4	C1CN(CCC1O)CCCN2C3=CC=CC=C3SC4=C2C=C(C=C4)C#N	C1CCN(CC1)CCCN1c2ccccc2Sc2c1cccc2	C1CCC(CCCC2C3CCCCC3CC3CCCCC32)CC1
728	1269845	Inactive	1283	1	C1=CNC(=S)NC1=O	O=c1cc[nH]c(=S)[nH]1	CC1CCCC(C)C1
729	3365	Inactive	1681	3	C1=CC(=C(C=C1F)F)C(CN2C=NC=N2)(CN3C=NC=N3)O	c1ccc(cc1)C(Cn1cncn1)Cn1cncn1	C1CCC(C(CC2CCCC2)CC2CCCC2)CC1
730	73111	Inactive	1698	8	C1=CC2=C(C(=C1)O[C@H]3[C@@H]([C@H]([C@@H]([C@H](O3)CO)O)O)O)C(=O)C4=C([C@@H]2[C@@H]5C6=C(C(=CC=C6)O[C@H]7[C@@H]([C@H]([C@@H]([C@H](O7)CO)O)O)O)C(=O)C8=C5C=C(C=C8O)C(=O)O)C=C(C=C4O)C(=O)O	O=C1c2ccccc2C(c2c1c(ccc2)O[C@@H]1CCCCO1)C1c2ccccc2C(=O)c2c1cccc2O[C@@H]1CCCCO1	CC1C2CCCCC2C(C2C3CCCCC3C(C)C3C(CC4CCCCC4)CCCC32)C2CCCC(CC3CCCCC3)C12
731	6806	Inactive	3	1	CC(=O)NC1=C(C=C(C(=C1I)C(=O)O)I)I	c1ccccc1	C1CCCCC1
732	5656	Inactive	1699	2	CN(C)CC(C1=CC=C(C=C1)OC)C2(CCCCC2)O	C1CCC(CC1)Cc1ccccc1	C1CCC(CC2CCCCC2)CC1
733	51040	Inactive	1700	2	CC(C)(C)C1=CC=C(C=C1)C(=O)CC(=O)C2=CC=C(C=C2)OC	O=C(c1ccccc1)CC(=O)c1ccccc1	CC(CC(C)C1CCCCC1)C1CCCCC1
734	15459	Inactive	1702	2	CC1=CC(=CC(=C1)OCC2CNC(=O)O2)C	O=C1NCC(O1)COc1ccccc1	CC1CCC(CCC2CCCCC2)C1
735	5284534	Inactive	1536	3	CC[C@@H]1[C@@]([C@@H]([C@H](C(=O)[C@@H](C[C@@]([C@@H](C([C@@H]([C@H](C(=O)O1)C)O[C@H]2C[C@@]([C@H]([C@@H](O2)C)O)(C)OC)C)O[C@H]3[C@@H]([C@H](C[C@H](O3)C)N(C)C)O)(C)OC)C)C)O)(C)O	O=C1CCCCOC(=O)C[C@@H](C[C@@H](CCC1)O[C@H]1CCCCO1)O[C@@H]1CCCCO1	CC1CCCCCC(C)CC(CC2CCCCC2)CC(CC2CCCCC2)CCC1
736	5090	Inactive	1705	3	CS(=O)(=O)C1=CC=C(C=C1)C2=C(C(=O)OC2)C3=CC=CC=C3	O=C1OCC(=C1c1ccccc1)c1ccccc1	CC1CCC(C2CCCCC2)C1C1CCCCC1
737	5311309	Inactive	1706	2	CC(C)C1CCC(CC1)C(=O)N[C@H](CC2=CC=CC=C2)C(=O)O	O=C(C1CCCCC1)NCCc1ccccc1	CC(CCCC1CCCCC1)C1CCCCC1
738	3749	Inactive	1717	5	CCCCC1=NC2(CCCC2)C(=O)N1CC3=CC=C(C=C3)C4=CC=CC=C4C5=NNN=N5	O=C1N(C=NC21CCCC2)Cc1ccc(cc1)c1ccccc1c1n[nH]nn1	CC1C(CC2CCC(C3CCCCC3C3CCCC3)CC2)CCC12CCCC2
739	3961	Inactive	1719	4	CCCCC1=NC(=C(N1CC2=CC=C(C=C2)C3=CC=CC=C3C4=NNN=N4)CO)Cl	c1ccc(c(c1)c1ccc(cc1)Cn1cncc1)c1n[nH]nn1	C1CCC(CC2CCC(C3CCCCC3C3CCCC3)CC2)C1
740	441314	Inactive	27	1	C1[C@@H]([C@H]([C@@H]([C@H](N1CCO)CO)O)O)O	C1CCCNC1	C1CCCCC1
741	5284600	Inactive	1400	1	CCCCCCCCCCC[C@@H](C[C@H]1[C@@H](C(=O)O1)CCCCCC)OC(=O)C(CC(C)C)NC=O	C1COC1=O	CC1CCC1
742	3324	Inactive	299	2	CC(=O)OCC(CCN1C=NC2=CN=C(N=C21)N)COC(=O)C	c1ncc2c(n1)[nH]cn2	C1CCC2CCCC2C1
743	150311	Inactive	1726	4	C1=CC(=CC=C1[C@@H]2[C@H](C(=O)N2C3=CC=C(C=C3)F)CC[C@@H](C4=CC=C(C=C4)F)O)O	O=C1[C@H](CCCc2ccccc2)[C@H](N1c1ccccc1)c1ccccc1	CC1C(CCCC2CCCCC2)C(C2CCCCC2)C1C1CCCCC1
744	123606	Inactive	1728	3	CN(C)CCC1=CNC2=C1C=C(C=C2)CS(=O)(=O)N3CCCC3	O=S(=O)(N1CCCC1)Cc1ccc2c(c1)cc[nH]2	CC(C)(CC1CCC2CCCC2C1)C1CCCC1
745	130881	Inactive	1733	5	CCCC1=NC(=C(N1CC2=CC=C(C=C2)C3=CC=CC=C3C4=NNN=N4)C(=O)OCC5=C(OC(=O)O5)C)C(C)(C)O	O=c1occ(o1)COC(=O)c1cncn1Cc1ccc(cc1)c1ccccc1c1n[nH]nn1	CC1CCC(CCC(C)C2CCCC2CC2CCC(C3CCCCC3C3CCCC3)CC2)C1
746	5282242	Inactive	1735	3	C1C=C(N2[C@H](S1)[C@@H](C2=O)NC(=O)/C(=C\CC(=O)O)/C3=CSC(=N3)N)C(=O)O	C=C(c1cscn1)C(=O)N[C@H]1C2SCC=CN2C1=O	CC(CC1C(C)C2CCCCC21)C(C)C1CCCC1
747	5284633	Inactive	1709	3	CCCCC(=O)N(CC1=CC=C(C=C1)C2=CC=CC=C2C3=NNN=N3)[C@H](C(C)C)C(=O)O	c1ccc(cc1)c1ccccc1c1nn[nH]n1	C1CCC(C2CCCCC2C2CCCC2)CC1
748	5486699	Inactive	1744	5	C[C@H]1[C@@H]([C@H]([C@H]([C@@H](O1)OC[C@@H]2[C@H]([C@@H]([C@H]([C@@H](O2)OC3=C(OC4=CC(=CC(=C4C3=O)O)OCCO)C5=CC(=C(C=C5)OCCO)OCCO)O)O)O)O)O)O	O=c1c(O[C@@H]2CCC[C@@H](O2)CO[C@H]2CCCCO2)c(oc2c1cccc2)c1ccccc1	CC1C2CCCCC2CC(C2CCCCC2)C1CC1CCCC(CCC2CCCCC2)C1
749	13789	Active	1748	5	C[C@]12CCC(=O)C=C1C=C[C@@H]3[C@@H]2CC[C@]4([C@H]3CC[C@@]45CCC(=O)O5)C	O=C1CCC2C(=C1)C=CC1C2CCC2C1CC[C@@]12CCC(=O)O1	CC1CCC2C(CCC3C2CCC2C3CCC23CCC(C)C3)C1
750	5484727	Inactive	1749	3	CCOC(=O)[C@H](CCC1=CC=CC=C1)N[C@@H](C)C(=O)N2[C@H]3CCCC[C@@H]3C[C@H]2C(=O)O	O=C(N1CCC2C1CCCC2)CNCCCc1ccccc1	CC(CCCCCC1CCCCC1)C1CCC2CCCCC21
751	3002190	Inactive	1760	5	CC[C@@H]1[C@@]2([C@@H]([C@H](C(=O)[C@@H](C[C@@]([C@@H]([C@H](C(=O)[C@H](C(=O)O1)C)C)O[C@H]3[C@@H]([C@H](C[C@H](O3)C)N(C)C)O)(C)OC)C)C)N(C(=O)O2)CCCCN4C=C(N=C4)C5=CN=CC=C5)C	O=C1CCC[C@@H](CC(=O)CC(=O)OCC2C(C1)N(CCCCn1cnc(c1)c1cccnc1)C(=O)O2)O[C@@H]1CCCCO1	CC1CCC2CC(C)C(CCCCC3CCC(C4CCCCC4)C3)C2CC(C)CCCC(CC2CCCCC2)CC(C)C1
752	60857	Inactive	1762	3	CN(C)CCC1=CNC2=C1C=C(C=C2)C[C@H]3COC(=O)N3	O=C1OC[C@@H](N1)Cc1ccc2c(c1)cc[nH]2	CC1CCC(CC2CCC3CCCC3C2)C1
753	5353472	Inactive	1764	2	COC(=O)N=N/C=C/1\C=[N+](C2=CC=CC=C2N1O)[O-]	C=c1c[nH+]c2c([nH]1)cccc2	CC1CCC2CCCCC2C1
754	71815	Inactive	40	1	CC1=NC=C(N1CC(C)O)[N+](=O)[O-]	c1ncc[nH]1	C1CCCC1
755	5042	Inactive	1766	3	C1=CC=C2C(=C1)C(=CC(=O)N2)CC(C(=O)O)NC(=O)C3=CC=C(C=C3)Cl	O=c1cc(CCNC(=O)c2ccccc2)c2c([nH]1)cccc2	CC1CC2CCCCC2C(CCCC(C)C2CCCCC2)C1
756	666418	Inactive	83	1	CCCC1=NC=CC(=C1)C(=S)N	c1cccnc1	C1CCCCC1
757	2577	Inactive	228	1	CCCCCCNC(=O)N1C=C(C(=O)NC1=O)F	O=c1cc[nH]c(=O)[nH]1	CC1CCCC(C)C1
758	18087	Inactive	326	1	CC1=C(C(=O)C(=C(N1)C)Cl)Cl	O=c1cc[nH]cc1	CC1CCCCC1
759	442872	Inactive	1773	4	C1CCN2[C@H](C1)[C@]34C[C@H]2C=CC3=CC(=O)O4	O=C1C=C2[C@@]3(O1)CC(C=C2)N1C3CCCC1	CC1CC2CCC3CC2(C1)C1CCCCC31
760	4236	Inactive	38	2	C1=CC=C(C=C1)C(C2=CC=CC=C2)S(=O)CC(=O)N	c1ccc(cc1)Cc1ccccc1	C1CCC(CC2CCCCC2)CC1
761	5732	Inactive	1775	3	CC1=CC=C(C=C1)C2=C(N3C=C(C=CC3=N2)C)CC(=O)N(C)C	c1ccc(cc1)c1nc2n(c1)cccc2	C1CCC(C2CC3CCCCC3C2)CC1
762	5284627	Inactive	1778	3	CC1(O[C@@H]2CO[C@@]3([C@H]([C@@H]2O1)OC(O3)(C)C)COS(=O)(=O)N)C	C1OC2C(O1)C1OCOC1OC2	C1CC2CCC3CCCC3C2C1
763	9881626	Inactive	1780	3	CCC(=O)NCCC1CCC2=C1C3=C(C=C2)OCC3	C1Cc2c(C1)c1CCOc1cc2	C1CC2CCC3CCCC3C2C1
764	4679	Inactive	293	3	COC1=C(C(=NC=C1)CS(=O)C2=NC3=C(N2)C=C(C=C3)OC(F)F)OC	O=S(c1nc2c([nH]1)cccc2)Cc1ccccn1	CC(CC1CCCCC1)C1CC2CCCCC2C1
765	5362436	Inactive	1782	2	CCCCCN=C(N)NN/C=C/1\C=NC2=C1C=C(C=C2)OC	C=C1C=Nc2c1cccc2	CC1CCC2CCCCC12
766	10206	Inactive	1812	9	CN1CCC2=CC3=C(C4=C2[C@@H]1CC5=CC=C(C=C5)OC6=C(C=CC(=C6)C[C@@H]7C8=CC(=C(C=C8CCN7C)OC)O4)OC)OCO3	C1NC2Cc3cccc(c3)Oc3ccc(cc3)CC3c4c(Oc5cc2c(C1)cc5)c1OCOc1cc4CCN3	C1CC2CC3CCC(CC3)CC3CCCC4CC5CCCC5C(CC5CCC6CCCC(CC(C1)C2)C6C5)C34
767	5475	Inactive	1815	3	CCN(CC)CCOC1=CC2=C(C=C1)C3=C(C2=O)C=C(C=C3)OCCN(CC)CC	O=C1c2ccccc2c2c1cccc2	CC1C2CCCCC2C2CCCCC12
768	6708773	Inactive	1818	4	C1CCC(C1)CCCCCCCCCCCCC(=O)NC2=CC=C(C=C2)S(=O)(=O)C3=CC=C(C=C3)NC(=O)CCCCCCCCCCCCC4CCCC4	O=C(Nc1ccc(cc1)S(=O)(=O)c1ccc(cc1)NC(=O)CCCCCCCCCCCCC1CCCC1)CCCCCCCCCCCCC1CCCC1	CC(CCCCCCCCCCCCC1CCCC1)CC1CCC(C(C)(C)C2CCC(CC(C)CCCCCCCCCCCCC3CCCC3)CC2)CC1
769	6293	Inactive	1293	3	C1=CC=C2C(=C1)C(=O)C3=C(C2=O)C(=C(C=C3)O)O	O=C1c2ccccc2C(=O)c2c1cccc2	CC1C2CCCCC2C(C)C2CCCCC12
770	69301	Inactive	3	1	COC1=CC(=CC(=C1)OC)OC	c1ccccc1	C1CCCCC1
771	1549992	Inactive	0	1	CC1=CC[C@@H](CC1)[C@@](C)(CCC=C(C)C)O	C1CCC=CC1	C1CCCCC1
772	86472	Inactive	168	2	CC1=C2C(=C(C(=C1C)OC(=O)C)C)CC[C@@](O2)(C)CCC[C@H](C)CCC[C@H](C)CCCC(C)C	C1CCc2c(O1)cccc2	C1CCC2CCCCC2C1
773	6975516	Active	17	5	CCOC(=O)O[C@@H]([C@@H]1C[C@@H]2CCN1C[C@@H]2C=C)C3=C4C=C(C=CC4=NC=C3)OC	c1ccc2c(c1)c(ccn2)CC1CC2CCN1CC2	C1CCC2C(C1)CCCC2CC1CC2CCC1CC2
774	5746	Inactive	1824	4	CC1=C(C(=O)C2=C(C1=O)N3C[C@H]4[C@@H]([C@@]3([C@@H]2COC(=O)N)OC)N4)N	O=C1C=CC(=O)C2=C1N1C[C@H]3[C@@H](C1C2)N3	CC1CCC(C)C2C1CC1C3CC3CC12
775	12305761	Inactive	1827	4	C1=CC2=C(C(=C1)O)C(=O)C3=C(C=C(C=C3[C@H]2[C@H]4[C@@H]([C@H]([C@@H]([C@H](O4)CO)O)O)O)CO)O	O=C1c2ccccc2C(c2c1cccc2)C1CCCCO1	CC1C2CCCCC2C(C2CCCCC2)C2CCCCC12
776	470999	Inactive	973	3	C1C[C@H]([C@H](O[C@@H]1CN)O[C@@H]2[C@H](C[C@H]([C@@H]([C@H]2O)O[C@@H]3[C@@H]([C@H]([C@@H]([C@H](O3)CO)O)N)O)N)N)N	C1CC[C@H](OC1)O[C@@H]1CCC[C@@H](C1)O[C@@H]1CCCCO1	C1CCC(CC2CCCC(CC3CCCCC3)C2)CC1
777	60198	Active	1832	4	C[C@]12CC[C@H]3[C@H]([C@@H]1CCC2=O)CC(=C)C4=CC(=O)C=C[C@]34C	O=C1C=CC2C(=C1)C(=C)CC1C2CCC2C1CCC2=O	CC1CCC2C(C1)C(C)CC1C3CCC(C)C3CCC21
778	2817	Inactive	118	2	C1=CC2=C(C=CC(=C2N=C1)O)Cl	c1ccc2c(c1)nccc2	C1CCC2CCCCC2C1
779	3058754	Inactive	1834	3	COC1=C(C=C(C=C1)C2=CC(=NN2C3=CC=C(C=C3)S(=O)(=O)N)C(F)F)F	c1ccc(cc1)n1nccc1c1ccccc1	C1CCC(C2CCCC2C2CCCCC2)CC1
780	68093	Inactive	3	1	CC(=O)OC1=CC=CC(=C1OC(=O)C)C(=O)O	c1ccccc1	C1CCCCC1
781	5318517	Inactive	1836	3	C[C@@]12CC[C@H]([C@@]([C@H]1CCC(=C)[C@H]2C/C=C/3\[C@@H](COC3=O)O)(C)CO)O	C=C1CCC2C([C@H]1C/C=C\1/CCOC1=O)CCCC2	CC1CCCC1CCC1C(C)CCC2CCCCC21
782	440936	Inactive	577	2	C1=CC(=CC=C1O)O[C@H]2[C@@H]([C@H]([C@@H]([C@H](O2)CO)O)O)O	C1CC[C@@H](OC1)Oc1ccccc1	C1CCC(CC2CCCCC2)CC1
783	26447	Inactive	558	1	C[C@@H]1CC[C@H](C(=O)C1)C(C)C	O=C1CCCCC1	CC1CCCCC1
784	790	Inactive	1837	2	C1=NC2=C(N1)C(=O)N=CN2	O=c1nc[nH]c2c1[nH]cn2	CC1CCCC2CCCC12
785	10712	Inactive	931	2	C([C@@H]1[C@H]([C@@H]([C@H]([C@@H](O1)O[C@@H]2[C@H](O[C@H]([C@@H]([C@H]2O)O)O)CO)O)O)O)O	C1CC[C@H](OC1)O[C@H]1CCCOC1	C1CCC(CC2CCCCC2)CC1
786	179651	Inactive	1873	7	C[C@@]12CC[C@H]3[C@]([C@@]14[C@H](O4)C(=O)O[C@H]2C5=COC=C5)(C(=O)C[C@@H]6[C@@]37COC(=O)C[C@@H]7OC6(C)C)C	O=C1OC[C@@]23C(C1)OCC2CC(=O)C1C3CCC2[C@@]31OC3C(=O)O[C@@H]2c1cocc1	CC1CCC23C(CCC2CC(C)C2C3CCC3C(C4CCCC4)CC(C)C4CC432)C1
787	222284	Inactive	1875	4	CC[C@H](CC[C@@H](C)[C@H]1CC[C@@H]2[C@@]1(CC[C@H]3[C@H]2CC=C4[C@@]3(CC[C@@H](C4)O)C)C)C(C)C	C1CCC2=CCC3C(C2C1)CCC1C3CCC1	C1CCC2C(C1)CCC1C3CCCC3CCC21
788	588	Inactive	1485	1	CN1CC(=O)N=C1N	C1NC=NC1=O	CC1CCCC1
789	6674	Inactive	1880	4	C[C@H](CCC(=O)O)[C@H]1CC[C@@H]2[C@@]1(C(=O)C[C@H]3[C@H]2C(=O)C[C@H]4[C@@]3(CCC(=O)C4)C)C	O=C1CCC2C(C1)CC(=O)C1C2CC(=O)C2C1CCC2	CC1CCC2C(C1)CC(C)C1C3CCCC3C(C)CC21
790	64782	Inactive	3	1	C[C@@H]([C@@H](C1=CC=CC=C1)O)N(C)C	c1ccccc1	C1CCCCC1
791	6021	Inactive	1881	3	C1=NC(=O)C2=C(N1)N(C=N2)[C@H]3[C@@H]([C@@H]([C@H](O3)CO)O)O	O=c1nc[nH]c2c1ncn2[C@H]1CCCO1	CC1CCCC2C1CCC2C1CCCC1
792	6738	Inactive	3	1	CC1=CC=CC(=C1O)C(=O)O	c1ccccc1	C1CCCCC1
793	20054942	Inactive	1885	4	CN[C@H]1C[C@H]([C@@H]([C@H]([C@@H]1O)O[C@H]2[C@@H]3[C@H]([C@H]([C@H](O2)CO)O)OC4(O3)[C@@H]([C@H]([C@H]([C@H](O4)C(CO)N)O)O)O)O)N	C1CCC(CC1)O[C@@H]1OCCC2C1OC1(O2)CCCCO1	C1CCC(CC2CCCC3CC4(CCCCC4)CC23)CC1
794	3515	Inactive	1888	2	CC1=C2C=CC(=C2C=C(C=C1)C(C)C)C	c1ccc2c(cc1)ccc2	C1CCC2CCCC2CC1
795	5358	Inactive	33	2	CNS(=O)(=O)CC1=CC2=C(C=C1)NC=C2CCN(C)C	c1ccc2c(c1)[nH]cc2	C1CCC2CCCC2C1
796	6436173	Inactive	1894	7	C[C@H]1/C=C/C=C(\C(=O)NC2=C(C3=C(C4=C(C(=C3O)C)O[C@@](C4=O)(O/C=C/[C@@H]([C@H]([C@H]([C@@H]([C@@H]([C@@H]([C@H]1O)C)O)C)OC(=O)C)C)OC)C)C5=C2N6C=CC(=CC6=N5)C)O)/C	O=C1/C=C\C=C/CCCCCCCC/C=C\OC2C(=O)c3c4c(cc(N1)c1c4nc4n1cccc4)ccc3O2	CC1CCCCCCCCCCCCCCCC2CC3CCC4CC(C1)C1C5CCCCC5CC1C4C3C2C
797	441082	Inactive	1903	5	C[C@H]1[C@H]2CC[C@@H]3[C@@]2(CC[C@H]4[C@H]3CC=C5[C@@]4(CC[C@@H](C5)N(C)C)C)CN1C	C1CCC2C(=CCC3C2CC[C@@]24C3CCC4CNC2)C1	C1CCC2C(C1)CCC1C2CCC23CCCC2CCC13
798	3747	Inactive	1905	3	CC(C)OC1=CC2=C(C=C1)C(=O)C(=CO2)C3=CC=CC=C3	O=c1c(coc2c1cccc2)c1ccccc1	CC1C2CCCCC2CCC1C1CCCCC1
799	5281227	Inactive	1906	2	CC1=C(C(CCC1=O)(C)C)/C=C/C(=C/C=C/C(=C/C=C/C=C(/C=C/C=C(/C=C/C2=C(C(=O)CCC2(C)C)C)\C)\C)/C)/C	O=C1CCCC(=C1)/C=C/C=C/C=C/C=C/C=C/C=C/C=C/C=C/C=C/C1=CC(=O)CCC1	CC1CCCC(CCCCCCCCCCCCCCCCCCC2CCCC(C)C2)C1
800	5078	Inactive	1907	3	CN(C)CCC1=CNC2=C1C=C(C=C2)CN3C=NC=N3	c1[nH]c2c(c1)cc(cc2)Cn1cncn1	C1CCC(CC2CCC3CCCC3C2)C1
801	5002	Inactive	1915	4	C1CN(CCN1CCOCCO)C2=NC3=CC=CC=C3SC4=CC=CC=C42	N1CCN(CC1)C1=Nc2ccccc2Sc2c1cccc2	C1CCC(C2CC3CCCCC3CC3CCCCC32)CC1
802	8609	Inactive	1247	2	C1=CC=C(C=C1)OC(=O)C2=C(C=C(C=C2)N)O	O=C(c1ccccc1)Oc1ccccc1	CC(CC1CCCCC1)C1CCCCC1
803	222786	Active	1917	4	C[C@]12CCC(=O)C=C1CC[C@@H]3[C@@H]2C(=O)C[C@]4([C@H]3CC[C@@]4(C(=O)CO)O)C	O=C1CCC2C(=C1)CCC1C2C(=O)CC2C1CCC2	CC1CCC2C(CCC3C4CCCC4CC(C)C23)C1
804	64715	Inactive	1919	3	CC[C@H](C)C(=O)O[C@H]1CCC=C2[C@H]1[C@H]([C@H](C=C2)C)CC[C@@H]3C[C@H](CC(=O)O3)O	O=C1CCC[C@H](O1)CC[C@H]1CC=CC2=CCCCC12	CC1CCCC(CCC2CCCC3CCCCC32)C1
805	71777	Inactive	1920	2	C1=CC(=C(C(=C1)F)C(=O)NC(=O)NC2=CC(=C(C=C2Cl)OC(C(C(F)(F)F)F)(F)F)Cl)F	O=C(NC(=O)c1ccccc1)Nc1ccccc1	CC(CC1CCCCC1)CC(C)C1CCCCC1
806	294641	Inactive	1921	1	C1[C@H](ON=C1Cl)[C@@H](C(=O)O)N	O1CCC=N1	C1CCCC1
807	5282521	Inactive	1929	4	CC[C@@H]1[C@H](/C=C(/C=C/C(=O)[C@@H](C[C@@H]([C@@H]([C@H]([C@@H](CC(=O)O1)O)C)O[C@H]2[C@@H]([C@H]([C@@H]([C@H](O2)C)O)N(C)C)O)CCN3C[C@@H](C[C@@H](C3)C)C)C)\C)CO[C@H]4[C@@H]([C@@H]([C@@H]([C@H](O4)C)O)OC)OC	O=C1CCC[C@H](O[C@@H]2CCCCO2)[C@H](CCN2CCCCC2)CCC(=O)/C=C\C=C/[C@H](CO1)CO[C@@H]1CCCCO1	CC1CCCC(CC2CCCCC2)C(CCC2CCCCC2)CCC(C)CCCCC(CCC2CCCCC2)CC1
808	5161	Inactive	1247	2	C1=CC=C(C(=C1)C(=O)OC2=CC=CC=C2C(=O)O)O	O=C(c1ccccc1)Oc1ccccc1	CC(CC1CCCCC1)C1CCCCC1
809	17513	Inactive	302	2	C1=NC(=C(N1[C@H]2[C@@H]([C@@H]([C@H](O2)CO)O)O)N)C(=O)N	C1CO[C@H](C1)n1cncc1	C1CCC(C2CCCC2)C1
810	4737	Inactive	1391	1	CCCC(C)C1(C(=O)NC(=O)NC1=O)CC	O=C1CC(=O)NC(=O)N1	CC1CC(C)CC(C)C1
811	4585	Inactive	1934	4	CC1=CC2=C(NC3=CC=CC=C3N=C2S1)N4CCN(CC4)C	N1CCN(CC1)C1=c2ccsc2=Nc2c(N1)cccc2	C1CCC(C2CC3CCCCC3CC3CCCC32)CC1
812	5280489	Inactive	1935	2	CC1=C(C(CCC1)(C)C)/C=C/C(=C/C=C/C(=C/C=C/C=C(/C=C/C=C(/C=C/C2=C(CCCC2(C)C)C)\C)\C)/C)/C	C(=C\C=C\C=C\C=C\C=C\C1=CCCCC1)/C=C/C=C/C=C/C=C/C1=CCCCC1	C(CCCCCCCCCC1CCCCC1)CCCCCCCCC1CCCCC1
813	676166	Inactive	1937	3	C1=NC(=S)C2=C(N1)N(C=N2)[C@H]3[C@@H]([C@@H]([C@H](O3)CO)O)O	S=c1nc[nH]c2c1ncn2[C@H]1CCCO1	CC1CCCC2C1CCC2C1CCCC1
814	6037	Inactive	1939	3	C1=CC(=CC=C1C(=O)N[C@@H](CCC(=O)O)C(=O)O)NCC2=CN=C3C(=N2)C(=O)N=C(N3)N	O=c1nc[nH]c2c1nc(CNc1ccccc1)cn2	CC1CCCC2CCC(CCC3CCCCC3)CC12
815	5789	Inactive	460	2	CC1=CN(C(=O)NC1=O)[C@H]2C[C@@H]([C@H](O2)CO)O	O=c1ccn(c(=O)[nH]1)[C@H]1CCCO1	CC1CCC(C2CCCC2)C(C)C1
816	1050	Inactive	83	1	CC1=NC=C(C(=C1O)C=O)CO	c1cccnc1	C1CCCCC1
817	5816	Inactive	3	1	CNC[C@@H](C1=CC(=C(C=C1)O)O)O	c1ccccc1	C1CCCCC1
818	63047	Active	505	4	CCCCC(=O)O[C@@]1([C@@H](C[C@@H]2[C@@]1(C[C@@H]([C@]3([C@H]2CCC4=CC(=O)C=C[C@@]43C)F)O)C)C)C(=O)CO	O=C1C=CC2C(=C1)CCC1C2CCC2C1CCC2	CC1CCC2C(CCC3C4CCCC4CCC23)C1
819	2712	Inactive	1943	3	CN=C1CN(C(=C2C=C(C=CC2=N1)Cl)C3=CC=CC=C3)O	N=C1CNC(=c2c(=N1)cccc2)c1ccccc1	CC1CCC(C2CCCCC2)C2CCCCC2C1
820	5734	Inactive	371	2	C1=CC=C2C(=C1)C(=NO2)CS(=O)(=O)N	c1ccc2c(c1)onc2	C1CCC2CCCC2C1
821	25051	Inactive	1948	3	C1=CN2[C@H]3[C@H]([C@@H]([C@H](O3)CO)O)OC2=NC1=N	N=c1ccn2c(n1)OC1C2OCC1	CC1CCC2C(C1)CC1CCCC12
822	4616	Inactive	1952	3	C1=CC=C(C=C1)C2=NC(C(=O)NC3=C2C=C(C=C3)Cl)O	O=C1CN=C(c2c(N1)cccc2)c1ccccc1	CC1CCC(C2CCCCC2)C2CCCCC2C1
823	8364	Inactive	3	1	CCCCC(CC)COC(=O)C1=CC=CC=C1O	c1ccccc1	C1CCCCC1
824	124087	Inactive	1960	4	C1CC2=C(C=CC(=C2)Cl)C(=C3CCNCC3)C4=C1C=CC=N4	N1CCC(=C2c3ccccc3CCc3c2nccc3)CC1	C1CCC(C2C3CCCCC3CCC3CCCCC32)CC1
825	13769	Inactive	1963	4	C[C@]12CC[C@H]3[C@H]([C@@H]1CCC(=O)O2)CCC4=CC(=O)C=C[C@]34C	O=C1CCC2C(O1)CCC1C2CCC2=CC(=O)C=CC12	CC1CCC2C(CCC3C4CCC(C)CC4CCC23)C1
826	50942	Inactive	1965	3	CN1C2=C(C(=O)N(C1=O)C)N(C=N2)CC3OCCO3	O=c1[nH]c(=O)c2c([nH]1)ncn2CC1OCCO1	CC1CC(C)C2C(CCC2CC2CCCC2)C1
827	6024	Inactive	896	3	CC(=O)OCC1=C(N2[C@@H]([C@@H](C2=O)NC(=O)CC3=CC=CS3)SC1)C(=O)O	O=C(N[C@@H]1C(=O)N2C1SCC=C2)Cc1cccs1	CC(CC1CCCC1)CC1C(C)C2CCCCC21
828	60464	Inactive	1217	4	C[C@@H]1CN(C[C@@H](N1)C)C2=C(C3=C(C(=C2F)N)C(=O)C(=CN3C4CC4)C(=O)O)F	O=c1ccn(c2c1ccc(c2)N1CCNCC1)C1CC1	CC1CCC(C2CC2)C2CC(C3CCCCC3)CCC12
829	27661	Inactive	1537	2	C1[C@@H]([C@@H]2[C@H](O1)[C@@H](CO2)O[N+](=O)[O-])O	C1CC2C(O1)CCO2	C1CC2CCCC2C1
830	64139	Inactive	1969	3	C1CC1C#C[C@]2(C3=C(C=CC(=C3)Cl)NC(=O)O2)C(F)(F)F	O=C1Nc2ccccc2[C@H](O1)C#CC1CC1	CC1CC2CCCCC2C(CCC2CC2)C1
831	73339	Inactive	1971	2	C1[C@@H](O[C@@H](S1)CO)N2C=CC(=NC2=O)N	C1SCO[C@@H]1n1cccnc1=O	CC1CCCCC1C1CCCC1
832	33741	Inactive	1972	2	CN(C)C[C@H]1CCCC[C@@]1(C2=CC(=CC=C2)OC)O	C1CCC(CC1)c1ccccc1	C1CCC(C2CCCCC2)CC1
833	443831	Active	1295	5	C[C@H]1[C@H]([C@H](C[C@@H](O1)O[C@H]2C[C@@](CC3=C(C4=C(C(=C23)O)C(=O)C5=C(C4=O)C=CC=C5O)O)(C(=O)C)O)N)O	O=C1c2cc3[C@H](CCCc3cc2C(=O)c2c1cccc2)O[C@H]1CCCCO1	CC1C2CCCCC2C(C)C2CC3C(CC4CCCCC4)CCCC3CC12
834	1549008	Inactive	316	2	CC(C)(C)C#C/C=C/CN(C)CC1=CC=CC2=CC=CC=C21	c1ccc2c(c1)cccc2	C1CCC2CCCCC2C1
835	13109	Active	464	4	CC[C@]12CC[C@H]3[C@H]([C@@H]1CC[C@]2(C#C)O)CCC4=CC(=O)CC[C@H]34	O=C1CCC2C(=C1)CCC1C2CCC2C1CCC2	CC1CCC2C(CCC3C4CCCC4CCC23)C1
836	6057	Inactive	3	1	C1=CC(=CC=C1C[C@@H](C(=O)O)N)O	c1ccccc1	C1CCCCC1
837	5997	Inactive	1875	4	C[C@H](CCCC(C)C)[C@H]1CC[C@@H]2[C@@]1(CC[C@H]3[C@H]2CC=C4[C@@]3(CC[C@@H](C4)O)C)C	C1CCC2=CCC3C(C2C1)CCC1C3CCC1	C1CCC2C(C1)CCC1C3CCCC3CCC21
838	444254	Inactive	1976	4	C[C@@H]1[C@H]([C@@H]([C@H]([C@H](O1)O[C@@H]2[C@H](O[C@@H]([C@@H]([C@H]2O)O)O[C@@H]3[C@H](O[C@H]([C@@H]([C@H]3O)O)O)CO)CO)O)O)N[C@H]4C=C([C@H]([C@@H]([C@H]4O)O)O)CO	C1CC[C@H](CO1)O[C@@H]1CC[C@@H](CO1)O[C@@H]1CC[C@@H](CO1)N[C@H]1CCCC=C1	C1CCC(CC2CCC(CC3CCC(CC4CCCCC4)CC3)CC2)CC1
839	442460	Inactive	14	2	CC(=O)O[C@@H]1CC2CCC1(C2(C)C)C	C1CC2CC1CC2	C1CC2CCC1C2
840	11876263	Active	464	4	C[C@]12CC[C@H]3[C@H]([C@@H]1CC[C@@H]2C(=O)COC(=O)C(C)(C)C)CCC4=CC(=O)CC[C@]34C	O=C1CCC2C(=C1)CCC1C2CCC2C1CCC2	CC1CCC2C(CCC3C4CCCC4CCC23)C1
841	8271	Inactive	1392	2	CCC1(C(=O)NC(=O)N(C1=O)C)C2=CC=CC=C2	O=C1NC(=O)NC(=O)C1c1ccccc1	CC1CC(C)C(C2CCCCC2)C(C)C1
842	4506	Inactive	1952	3	C1C(=O)NC2=C(C=C(C=C2)[N+](=O)[O-])C(=N1)C3=CC=CC=C3	O=C1CN=C(c2c(N1)cccc2)c1ccccc1	CC1CCC(C2CCCCC2)C2CCCCC2C1
843	8633	Inactive	1443	2	CC1CCC(C(C1)OC(=O)C2=CC=CC=C2N)C(C)C	O=C(c1ccccc1)OC1CCCCC1	CC(CC1CCCCC1)C1CCCCC1
844	854026	Inactive	1980	3	C/C=C/1\[C@@H]2CC3=C([C@]1(CC(=C2)C)N)C=CC(=O)N3	C=C1C2C=CCC1c1c(C2)[nH]c(=O)cc1	CC1CCC2C(C1)CC1CCCC2C1C
845	67406	Inactive	3	1	CC1=CC(=CC=C1)OC(=O)C	c1ccccc1	C1CCCCC1
846	31264	Inactive	1981	1	CC1OC(OC(O1)C)C	O1COCOC1	C1CCCCC1
847	6989	Inactive	3	1	CC1=CC(=C(C=C1)C(C)C)O	c1ccccc1	C1CCCCC1
848	7814	Inactive	3	1	C1=CC(=CC=C1N)N	c1ccccc1	C1CCCCC1
849	7456	Inactive	3	1	COC(=O)C1=CC=C(C=C1)O	c1ccccc1	C1CCCCC1
850	7393	Inactive	3	1	CC(C)(C)C1=CC=C(C=C1)O	c1ccccc1	C1CCCCC1
851	7187	Inactive	1982	2	C1=CC=C(C=C1)C(=O)OOC(=O)C2=CC=CC=C2	O=C(c1ccccc1)OOC(=O)c1ccccc1	CC(CCC(C)C1CCCCC1)C1CCCCC1
852	16666	Inactive	1	1	C[C@@H]1CC[C@H]([C@@H](C1)O)C(C)C	C1CCCCC1	C1CCCCC1
853	16846	Inactive	3	1	CCCOC(=O)C1=CC=CC=C1	c1ccccc1	C1CCCCC1
854	9568512	Inactive	3	1	CC(=O)NC1=CC=C(C=C1)/C=N/NC(=S)N	c1ccccc1	C1CCCCC1
855	40326	Inactive	1529	3	CC1(C(C1C(=O)OCC2=CC(=CC=C2)OC3=CC=CC=C3)C=C(Cl)Cl)C	O=C(C1CC1)OCc1cccc(c1)Oc1ccccc1	CC(CCC1CCCC(CC2CCCCC2)C1)C1CC1
856	68310	Inactive	3	1	CC(=O)N[C@@H](CC1=CC=C(C=C1)O)C(=O)O	c1ccccc1	C1CCCCC1
857	25495	Inactive	1996	5	C1=CC(=CN=C1)C(=O)OC[C@@H]2[C@H]([C@@H]([C@](O2)(COC(=O)C3=CN=CC=C3)O)OC(=O)C4=CN=CC=C4)OC(=O)C5=CN=CC=C5	O=C(c1cccnc1)O[C@H]1C(COC(=O)c2cccnc2)O[C@H]([C@@H]1OC(=O)c1cccnc1)COC(=O)c1cccnc1	CC(CCC1CC(CCC(C)C2CCCCC2)C(CC(C)C2CCCCC2)C1CC(C)C1CCCCC1)C1CCCCC1
858	61002	Inactive	3	1	C1=CC=C(C=C1)NNC(=O)N	c1ccccc1	C1CCCCC1
859	12478	Inactive	1997	2	COC1=CC(=CC(=C1OC)OC)C(=O)N2CCOCC2	O=C(c1ccccc1)N1CCOCC1	CC(C1CCCCC1)C1CCCCC1
860	8522	Inactive	469	2	CC1=C(C(=O)N(N1C)C2=CC=CC=C2)I	O=c1cc[nH]n1c1ccccc1	CC1CCCC1C1CCCCC1
861	9677	Active	464	4	CCCCCCCCCC(=O)O[C@H]1CC[C@@H]2[C@@]1(CC[C@H]3[C@H]2CCC4=CC(=O)CC[C@H]34)C	O=C1CCC2C(=C1)CCC1C2CCC2C1CCC2	CC1CCC2C(CCC3C4CCCC4CCC23)C1
862	19988	Inactive	236	2	COC1=C(C=C(C(=C1)O)C(=O)C2=CC=CC=C2)S(=O)(=O)O	O=C(c1ccccc1)c1ccccc1	CC(C1CCCCC1)C1CCCCC1
863	3487	Inactive	522	2	CCC1(CCC(=O)NC1=O)C2=CC=CC=C2	O=C1NC(=O)CCC1c1ccccc1	CC1CCC(C2CCCCC2)C(C)C1
864	892	Inactive	1	1	C1(C(C(C(C(C1O)O)O)O)O)O	C1CCCCC1	C1CCCCC1
865	6651	Inactive	1	1	CC1(CCC(CC1)C(C)(C)O)O	C1CCCCC1	C1CCCCC1
866	6300	Active	505	4	C[C@]12CC[C@H]3[C@H]([C@@H]1CC[C@]2(C)O)CCC4=CC(=O)C=C[C@]34C	O=C1C=CC2C(=C1)CCC1C2CCC2C1CCC2	CC1CCC2C(CCC3C4CCCC4CCC23)C1
867	5386	Inactive	1998	2	C1CC(OC1)N2C=C(C(=O)NC2=O)F	O=c1ccn(c(=O)[nH]1)C1CCCO1	CC1CCC(C2CCCC2)C(C)C1
868	2294	Inactive	1391	1	CCC1(C(=O)NC(=O)NC1=O)CC	O=C1CC(=O)NC(=O)N1	CC1CC(C)CC(C)C1
869	8269	Inactive	2002	4	CC(=O)OC1=CC=C(C=C1)C2(C3=CC=CC=C3NC2=O)C4=CC=C(C=C4)OC(=O)C	O=C1Nc2c(C1(c1ccccc1)c1ccccc1)cccc2	CC1CC2CCCCC2C1(C1CCCCC1)C1CCCCC1
870	10230	Inactive	2003	2	C1=CC=C2C(=C1)C(=NN=C2NN)NN	c1ccc2c(c1)cnnc2	C1CCC2CCCCC2C1
871	5284607	Inactive	470	2	CC1=C(C(=O)C2=CC=CC=C2C1=O)C/C=C(\C)/CCC[C@H](C)CCC[C@H](C)CCCC(C)C	O=C1C=CC(=O)c2c1cccc2	CC1CCC(C)C2CCCCC12
872	441207	Active	2022	8	C[C@@H]1[C@H]([C@H](C[C@@H](O1)O[C@@H]2[C@H](O[C@H](C[C@@H]2O)O[C@@H]3[C@H](O[C@H](C[C@@H]3O)O[C@H]4CC[C@]5([C@@H](C4)CC[C@@H]6[C@@H]5CC[C@]7([C@@]6(CC[C@@H]7C8=CC(=O)OC8)O)C)C)C)C)O)O	O=C1OCC(=C1)[C@@H]1CCC2C1CCC1C2CCC2C1CC[C@H](C2)O[C@H]1CC[C@@H](CO1)O[C@H]1CC[C@@H](CO1)O[C@H]1CCCCO1	CC1CCC(C2CCC3C2CCC2C4CCC(CC5CCC(CC6CCC(CC7CCCCC7)CC6)CC5)CC4CCC23)C1
873	5281915	Inactive	117	1	CC1=C(C(=O)C(=C(C1=O)OC)OC)C/C=C(\C)/CC/C=C(\C)/CC/C=C(\C)/CC/C=C(\C)/CC/C=C(\C)/CC/C=C(\C)/CC/C=C(\C)/CC/C=C(\C)/CC/C=C(\C)/CCC=C(C)C	O=C1C=CC(=O)C=C1	CC1CCC(C)CC1
874	3608	Inactive	2023	2	CC1(C(=O)NC(=O)N(C1=O)C)C2=CCCCC2	O=C1NC(=O)C(C(=O)N1)C1=CCCCC1	CC1CC(C)C(C2CCCCC2)C(C)C1
875	9330	Inactive	38	2	CCN(CC)CCOC(=O)C(C1=CC=CC=C1)(C2=CC=CC=C2)O	c1ccc(cc1)Cc1ccccc1	C1CCC(CC2CCCCC2)CC1
876	92386	Inactive	3	1	CC(C)CCOC(=O)C=CC1=CC=C(C=C1)OC	c1ccccc1	C1CCCCC1
877	3958	Inactive	1952	3	C1=CC=C(C(=C1)C2=NC(C(=O)NC3=C2C=C(C=C3)Cl)O)Cl	O=C1CN=C(c2c(N1)cccc2)c1ccccc1	CC1CCC(C2CCCCC2)C2CCCCC2C1
878	5391	Inactive	1952	3	CN1C2=C(C=C(C=C2)Cl)C(=NC(C1=O)O)C3=CC=CC=C3	O=C1CN=C(c2c(N1)cccc2)c1ccccc1	CC1CCC(C2CCCCC2)C2CCCCC2C1
879	6036	Inactive	555	1	C([C@@H]1[C@@H]([C@@H]([C@H](C(O1)O)O)O)O)O	C1CCCOC1	C1CCCCC1
880	9564	Inactive	3	1	CCCCNC(=O)NS(=O)(=O)C1=CC=C(C=C1)N	c1ccccc1	C1CCCCC1
881	699414	Inactive	3	1	COC1=CC=C(C=C1)/C=C/C(=O)O	c1ccccc1	C1CCCCC1
882	11061	Inactive	38	2	CCN(CC)CCSC(=O)C(C1=CC=CC=C1)C2=CC=CC=C2	c1ccc(cc1)Cc1ccccc1	C1CCC(CC2CCCCC2)CC1
883	7183	Inactive	3	1	CCN(CC)CCOC(=O)C1=CC=C(C=C1)OCC	c1ccccc1	C1CCCCC1
884	5480	Inactive	2025	3	CCOC(=O)C1=C(SC2=C1CCN(C2)CC3=CC=CC=C3)N	c1ccc(cc1)CN1CCc2c(C1)scc2	C1CCC(CC2CCC3CCCC3C2)CC1
885	337359	Inactive	2027	3	C1COC2=C([C@]13C(=O)NC(=O)N3)C=C(C=C2)F	O=C1NC(=O)[C@@]2(N1)CCOc1c2cccc1	CC1CC(C)C2(CCCC3CCCCC32)C1
886	60490	Inactive	1532	2	CC(C1=CC2=CC=CC=C2S1)N(C(=O)N)O	c1ccc2c(c1)scc2	C1CCC2CCCC2C1
887	38409	Inactive	1027	2	C1=CSC(=C1)C(=O)C2=C(C(=C(C=C2)OCC(=O)O)Cl)Cl	O=C(c1cccs1)c1ccccc1	CC(C1CCCCC1)C1CCCC1
888	123631	Inactive	2033	4	COC1=C(C=C2C(=C1)N=CN=C2NC3=CC(=C(C=C3)F)Cl)OCCCN4CCOCC4	O1CCN(CC1)CCCOc1ccc2c(c1)c(ncn2)Nc1ccccc1	C1CCC(CCCCC2CCC3CCCC(CC4CCCCC4)C3C2)CC1
889	10885665	Inactive	2037	3	CC(C)CN(C[C@H]([C@H](CC1=CC=CC=C1)NC(=O)O[C@@H]2CCOC2)O)S(=O)(=O)C3=CC=C(C=C3)N	O=C(O[C@H]1COCC1)N[C@@H](Cc1ccccc1)CCNS(=O)(=O)c1ccccc1	CC(CC1CCCC1)CC(CCCC(C)(C)C1CCCCC1)CC1CCCCC1
890	17756783	Inactive	2038	2	CCOC1=CC=C(C=C1)NC(=C)NC2=CC=C(C=C2)OCC	C=C(Nc1ccccc1)Nc1ccccc1	CC(CC1CCCCC1)CC1CCCCC1
891	33255	Inactive	2043	4	CC1=NN=C(S1)SCC2=C(N3[C@@H]([C@@H](C3=O)NC(=O)CN4C=NN=N4)SC2)C(=O)O	O=C(N[C@@H]1C(=O)N2C1SCC(=C2)CSc1nncs1)Cn1cnnn1	CC(CC1CCCC1)CC1C(C)C2CC(CCC3CCCC3)CCC12
892	2118	Inactive	2052	4	CC1=NN=C2N1C3=C(C=C(C=C3)Cl)C(=NC2)C4=CC=CC=C4	c1ccc(cc1)C1=NCc2n(c3c1cccc3)cnn2	C1CCC(C2CCC3CCCC3C3CCCCC23)CC1
893	3337	Inactive	3	1	CCNC(C)CC1=CC(=CC=C1)C(F)(F)F	c1ccccc1	C1CCCCC1
894	5876	Active	505	4	C[C@]12C[C@@H]([C@H]3[C@H]([C@@H]1CC[C@@]2(C(=O)CO)O)C[C@@H](C4=CC(=O)C=C[C@]34C)F)O	O=C1C=CC2C(=C1)CCC1C2CCC2C1CCC2	CC1CCC2C(CCC3C4CCCC4CCC23)C1
895	32778	Inactive	2056	3	CC1=CC(=NO1)C(=O)NCCC2=CC=C(C=C2)S(=O)(=O)NC(=O)NN3CCCCCC3	O=C(NS(=O)(=O)c1ccc(cc1)CCNC(=O)c1nocc1)NN1CCCCCC1	CC(CC1CCCCCC1)CC(C)(C)C1CCC(CCCC(C)C2CCCC2)CC1
896	14868	Inactive	508	2	C1=CC(=CC=C1NC(=O)C2=CC(=CC(=C2O)Br)Br)Br	O=C(c1ccccc1)Nc1ccccc1	CC(CC1CCCCC1)C1CCCCC1
897	6855	Inactive	2057	3	C1=CC=C(C=C1)C(=O)OC2=CC=CC3=C2N=CC=C3	O=C(c1ccccc1)Oc1cccc2c1nccc2	CC(CC1CCCC2CCCCC21)C1CCCCC1
898	7151	Inactive	83	1	COC(=O)C1=CN=CC=C1	c1cccnc1	C1CCCCC1
899	3821	Inactive	2058	2	CNC1(CCCCC1=O)C2=CC=CC=C2Cl	O=C1CCCCC1c1ccccc1	CC1CCCCC1C1CCCCC1
900	7057995	Inactive	2059	2	C([C@H]([C@@H]1[C@@H]([C@@H]2[C@H](O1)O[C@@H](O2)C(Cl)(Cl)Cl)O)O)O	C1OC2C(C1)OCO2	C1CC2CCCC2C1
901	464	Inactive	3	1	C1=CC=C(C=C1)C(=O)NCC(=O)O	c1ccccc1	C1CCCCC1
902	4763	Inactive	1392	2	CCC1(C(=O)NC(=O)NC1=O)C2=CC=CC=C2	O=C1NC(=O)NC(=O)C1c1ccccc1	CC1CC(C)C(C2CCCCC2)C(C)C1
903	3032361	Inactive	2060	1	CC(C)CC1C(=O)N(C(=S)N1)CC=C	O=C1CNC(=S)N1	CC1CCC(C)C1
904	235905	Inactive	447	4	C[C@]12CC[C@H]3[C@H]([C@@H]1CC[C@]2(CC=C)O)CCC4=CCCC[C@H]34	C1CC=C2C(C1)C1CCC3C(C1CC2)CCC3	C1CCC2C(C1)CCC1C3CCCC3CCC21
905	31477	Inactive	3	1	CC1=CC(=C(C(=C1OC(=O)C)C)C)OCC(CNC(C)C)O	c1ccccc1	C1CCCCC1
906	5953	Inactive	17	5	COC1=CC2=C(C=CN=C2C=C1)[C@@H]([C@H]3CC4CCN3C[C@@H]4C=C)O	c1ccc2c(c1)c(ccn2)CC1CC2CCN1CC2	C1CCC2C(C1)CCCC2CC1CC2CCC1CC2
907	7232	Inactive	2062	3	C1CCC(CC1)NSC2=NC3=CC=CC=C3S2	C1CCC(CC1)NSc1nc2c(s1)cccc2	C1CCC(CCC2CC3CCCCC3C2)CC1
908	5877	Active	505	4	C[C@H]1C[C@H]2[C@@H]3CC[C@@]([C@]3(C[C@@H]([C@@H]2[C@@]4(C1=CC(=O)C=C4)C)O)C)(C(=O)COC(=O)C)O	O=C1C=CC2C(=C1)CCC1C2CCC2C1CCC2	CC1CCC2C(CCC3C4CCCC4CCC23)C1
909	11088	Inactive	900	2	CC1=CC(=C(C=C1C2=CC(=C(C=C2C)OI)C(C)C)C(C)C)OI	c1ccc(cc1)c1ccccc1	C1CCC(C2CCCCC2)CC1
910	2893	Inactive	2063	2	CC1CC(CC(C1)(C)C)OC(=O)C(C2=CC=CC=C2)O	O=C(Cc1ccccc1)OC1CCCCC1	CC(CC1CCCCC1)CC1CCCCC1
911	30951	Inactive	3	1	C=CCOC1=C(C=C(C=C1)CC(=O)O)Cl	c1ccccc1	C1CCCCC1
912	2484	Inactive	2065	3	CC(C)(C)C1=CC=C(C=C1)CN(C)CC2=CC=CC3=CC=CC=C32	c1ccc(cc1)CNCc1cccc2c1cccc2	C1CCC(CCCC2CCCC3CCCCC32)CC1
913	6398970	Inactive	1084	3	C=CC1=C(N2[C@@H]([C@@H](C2=O)NC(=O)C(=NO)C3=CSC(=N3)N)SC1)C(=O)O	C1SC2[C@H](NC(=O)C(=N)c3cscn3)C(=O)N2C=C1	CC(CC1C(C)C2CCCCC21)C(C)C1CCCC1
914	50599	Inactive	1881	3	C1C[C@@H](O[C@@H]1CO)N2C=NC3=C2NC=NC3=O	O=c1nc[nH]c2c1ncn2[C@H]1CCCO1	CC1CCCC2C1CCC2C1CCCC1
915	969472	Inactive	2072	4	CN1CCN(CC1)C(=O)O[C@H]2C3=NC=CN=C3C(=O)N2C4=NC=C(C=C4)Cl	O=C(N1CCNCC1)O[C@H]1c2nccnc2C(=O)N1c1ccccn1	CC(CC1C2CCCCC2C(C)C1C1CCCCC1)C1CCCCC1
916	54677470	Inactive	2074	3	CC1=CN=C(S1)NC(=O)C2=C(C3=CC=CC=C3S(=O)(=O)N2C)O	O=C(C1=Cc2ccccc2S(=O)(=O)N1)Nc1nccs1	CC(CC1CCCC1)C1CC2CCCCC2C(C)(C)C1
917	68740	Inactive	40	1	C1=CN(C=N1)CC(O)(P(=O)(O)O)P(=O)(O)O	c1ncc[nH]1	C1CCCC1
918	27447	Inactive	1034	3	CC1=C(N2[C@@H]([C@@H](C2=O)NC(=O)[C@@H](C3=CC=CC=C3)N)SC1)C(=O)O	O=C(Cc1ccccc1)N[C@@H]1C(=O)N2C1SCC=C2	CC(CC1CCCCC1)CC1C(C)C2CCCCC21
919	65909	Inactive	2090	6	CC1(C2=CC=CN2C3=CC=CC=C3CO1)CN4CCC(CC4)N5C6=CC=CC=C6NC5=O	O=c1[nH]c2c(n1C1CCN(CC1)CC1OCc3c(n4c1ccc4)cccc3)cccc2	CC1CC2CCCCC2C1C1CCC(CC2CCC3CCCCC3C3CCCC23)CC1
920	443375	Inactive	2098	5	CN1C2=CC=CC=C2C(=N[C@@H](C1=O)NC(=O)C3=CC4=CC=CC=C4N3)C5=CC=CC=C5	O=C1Nc2ccccc2C(=N[C@H]1NC(=O)c1cc2c([nH]1)cccc2)c1ccccc1	CC(CC1CC(C2CCCCC2)C2CCCCC2CC1C)C1CC2CCCCC2C1
921	208953	Inactive	2102	3	C1COCCN1C2=CC3=C(C=C2C(F)(F)F)NC(=O)C(=O)N3CP(=O)(O)O	O=c1[nH]c2ccc(cc2[nH]c1=O)N1CCOCC1	CC1CC2CCC(C3CCCCC3)CC2CC1C
922	443872	Inactive	2119	6	C[C@]12CCC(=O)C=C1C[C@H]([C@@H]3[C@]24[C@H](O4)C[C@]5([C@H]3CC[C@@]56CCC(=O)O6)C)C(=O)OC	O=C1CCC2C(=C1)CCC1[C@]32OC3CC2C1CC[C@]12CCC(=O)O1	CC1CCC2C(CCC3C4CCC5(CCC(C)C5)C4CC4CC423)C1
923	68313	Inactive	3	1	CN(C)CCC1=CC=C(C=C1)O	c1ccccc1	C1CCCCC1
924	11082	Inactive	890	2	CC1([C@@H](N2[C@H](S1)[C@@H](C2=O)N)C(=O)O)C	O=C1CC2N1CCS2	CC1CC2CCCC12
925	5458876	Inactive	2123	5	C[C@@H]1CC[C@H]2[C@H](C(=O)O[C@H]3C24[C@H]1CCC(O3)(OO4)C)C	O=C1CC2CCCC3C42C(O1)OC(OO4)CC3	CC1CC2CCCC3CCC4CCC32C(C1)C4
926	5324289	Inactive	2134	5	CN1CC[C@]23[C@@H]4C(=CC=C2[C@H]1CC5=C3C(=C(C=C5)OC)O4)OC	C1=CC2Oc3c4[C@@]52C(=C1)C(NCC5)Cc4ccc3	C1CC2CC3CCCC45C(CCCC34)CC(C1)C25
927	120081	Inactive	1244	2	COC1=C(C=C2C(=C1)C(=O)NC(=O)N2)OC	O=c1[nH]c2ccccc2c(=O)[nH]1	CC1CC(C)C2CCCCC2C1
928	65760	Inactive	2135	2	C1[C@H]([C@@H]([C@H](C(O1)NC2=CC=C(C=C2)C(=O)O)O)O)O	C1CCC(OC1)Nc1ccccc1	C1CCC(CC2CCCCC2)CC1
929	65940	Inactive	2136	2	C1=CC=C(C=C1)S(=O)(=O)NCCC2=CC=C(S2)OCC(=O)O	O=S(=O)(c1ccccc1)NCCc1cccs1	CC(C)(CCCC1CCCC1)C1CCCCC1
930	5284442	Inactive	2137	2	C1=CC=C(C=C1)/C(=C\CCCCC(=O)O)/C2=CN=CC=C2	C=C(c1cccnc1)c1ccccc1	CC(C1CCCCC1)C1CCCCC1
931	19592	Inactive	2139	3	CC(C)(C(=O)O)OC1=CC=C(C=C1)C2CCCC3=CC=CC=C23	c1ccc(cc1)C1CCCc2c1cccc2	C1CCC(C2CCCC3CCCCC32)CC1
932	22833303	Inactive	301	1	CCCCCCCCCCCC(=O)OC[C@H](C1[C@@H]([C@H](CO1)O)O)O	C1CCCO1	C1CCCC1
933	30717	Inactive	2144	4	C1C2=CC=CC=C2C(=O)N3N1C(=O)C4=CC=CC=C4C3	O=C1c2ccccc2CN2N1Cc1ccccc1C2=O	CC1C2CCCCC2CC2C(C)C3CCCCC3CC12
934	68940	Inactive	1034	3	CC(=O)OCC1=C(N2[C@@H]([C@@H](C2=O)NC(=O)CC3=CC=CC=C3)SC1)C(=O)O	O=C(Cc1ccccc1)N[C@@H]1C(=O)N2C1SCC=C2	CC(CC1CCCCC1)CC1C(C)C2CCCCC21
935	5399858	Inactive	2146	2	COC1=C/C(=C(\N2CCOCC2)/S)/C=CC1=O	O=C1C=C/C(=C/N2CCOCC2)/C=C1	CC1CCC(CC2CCCCC2)CC1
936	10252	Inactive	3	1	CC(=O)NC(=O)C1=CC=CC=C1O	c1ccccc1	C1CCCCC1
937	65770	Inactive	2147	2	CCCCN1CCCC1C(=O)NC2=C(C=C(C=C2C)C)C	O=C(C1CCCN1)Nc1ccccc1	CC(CC1CCCCC1)C1CCCC1
938	66909	Inactive	2148	2	C1=CC=C(C=C1)CNS(=O)(=O)C2=CC=C(C=C2)N	O=S(=O)(c1ccccc1)NCc1ccccc1	CC(C)(CCC1CCCCC1)C1CCCCC1
939	6764	Inactive	2151	3	C1=CC2=C(C(=O)C(=O)C3=C2C=CC=N3)N=C1	O=C1c2ncccc2c2c(C1=O)nccc2	CC1C(C)C2CCCCC2C2CCCCC12
940	5360232	Inactive	83	1	CC=CC=NNC(=O)C1=CC=NC=C1	c1cccnc1	C1CCCCC1
941	96424	Inactive	482	2	C1=CC(=CC=C1NC(=O)C=CC(=O)O)S(=O)(=O)NC2=NC=CS2	O=S(=O)(c1ccccc1)Nc1nccs1	CC(C)(CC1CCCC1)C1CCCCC1
942	36102	Inactive	2152	2	CC1=CC=C(C=C1)S(=O)(=O)NC(=O)N[C@@H](C)CC2=CC=CC=C2	O=C(NS(=O)(=O)c1ccccc1)NCCc1ccccc1	CC(CCCC1CCCCC1)CC(C)(C)C1CCCCC1
943	32593	Inactive	2153	3	C1CN(CCC1C(=O)C2=CC=C(C=C2)F)CCCC(=O)C3=CC=C(C=C3)F	O=C(c1ccccc1)CCCN1CCC(CC1)C(=O)c1ccccc1	CC(CCCC1CCC(C(C)C2CCCCC2)CC1)C1CCCCC1
944	5280363	Inactive	6	1	CCCCC[C@@H](/C=C/[C@H]1[C@@H](C[C@@H]([C@@H]1C/C=C\CCCC(=O)O)O)O)O	C1CCCC1	C1CCCC1
945	5311100	Inactive	2154	2	C1[C@@H]([C@@H]([C@H]([C@@H]1O)/C=C/[C@H](COC2=CC=CC(=C2)C(F)(F)F)O)C/C=C\CCCC(=O)O)O	C(COc1ccccc1)/C=C\C1CCCC1	C1CCC(CCCCCC2CCCC2)CC1
946	16351	Inactive	1915	4	CN1CCN(CC1)C2=NC3=CC=CC=C3SC4=C2C=C(C=C4)Cl	N1CCN(CC1)C1=Nc2ccccc2Sc2c1cccc2	C1CCC(C2CC3CCCCC3CC3CCCCC32)CC1
947	49381	Inactive	2162	4	CN1CCN(CC1)C2=NC3=C(CC4=CC=CC=C42)C=CC(=C3)F	N1CCN(CC1)C1=Nc2ccccc2Cc2c1cccc2	C1CCC(C2CC3CCCCC3CC3CCCCC32)CC1
948	107921	Inactive	511	2	CC[C@@]1(C(=O)N(C(=O)N1)C)C2=CC=CC=C2	O=C1NC(=O)NC1c1ccccc1	CC1CC(C)C(C2CCCCC2)C1
949	56463	Inactive	2168	4	CC1=C(C2=CC=CC=C2N1CCN3CCOCC3)C(=O)C4=CC=C(C=C4)OC	O=C(c1cn(c2c1cccc2)CCN1CCOCC1)c1ccccc1	CC(C1CCCCC1)C1CC(CCC2CCCCC2)C2CCCCC21
950	28446	Inactive	2169	2	CNC1=C2CCCCC2=NN1C	C1CCc2c(C1)n[nH]c2	C1CCC2CCCC2C1
951	11350	Inactive	506	2	C1=CC=C(C=C1)C(CC2=CC(=C(C(=C2)I)O)I)C(=O)O	c1ccc(cc1)CCc1ccccc1	C1CCC(CCC2CCCCC2)CC1
952	6237	Inactive	58	3	CCC1=C(C2=CC=CC=C2O1)C(=O)C3=CC(=C(C(=C3)I)O)I	O=C(c1coc2c1cccc2)c1ccccc1	CC(C1CCCCC1)C1CCC2CCCCC21
953	65614	Inactive	3	1	CC(CC1=CC=CC=C1)NC=O	c1ccccc1	C1CCCCC1
954	11043	Inactive	118	2	C1=CC2=C(C(=C(C=C2S(=O)(=O)O)I)O)N=C1	c1ccc2c(c1)nccc2	C1CCC2CCCCC2C1
955	65776	Inactive	2171	3	CC1=C(N(C2=C1C=C(C=C2)C(=O)OCCN(C)C)CC3=CC=CC=C3)C	c1ccc(cc1)Cn1ccc2c1cccc2	C1CCC(CC2CCC3CCCCC32)CC1
956	12938	Inactive	2173	3	CCC1(C(=O)NC(=O)N(C1=O)C(=O)C2=CC=CC=C2)C3=CC=CC=C3	O=C1NC(=O)C(C(=O)N1C(=O)c1ccccc1)c1ccccc1	CC1CC(C)C(C(C)C2CCCCC2)C(C)C1C1CCCCC1
957	36190	Inactive	3	1	CCN(CC)CCOC1=CC=CC=C1OC	c1ccccc1	C1CCCCC1
958	71267	Inactive	2174	2	CC1=C(C(=CC=C1)C)NC(=O)CN2CCCCCC2	O=C(Nc1ccccc1)CN1CCCCCC1	CC(CC1CCCCCC1)CC1CCCCC1
959	194699	Inactive	46	2	C1=CC(=CC=C1C(=O)CCl)OC2=CC=C(C=C2)C(=O)CCl	c1ccc(cc1)Oc1ccccc1	C1CCC(CC2CCCCC2)CC1
960	6018	Inactive	2177	3	CC(C)CC1CN2CCC3=CC(=C(C=C3C2CC1=O)OC)OC	O=C1CCN2C(C1)c1ccccc1CC2	CC1CCC2CCC3CCCCC3C2C1
961	2292	Inactive	3	1	CCCCNCC(C1=CC=C(C=C1)O)O	c1ccccc1	C1CCCCC1
962	65682	Inactive	3	1	C[C@@H](CC1=CC=CC=C1)N(C)C	c1ccccc1	C1CCCCC1
963	68835	Inactive	2178	2	C1CCC(CC1)NC(=O)CN2CCNCC2	O=C(NC1CCCCC1)CN1CCNCC1	CC(CC1CCCCC1)CC1CCCCC1
964	68909	Inactive	314	2	CC1=C(C(C(=C(N1)C)C(=O)OC)C2=CC=CC=C2OC(F)F)C(=O)OC	C1=CC(C=CN1)c1ccccc1	C1CCC(C2CCCCC2)CC1
965	14604	Inactive	3	1	CCN(CC)S(=O)(=O)C1=CC=C(C=C1)C(=O)O	c1ccccc1	C1CCCCC1
966	24361	Inactive	2179	2	CC1=C(C(=CC=C1)C)NC(=O)CN2CCCC2	O=C(Nc1ccccc1)CN1CCCC1	CC(CC1CCCCC1)CC1CCCC1
967	71894	Inactive	2180	2	COC1=CC=C(C=C1)C=CC(=O)C2=C(C=C(C=C2)OC)OC	O=C(c1ccccc1)C=Cc1ccccc1	CC(CCC1CCCCC1)C1CCCCC1
968	69594	Inactive	3	1	C1=CC(=C(C=C1S(=O)(=O)N)S(=O)(=O)N)Cl	c1ccccc1	C1CCCCC1
969	6434871	Inactive	2181	2	C1CC1NC(=O)/C=C/C2=CC(=CC=C2)F	O=C(NC1CC1)/C=C/c1ccccc1	CC(CCC1CCCCC1)CC1CC1
970	13756	Inactive	2185	3	C1C(=O)N=C2C=CC(=CC2=C(N1O)C3=CC=CC=C3)Cl	O=C1CNC(=c2c(=N1)cccc2)c1ccccc1	CC1CCC(C2CCCCC2)C2CCCCC2C1
971	27448	Inactive	2186	2	C1=CC(=CC=C1NC(=O)C2=CC(=C(S2)Br)Br)Br	O=C(c1cccs1)Nc1ccccc1	CC(CC1CCCCC1)C1CCCC1
972	2018	Inactive	3	1	CC(=O)NC1=CC=C(C=C1)CC(=O)O	c1ccccc1	C1CCCCC1
973	15250	Inactive	3	1	CC(C)CC1=CC=C(C=C1)CC(=O)O	c1ccccc1	C1CCCCC1
974	39299	Inactive	1331	2	CC1=CC(=C(N1C2=CC=C(C=C2)Cl)C)CC(=O)O	c1ccc(cc1)n1cccc1	C1CCC(C2CCCC2)CC1
975	70374	Inactive	2187	2	C1COCCN1CNC(=O)C2=NC=CN=C2	O=C(c1nccnc1)NCN1CCOCC1	CC(CCC1CCCCC1)C1CCCCC1
976	26436	Inactive	900	2	CCOC(=O)CC1=CC=C(C=C1)C2=CC=CC=C2	c1ccc(cc1)c1ccccc1	C1CCC(C2CCCCC2)CC1
977	41109	Inactive	2189	3	CC(C)(C(=O)OCCN1C=NC2=C1C(=O)N(C(=O)N2C)C)OC3=CC=C(C=C3)Cl	O=C(COc1ccccc1)OCCn1cnc2c1c(=O)[nH]c(=O)[nH]2	CC(CCCC1CCC2CC(C)CC(C)C12)CCC1CCCCC1
978	8614	Inactive	3	1	C1=CC=C(C(=C1)C(=O)NCC(=O)O)I	c1ccccc1	C1CCCCC1
979	68907	Inactive	3	1	CCNC(=O)NCC1=CC(=CC=C1)Cl	c1ccccc1	C1CCCCC1
980	17756940	Inactive	2190	2	CC1=C(C(=CC=C1)C)NC(=O)NC2=CCCN2C	O=C(Nc1ccccc1)NC1=CCCN1	CC(CC1CCCCC1)CC1CCCC1
981	72073	Inactive	2192	2	C1=CC=C2C(=C1)N(C=C[N+]2=O)[O-]	O=[n+]1cc[nH]c2c1cccc2	CC1CCCC2CCCCC12
982	16564	Inactive	257	2	C1C(OC2=CC=CC=C2O1)CN=C(N)N	C1COc2c(O1)cccc2	C1CCC2CCCCC2C1
983	62436	Inactive	2194	3	C1CCC(CC1)(C2=CC=CC=C2)N3CCCC3	C1CCC(CC1)(N1CCCC1)c1ccccc1	C1CCC(C2(C3CCCC3)CCCCC2)CC1
984	62751	Inactive	2197	3	C1CCC(CC1)(C2=CC=CS2)N3CCCCC3	C1CCN(CC1)C1(CCCCC1)c1cccs1	C1CCC(C2(C3CCCC3)CCCCC2)CC1
985	5281233	Inactive	2200	4	C/C(=C\C=C\C=C(\C=C\C=C(\C(=O)O[C@@H]1O[C@@H]([C@H]([C@@H]([C@H]1O)O)O)CO[C@@H]2O[C@@H]([C@H]([C@@H]([C@H]2O)O)O)CO)/C)/C)/C=C/C=C(/C(=O)O[C@@H]3O[C@@H]([C@H]([C@@H]([C@H]3O)O)O)CO[C@@H]4O[C@@H]([C@H]([C@@H]([C@H]4O)O)O)CO)\C	O=C(O[C@H]1CCC[C@H](O1)CO[C@H]1CCCCO1)/C=C/C=C/C=C/C=C/C=C/C=C/C=C/C(=O)O[C@H]1CCC[C@H](O1)CO[C@H]1CCCCO1	CC(CCCCCCCCCCCCCCC(C)CC1CCCC(CCC2CCCCC2)C1)CC1CCCC(CCC2CCCCC2)C1
986	21847	Inactive	2205	4	C1CN(CCC1C2(CCC(=O)NC2=O)C3=CC=CC=C3)CC4=CC=CC=C4	O=C1CCC(C(=O)N1)(C1CCN(CC1)Cc1ccccc1)c1ccccc1	CC1CCC(C2CCCCC2)(C2CCC(CC3CCCCC3)CC2)C(C)C1
987	5390109	Inactive	2207	2	C1=CC=C(C=C1)CN/C=C/2\C=CC=CC2=O	O=C1C=CC=C/C/1=C\NCc1ccccc1	CC1CCCCC1CCCC1CCCCC1
988	161562	Inactive	65	3	CCN(CC)CCC(=O)N1C2=CC=CC=C2SC3=C1C=C(C=C3)C(F)(F)F	c1ccc2c(c1)Sc1c(N2)cccc1	C1CCC2CC3CCCCC3CC2C1
989	219081	Inactive	2210	4	C1CN(CCN1CCC(=O)N2C3=CC=CC=C3SC4=C2C=C(C=C4)C(F)(F)F)CCO	O=C(N1c2ccccc2Sc2c1cccc2)CCN1CCNCC1	CC(CCC1CCCCC1)C1C2CCCCC2CC2CCCCC21
990	6075	Inactive	2213	4	CN1CCCC(C1)CN2C3=CC=CC=C3SC4=CC=CC=C42	C1CCC(CN1)CN1c2ccccc2Sc2c1cccc2	C1CCC(CC2C3CCCCC3CC3CCCCC32)CC1
991	72157	Inactive	369	2	CCCOC1=CC2=C(C=C1)N=C(S2)NC(=O)OC	c1ccc2c(c1)scn2	C1CCC2CCCC2C1
992	9047	Inactive	43	2	COC1=NC=CN=C1NS(=O)(=O)C2=CC=C(C=C2)N	O=S(=O)(c1ccccc1)Nc1cnccn1	CC(C)(CC1CCCCC1)C1CCCCC1
993	969494	Inactive	2210	4	CN1CCN(CC1)CCC(=O)N2C3=CC=CC=C3SC4=C2C=C(C=C4)C(F)(F)F	O=C(N1c2ccccc2Sc2c1cccc2)CCN1CCNCC1	CC(CCC1CCCCC1)C1C2CCCCC2CC2CCCCC21
994	3275	Inactive	345	2	CCN(CC)CCOC1=CC=CC=C1C(=O)CCC2=CC=CC=C2	O=C(c1ccccc1)CCc1ccccc1	CC(CCC1CCCCC1)C1CCCCC1
995	8708	Inactive	369	2	CCN(CC)CCOC1=CC2=C(C=C1)N=C(S2)N(C)C	c1ccc2c(c1)scn2	C1CCC2CCCC2C1
996	13113	Inactive	65	3	CCN(CC)CCC(=O)N1C2=CC=CC=C2SC3=C1C=C(C=C3)Cl	c1ccc2c(c1)Sc1c(N2)cccc1	C1CCC2CC3CCCCC3CC2C1
997	62529	Inactive	2195	2	C1CCC(CC1)(C#N)N2CCCCC2	C1CCN(CC1)C1CCCCC1	C1CCC(C2CCCCC2)CC1
998	71116	Inactive	2214	2	COC1=C(C(=C(C=C1)C=NNC(=O)C2=CC=NC=C2)C(=O)O)OC	O=C(c1ccncc1)NN=Cc1ccccc1	CC(CCCC1CCCCC1)C1CCCCC1
999	18484	Inactive	2216	3	C1CC2CN(CCN2C1)CCCC(=O)C3=CC=C(C=C3)F	O=C(c1ccccc1)CCCN1CCN2C(C1)CCC2	CC(CCCC1CCC2CCCC2C1)C1CCCCC1
1000	65600	Inactive	2218	5	C1CN2CCC1C(C2)C(C3=CC=CC=C3)(C4=CC=CC=C4)O	C1CN2CCC1C(C2)C(c1ccccc1)c1ccccc1	C1CCC(C(C2CCCCC2)C2CC3CCC2CC3)CC1
1001	27918	Inactive	2219	2	C1=CC=C(C=C1)P(=O)(CC(=O)NN)C2=CC=CC=C2	O=P(c1ccccc1)c1ccccc1	CC(C1CCCCC1)C1CCCCC1
1002	71234	Inactive	2220	2	CC(CNC(=O)C1=CN=CC=C1)NC(=O)C2=CN=CC=C2	O=C(c1cccnc1)NCCNC(=O)c1cccnc1	CC(CCCCC(C)C1CCCCC1)C1CCCCC1
1003	10832	Inactive	2221	2	C1=CC=C(C=C1)NC2=NC=NC(=N2)N	c1ccc(cc1)Nc1ncncn1	C1CCC(CC2CCCCC2)CC1
1004	65630	Inactive	2222	4	C1CN2CCC1C(C2)OC(=O)C3=CC=CC=C3	O=C(c1ccccc1)OC1CN2CCC1CC2	CC(CC1CC2CCC1CC2)C1CCCCC1
1005	68947	Active	464	4	C[C@]12CC[C@H]3[C@H]([C@@H]1CC[C@@H]2O)CCC4=C(C(=O)CC[C@]34C)Cl	O=C1CCC2C(=C1)CCC1C2CCC2C1CCC2	CC1CCC2C(CCC3C4CCCC4CCC23)C1
1006	65684	Inactive	2224	3	CC1=CC2=C(C=C1)NC3C2CN(CC3)C	C1NCC2C(C1)Nc1c2cccc1	C1CCC2C(C1)CC1CCCCC12
1007	197861	Inactive	2225	2	C1CCN(CC1)CC2CCCCC2=O	O=C1CCCCC1CN1CCCCC1	CC1CCCCC1CC1CCCCC1
1008	65790	Inactive	2226	2	COC1=CC(=CC(=C1OC)OC)C(=S)N2CCOCC2	S=C(c1ccccc1)N1CCOCC1	CC(C1CCCCC1)C1CCCCC1
1009	12597	Inactive	1537	2	C1[C@H]([C@@H]2[C@H](O1)[C@H](CO2)O)O	C1CC2C(O1)CCO2	C1CC2CCCC2C1
1010	667483	Inactive	2227	2	CCOC1=CC=C(C=C1)NC(=S)NC2=CC=C(C=C2)OCC	S=C(Nc1ccccc1)Nc1ccccc1	CC(CC1CCCCC1)CC1CCCCC1
1011	155143	Active	464	4	CCCCCCCCCC(=O)O[C@H]1CC[C@@H]2[C@@]1(CC[C@H]3[C@H]2CCC4=CC(=O)CC[C@]34C)C	O=C1CCC2C(=C1)CCC1C2CCC2C1CCC2	CC1CCC2C(CCC3C4CCCC4CCC23)C1
1012	65944	Inactive	2228	2	C1CC(=O)N[C@@H]1C(=O)N2CSC[C@H]2C(=O)O	O=C1CC[C@H](N1)C(=O)N1CSCC1	CC1CCC(C(C)C2CCCC2)C1
1013	21453	Inactive	425	2	COC1=C(C=C(C=C1)CC2=CN=C(N=C2N)N)OC	c1ccc(cc1)Cc1cncnc1	C1CCC(CC2CCCCC2)CC1
1014	60605	Active	1217	4	C[C@@H]1CN(C[C@@H](N1)C)C2=C(C3=C(C(=C2F)F)C(=O)C(=CN3C4CC4)C(=O)O)F	O=c1ccn(c2c1ccc(c2)N1CCNCC1)C1CC1	CC1CCC(C2CC2)C2CC(C3CCCCC3)CCC12
1015	5310993	Inactive	2229	1	CC1=CN=C(C=[N+]1[O-])C(=O)O	c1cncc[nH+]1	C1CCCCC1
1016	5719	Inactive	2231	3	CCN(C1=CC=CC(=C1)C2=CC=NC3=C(C=NN23)C#N)C(=O)C	c1ccc(cc1)c1ccnc2n1ncc2	C1CCC(C2CCCC3CCCC32)CC1
1017	68664	Inactive	2235	4	C1CN(CCN1CC2=CC=CC=C2)C(=O)C3=CC4=CC=CC=C4O3	O=C(c1cc2c(o1)cccc2)N1CCN(CC1)Cc1ccccc1	CC(C1CCC(CC2CCCCC2)CC1)C1CC2CCCCC2C1
1018	128798	Inactive	2239	3	C1CSC2=NC(=O)C(C(=O)N21)CC3=CC=C(C=C3)Cl	O=C1N=C2SCCN2C(=O)C1Cc1ccccc1	CC1CC2CCCC2C(C)C1CC1CCCCC1
1019	5487	Inactive	2241	3	C1CN=C(N1)NC2=C(C=CC3=NSN=C32)Cl	C1CN=C(N1)Nc1cccc2c1nsn2	C1CCC(CC2CCCC3CCCC32)C1
1020	68942	Inactive	501	3	C1=CC=C2C(=C1)C(=O)C(C2=O)C3=CC=C(C=C3)F	O=C1C(c2ccccc2)C(=O)c2c1cccc2	CC1C2CCCCC2C(C)C1C1CCCCC1
1021	10046567	Inactive	2244	4	C[C@H](CCCC(C)C)[C@H]1CC(=O)C2=C3CC[C@H]4C[C@H](CC[C@@]4([C@H]3CC[C@]12C)C)O	O=C1CCC2C1=C1CCC3C(C1CC2)CCCC3	CC1CCC2CCC3C4CCCCC4CCC3C12
1022	68363	Inactive	2247	3	CCOC1=CC(=CC(=C1OCC)OCC)C2=NC=CC3=CC(=C(C=C32)OC)OC	c1ccc(cc1)c1nccc2c1cccc2	C1CCC(C2CCCC3CCCCC32)CC1
1023	60172	Inactive	299	2	C1=NC2=C(C(=N1)N)N=CN2CCOCP(=O)(O)O	c1ncc2c(n1)[nH]cn2	C1CCC2CCCC2C1
1024	15763	Inactive	71	2	CCC1NC2=CC(=C(C=C2S(=O)(=O)N1)S(=O)(=O)N)Cl	O=S1(=O)NCNc2c1cccc2	CC1(C)CCCC2CCCCC21
1025	71321	Inactive	2248	2	CC1=C(OC(=N1)C2=CC=C(C=C2)Cl)COC(C)(C)C(=O)O	c1ccc(cc1)c1ncco1	C1CCC(C2CCCC2)CC1
1026	31060	Inactive	2251	3	CN1CCC(CC1)OC(=O)C(OC2=CC=C(C=C2)Cl)OC3=CC=C(C=C3)Cl	O=C(C(Oc1ccccc1)Oc1ccccc1)OC1CCNCC1	CC(CC1CCCCC1)C(CC1CCCCC1)CC1CCCCC1
1027	12358742	Inactive	527	4	CC([C@H]1CC[C@@H]2[C@@]1(CC[C@H]3[C@H]2CC[C@H]4[C@@]3(CC[C@@H](C4)O)C)C)O	C1CCC2C(C1)CCC1C2CCC2C1CCC2	C1CCC2C(C1)CCC1C3CCCC3CCC21
1028	71671	Inactive	2252	2	CC(C1=CC=CC=C1)NNC(=O)C2=CC=CC=C2	O=C(c1ccccc1)NNCc1ccccc1	CC(CCCC1CCCCC1)C1CCCCC1
1029	9454	Inactive	513	2	CC1=C(C(=O)OC2=C1C=CC(=C2)OP(=O)(OCCCl)OCCCl)Cl	O=c1ccc2c(o1)cccc2	CC1CCC2CCCCC2C1
1030	71693	Inactive	2254	3	C1COCCN1CCCC2=CC=C(C=C2)COC3=CC=CC=C3	O1CCN(CC1)CCCc1ccc(cc1)COc1ccccc1	C1CCC(CCCC2CCC(CCC3CCCCC3)CC2)CC1
1031	16837	Inactive	2255	2	CCOC1=CC=C(C=C1)N=NC2=C(C=C(C=C2)N)N	c1ccc(cc1)/N=N/c1ccccc1	C1CCC(CCC2CCCCC2)CC1
1032	60196286	Inactive	2256	2	C([C@@H]1[C@H]([C@@H]([C@H]([C@H](O1)O[C@@]2([C@H]([C@H]([C@@H](O2)O)O)O)CO)O)O)O)O	C1CC[C@H](OC1)O[C@H]1CCCO1	C1CCC(CC2CCCC2)CC1
1033	6719	Inactive	2260	4	C1=CC=C(C=C1)C(C2=CC=CC=C2)C(=O)C3C(=O)C4=CC=CC=C4C3=O	O=C(C1C(=O)c2c(C1=O)cccc2)C(c1ccccc1)c1ccccc1	CC1C2CCCCC2C(C)C1C(C)C(C1CCCCC1)C1CCCCC1
1034	68939	Inactive	2261	2	C1=C(C=C(C(=C1Cl)O)S(=O)C2=CC(=CC(=C2O)Cl)Cl)Cl	O=S(c1ccccc1)c1ccccc1	CC(C1CCCCC1)C1CCCCC1
1035	9570327	Inactive	2262	2	C1=C(OC(=C1)[N+](=O)[O-])/C=N/NC(=O)C2=CC(=CC(=C2O)[N+](=O)[O-])[N+](=O)[O-]	O=C(c1ccccc1)N/N=C/c1ccco1	CC(CCCC1CCCC1)C1CCCCC1
1036	37384	Inactive	2263	2	CC(=O)NC1=CC=C(C=C1)OCCOCCOC2=CC=C(C=C2)NC(=O)C	O(CCOc1ccccc1)CCOc1ccccc1	C(CCCC1CCCCC1)CCCC1CCCCC1
1037	37910	Inactive	2264	2	CC1=CC=CC=C1OCC(CNCCOC2=CC=C(C=C2)C(=O)N)O	C(CCOc1ccccc1)NCCOc1ccccc1	C(CCCCC1CCCCC1)CCCC1CCCCC1
1038	19918	Inactive	2029	2	CCC1=NC=NC2=CC(=C(C=C21)OC)OC	c1ccc2c(c1)ncnc2	C1CCC2CCCCC2C1
1039	7572	Inactive	38	2	C1=CC=C(C=C1)CC2=CC=C(C=C2)OC(=O)N	c1ccc(cc1)Cc1ccccc1	C1CCC(CC2CCCCC2)CC1
1040	65620	Inactive	118	2	CC1=NC2=C(C=C1)C(=CC(=C2O)Br)Br	c1ccc2c(c1)nccc2	C1CCC2CCCCC2C1
1041	11310	Inactive	316	2	CC1=C(C2=CC=CC=C2C(=C1)OC(=O)C)OC(=O)C	c1ccc2c(c1)cccc2	C1CCC2CCCCC2C1
1042	21583	Inactive	2064	2	CN(CC1=CC=CC=C1)CC2=CC=CC=C2	N(Cc1ccccc1)Cc1ccccc1	C1CCC(CCCC2CCCCC2)CC1
1043	15568	Inactive	2265	2	C1=CN=CC=C1C(=O)NNCNNC(=O)C2=CC=NC=C2	O=C(c1ccncc1)NNCNNC(=O)c1ccncc1	CC(CCCCCC(C)C1CCCCC1)C1CCCCC1
1044	6194	Inactive	228	1	C1=C(C(=O)NC(=O)N1)N(CCCl)CCCl	O=c1cc[nH]c(=O)[nH]1	CC1CCCC(C)C1
1045	8298	Inactive	1	1	CC1CC(CC(C1)(C)C)O	C1CCCCC1	C1CCCCC1
1046	264852	Inactive	38	2	CC1=CC=C(C=C1)C(C)(C)C2=CC=C(C=C2)C	c1ccc(cc1)Cc1ccccc1	C1CCC(CC2CCCCC2)CC1
1047	8961	Inactive	1779	2	C1CC2=C(C=CC(=C2C1)Cl)O	C1Cc2c(C1)cccc2	C1CCC2CCCC2C1
1048	14369	Inactive	501	3	C1=CC=C2C(=C1)C(=O)C(C2=O)C3=CC=C(C=C3)Br	O=C1C(c2ccccc2)C(=O)c2c1cccc2	CC1C2CCCCC2C(C)C1C1CCCCC1
1049	90202	Inactive	83	1	CCCCCCOC(=O)C1=CN=CC=C1	c1cccnc1	C1CCCCC1
1050	32322	Inactive	138	1	CCCC(C)(COC(=O)N)COC(=O)NC1CC1	C1CC1	C1CC1
1051	5358237	Inactive	2207	2	C/C(=C\1/C=CC=CC1=O)/NCC2=CC=CC=C2	O=C1C=CC=C/C/1=C\NCc1ccccc1	CC1CCCCC1CCCC1CCCCC1
1052	24107	Inactive	2271	4	CN1C(=O)CN2CCC3=CC=CC=C3C2C4=C1C=CC(=C4)Cl	O=C1CN2CCc3c(C2c2c(N1)cccc2)cccc3	CC1CC2CCCCC2C2C(CCC3CCCCC32)C1
1053	68089	Inactive	2272	3	CCOC(=O)C1=CC(=NC2=C1C=C(C=C2)C)C3=CC=CC=C3	c1ccc(cc1)c1ccc2c(n1)cccc2	C1CCC(C2CCC3CCCCC3C2)CC1
1054	71839	Inactive	995	1	C1C(COC(O1)C(Cl)(Cl)Cl)(CO)CO	C1CCOCO1	C1CCCCC1
1055	10646	Inactive	2275	4	C1CCN(C1)CCN2C3=CC=CC=C3SC4=CC=CC=C42	C1CCN(C1)CCN1c2ccccc2Sc2c1cccc2	C1CCC(CCC2C3CCCCC3CC3CCCCC32)C1
1056	72068	Inactive	2278	3	C1CC(=CC2=CC=CS2)C(=O)C(=CC3=CC=CS3)C1	O=C1C(=Cc2cccs2)CCCC1=Cc1cccs1	CC1C(CC2CCCC2)CCCC1CC1CCCC1
1057	101576	Inactive	2279	2	C1=CC=C(C=C1)C=CC2=CC=NC=C2	c1ccc(cc1)C=Cc1ccncc1	C1CCC(CCC2CCCCC2)CC1
1058	17499	Inactive	3	1	CC(=O)NC1=CC=C(C=C1)OC(=O)C	c1ccccc1	C1CCCCC1
1059	67686	Inactive	2283	3	C1N(CSC(=S)N1CC2=CC=CC=C2)CC3=CC=CC=C3	S=C1SCN(CN1Cc1ccccc1)Cc1ccccc1	CC1CCC(CC2CCCCC2)CC1CC1CCCCC1
1060	62495	Inactive	2285	3	CN1CCCC(C1)OC(=O)C(C2=CC=CC=C2)(C3=CC=CC=C3)O	O=C(C(c1ccccc1)c1ccccc1)OC1CCCNC1	CC(CC1CCCCC1)C(C1CCCCC1)C1CCCCC1
1061	60196287	Inactive	2287	3	C1CC(=O)N[C@@H]1C(=O)N[C@H]2C[C@@H]2C3=CC=CC=C3	O=C([C@@H]1CCC(=O)N1)N[C@H]1C[C@@H]1c1ccccc1	CC1CCC(C(C)CC2CC2C2CCCCC2)C1
1062	17595	Inactive	131	1	CCN1CCCC1=O	O=C1CCCN1	CC1CCCC1
1063	7405	Inactive	131	1	C1CC(=O)N[C@@H]1C(=O)O	O=C1CCCN1	CC1CCCC1
1064	636367	Inactive	555	1	[C@@H]1([C@@H]([C@H](O[C@H]([C@@H]1O)O)C(=O)N)O)O	C1CCCOC1	C1CCCCC1
1065	31340	Inactive	2288	2	CC(=O)OC[C@@H]1[C@H]([C@@H]([C@H]([C@H](O1)O[C@]2([C@H]([C@@H]([C@H](O2)COC(=O)C)OC(=O)C)OC(=O)C)COC(=O)C)OC(=O)C)OC(=O)C)OC(=O)C	C1CC[C@@H](OC1)O[C@H]1CCCO1	C1CCC(CC2CCCC2)CC1
1066	638678	Inactive	2292	3	C1C[C@H](N(C1)C(=O)[C@H](CC2=CN=CN2)NC(=O)[C@@H]3CCC(=O)N3)C(=O)N	O=C1CC[C@H](N1)C(=O)N[C@@H](C(=O)N1CCCC1)Cc1cnc[nH]1	CC1CCC(C(C)CC(CC2CCCC2)C(C)C2CCCC2)C1
1067	92094	Inactive	168	2	CC1=C2C(=CC(=C1)O)CC[C@@](O2)(C)CCC[C@H](C)CCC[C@H](C)CCCC(C)C	C1CCc2c(O1)cccc2	C1CCC2CCCCC2C1
1068	21630	Inactive	3	1	CCCCC(CC)COC(=O)C=CC1=CC=C(C=C1)OC	c1ccccc1	C1CCCCC1
1069	6034	Inactive	3	1	CCOC1=C(C=CC(=C1)NC(=O)C)C(=O)OC	c1ccccc1	C1CCCCC1
1070	7315	Inactive	3	1	CCC(CC1=C(C(=C(C=C1I)I)O)I)C(=O)O	c1ccccc1	C1CCCCC1
1071	5280805	Inactive	1744	5	C[C@H]1[C@@H]([C@H]([C@H]([C@@H](O1)OC[C@@H]2[C@H]([C@@H]([C@H]([C@@H](O2)OC3=C(OC4=CC(=CC(=C4C3=O)O)O)C5=CC(=C(C=C5)O)O)O)O)O)O)O)O	O=c1c(O[C@@H]2CCC[C@@H](O2)CO[C@H]2CCCCO2)c(oc2c1cccc2)c1ccccc1	CC1C2CCCCC2CC(C2CCCCC2)C1CC1CCCC(CCC2CCCCC2)C1
1072	5859	Inactive	3	1	CN(C)S(=O)(=O)C1=CC=C(C=C1)OP(=S)(OC)OC	c1ccccc1	C1CCCCC1
1073	107926	Inactive	2296	4	CC(C)(C)OC(=O)C1=C2[C@@H]3CCCN3C(=O)C4=C(N2C=N1)C=CC=C4Br	O=C1N2CCCC2c2n(c3c1cccc3)cnc2	CC1C2CCCCC2C2CCCC2C2CCCC12
1074	17931	Inactive	2300	3	CN1C(=S)CN=C(C2=C1C=CC(=C2)Cl)C3=CC=CC=C3	S=C1CN=C(c2c(N1)cccc2)c1ccccc1	CC1CCC(C2CCCCC2)C2CCCCC2C1
1075	47979	Inactive	2301	2	COC1=C(C(=CC(=C1)S(=O)(=O)N)C(=O)NCC2CCCN2CC=C)OC	O=C(c1ccccc1)NCC1CCCN1	CC(CCC1CCCC1)C1CCCCC1
1076	6040	Inactive	391	3	C1CCN(CC1)CC2COC3=CC=CC=C3O2	C1CCN(CC1)CC1COc2c(O1)cccc2	C1CCC(CC2CCC3CCCCC3C2)CC1
1077	7975	Inactive	83	1	CC1=CC=CC=N1	c1cccnc1	C1CCCCC1
1078	159977	Inactive	2308	4	CN1CCN(CC1)C2=NN=C3C(=C2)N(C4=CC=CC=C4O3)C	N1CCN(CC1)c1nnc2c(c1)Nc1c(O2)cccc1	C1CCC(C2CCC3CC4CCCCC4CC3C2)CC1
1079	17693	Inactive	2309	2	C1CC1C(=O)NC2=CC(=C(C=C2)Cl)Cl	O=C(C1CC1)Nc1ccccc1	CC(CC1CCCCC1)C1CC1
1080	5371318	Inactive	2310	2	C1=C/C(=C\NNC(=O)C2=CC=NC=C2)/C(=O)C=C1	O=C1C=CC=C/C/1=C\NNC(=O)c1ccncc1	CC(CCCC1CCCCC1C)C1CCCCC1
1081	12628	Inactive	111	2	CC1=CC=C(C=C1)S(=O)(=O)NC(=O)NC2CCCCC2	O=C(NS(=O)(=O)c1ccccc1)NC1CCCCC1	CC(CC1CCCCC1)CC(C)(C)C1CCCCC1
1082	60582	Inactive	3	1	C1=CC(=CC=C1NC(=O)CCC(=O)O)S(=O)(=O)N	c1ccccc1	C1CCCCC1
1083	234310	Inactive	538	2	CC(C)CC1=NN=C(S1)NS(=O)(=O)C2=CC=C(C=C2)OC	O=S(=O)(c1ccccc1)Nc1nncs1	CC(C)(CC1CCCC1)C1CCCCC1
1084	8434	Inactive	3	1	CCOC(=O)C1=CC=C(C=C1)O	c1ccccc1	C1CCCCC1
1085	9574235	Inactive	2311	2	COC1=C(C=C(C=C1)/C=N/NC(=O)C2=CC=NC=C2)OC	O=C(c1ccncc1)N/N=C/c1ccccc1	CC(CCCC1CCCCC1)C1CCCCC1
1086	33334	Inactive	2313	3	COC1=CC2=C(C=C1)N=C(S2)NC(=O)NC3=CC=CC=C3	O=C(Nc1nc2c(s1)cccc2)Nc1ccccc1	CC(CC1CCCCC1)CC1CC2CCCCC2C1
1087	64517	Inactive	2314	5	C1C2CC3CC1CC(C2)(C3)NCCOC(=O)COC4=CC=C(C=C4)Cl	O=C(COc1ccccc1)OCCNC12CC3CC(C2)CC(C1)C3	CC(CCCCC12CC3CC(CC(C3)C1)C2)CCC1CCCCC1
1088	53555	Inactive	2316	3	CC1=C(C2=CC=CC=C2N1CCC(=O)O)CN3C=CN=C3	c1ccc2c(c1)c(c[nH]2)Cn1cncc1	C1CCC(CC2CCC3CCCCC32)C1
1089	6918493	Inactive	2318	3	CC1=CC(=NC(=N1)O[C@H](C(=O)O)C(C2=CC=CC=C2)(C3=CC=CC=C3)OC)C	c1ccc(cc1)C(c1ccccc1)COc1ncccn1	C1CCC(CCC(C2CCCCC2)C2CCCCC2)CC1
1090	36663	Inactive	2320	3	CN1CCC(C(C1)C(=O)C2=CC=C(C=C2)F)(C3=CC=C(C=C3)F)O	O=C(C1CNCCC1c1ccccc1)c1ccccc1	CC(C1CCCCC1)C1CCCCC1C1CCCCC1
1091	19910	Inactive	118	2	C1=CC2=C(C=CC(=C2N=C1)O)[N+](=O)[O-]	c1ccc2c(c1)nccc2	C1CCC2CCCCC2C1
1092	36303	Inactive	2325	4	C1CN(CC1C2=CC=CC=C2)CCC(=O)C3=CC4=C(C=C3)OCCO4	O=C(c1ccc2c(c1)OCCO2)CCN1CCC(C1)c1ccccc1	CC(CCC1CCC(C2CCCCC2)C1)C1CCC2CCCCC2C1
1093	7181	Inactive	538	2	CCC1=NN=C(S1)NS(=O)(=O)C2=CC=C(C=C2)N	O=S(=O)(c1ccccc1)Nc1nncs1	CC(C)(CC1CCCC1)C1CCCCC1
1094	31390	Inactive	1632	2	C1=CC=C(C=C1)NS(=O)(=O)C2=CC=C(C=C2)N	O=S(=O)(c1ccccc1)Nc1ccccc1	CC(C)(CC1CCCCC1)C1CCCCC1
1095	667497	Inactive	2326	2	CN1CCN(CC1)C(=O)C2CCCCC2	O=C(N1CCNCC1)C1CCCCC1	CC(C1CCCCC1)C1CCCCC1
1096	616236	Inactive	33	2	CCOC(=O)C1=C(N(C2=C1C=C(C=C2)O)C)C	c1ccc2c(c1)[nH]cc2	C1CCC2CCCC2C1
1097	92879	Inactive	2328	3	CCC(C(=O)N[C@H]1[C@@H]2N(C1=O)[C@H](C(S2)(C)C)C(=O)O)OC3=CC=CC=C3	O=C(N[C@@H]1C(=O)N2C1SCC2)COc1ccccc1	CC(CCC1CCCCC1)CC1C(C)C2CCCC21
1098	6433573	Inactive	2311	2	C1=CC=C(C(=C1)/C=N/NC(=O)C2=CC=NC=C2)OCC(=O)O	O=C(c1ccncc1)N/N=C/c1ccccc1	CC(CCCC1CCCCC1)C1CCCCC1
1099	71128	Inactive	38	2	CCN(CC)CCOC(=O)C(C)(C1=CC=CC=C1)C2=CC=CC=C2	c1ccc(cc1)Cc1ccccc1	C1CCC(CC2CCCCC2)CC1
1100	68943	Inactive	2330	3	C1CCN(C1)CC#CC(C2=CC=CC=C2)(C3=CC=CC=C3)O	C1CCN(C1)CC#CC(c1ccccc1)c1ccccc1	C1CCC(C(CCCC2CCCC2)C2CCCCC2)CC1
1101	72098	Inactive	2339	6	C1CN(CCN1CC2=CC3=C(C=C2)OCO3)CC(=O)N4C5=CC=CC=C5SC6=CC=CC=C64	O=C(N1c2ccccc2Sc2c1cccc2)CN1CCN(CC1)Cc1ccc2c(c1)OCO2	CC(CC1CCC(CC2CCC3CCCC3C2)CC1)C1C2CCCCC2CC2CCCCC21
1102	14895	Inactive	2340	2	C1=CC(=CC(=C1)S(=O)(=O)NCCNS(=O)(=O)C2=CC=CC(=C2)[N+](=O)[O-])[N+](=O)[O-]	O=S(=O)(c1ccccc1)NCCNS(=O)(=O)c1ccccc1	CC(C)(CCCCC(C)(C)C1CCCCC1)C1CCCCC1
1103	65584	Inactive	2342	3	C1[C@@H]2C=C[C@H]1[C@H]3[C@@H]2C(=O)NC3=O	O=C1NC(=O)C2C1C1C=CC2C1	CC1CC(C)C2C3CCC(C3)C12
1104	7174	Inactive	3	1	CCCOC(=O)C1=CC=C(C=C1)N	c1ccccc1	C1CCCCC1
1105	7176	Inactive	3	1	CC(C)COC(=O)C1=CC=C(C=C1)N	c1ccccc1	C1CCCCC1
1106	71895	Inactive	508	2	CC1=C(C(=CC=C1)C)NC(=O)C2=CC=CC=C2C(=O)O	O=C(c1ccccc1)Nc1ccccc1	CC(CC1CCCCC1)C1CCCCC1
1107	5283731	Inactive	2346	3	C[C@H](CCCC(C)(C)O)[C@H]1CC[C@@H]\2[C@@]1(CCC/C2=C\C=C/3\C[C@H](CCC3=C)O)C	C=C1CCCC/C/1=C\C=C\1/CCCC2C1CCC2	CC1CCCCC1CCC1CCCC2CCCC21
1108	5280453	Inactive	2346	3	C[C@H](CCCC(C)(C)O)[C@H]1CC[C@@H]\2[C@@]1(CCC/C2=C\C=C/3\C[C@H](C[C@@H](C3=C)O)O)C	C=C1CCCC/C/1=C\C=C\1/CCCC2C1CCC2	CC1CCCCC1CCC1CCCC2CCCC21
1109	5283748	Inactive	2346	3	C[C@H](CC[C@H](C(C)(C)O)O)[C@H]1CC[C@@H]\2[C@@]1(CCC/C2=C\C=C/3\C[C@H](CCC3=C)O)C	C=C1CCCC/C/1=C\C=C\1/CCCC2C1CCC2	CC1CCCCC1CCC1CCCC2CCCC21
1110	16683761	Active	3	1	B(O)(O)O[Hg]C1=CC=CC=C1	c1ccccc1	C1CCCCC1
1111	36354	Inactive	196	2	C=CCN(C1=C(C=CC=C1Cl)Cl)C2=NCCN2	c1ccc(cc1)NC1=NCCN1	C1CCC(CC2CCCC2)CC1
1112	5281881	Inactive	423	4	C1CN(CCN1CC/C=C\2/C3=CC=CC=C3SC4=C2C=C(C=C4)C(F)(F)F)CCO	N1CCN(CC1)CCC=C1c2ccccc2Sc2c1cccc2	C1CCC(CCCC2C3CCCCC3CC3CCCCC32)CC1
1113	5359371	Inactive	2353	4	C=CCN1CC[C@]23CCCC[C@H]2[C@H]1CC4=C3C=C(C=C4)O	C1CC[C@@]23C(C1)C(NCC2)Cc1c3cccc1	C1CCC2C(C1)CC1CCCC23CCCCC13
1114	5284596	Inactive	2364	5	C=CCN1CC[C@]23[C@@H]4C(=O)CC[C@]2([C@H]1CC5=C3C(=C(C=C5)O)O4)O	O=C1CCC2[C@@]34C1Oc1c4c(CC2NCC3)ccc1	CC1CCC2C3CCCC24C1CC1CCCC(C3)C14
1115	5360515	Inactive	2370	6	C1CC1CN2CC[C@]34[C@@H]5C(=O)CC[C@]3([C@H]2CC6=C4C(=C(C=C6)O)O5)O	O=C1CCC2[C@@]34C1Oc1c4c(CC2N(CC3)CC2CC2)ccc1	CC1CCC2C3CC4CCCC5CC1C2(CCC3CC1CC1)C45
1116	5311304	Inactive	2390	6	C1CC(C1)CN2CC[C@]34[C@@H]5[C@H](CC[C@]3([C@H]2CC6=C4C(=C(C=C6)O)O5)O)O	C1CC2Oc3c4[C@@]52C(C1)C(Cc4ccc3)N(CC5)CC1CCC1	C1CC(CC2CCC34C5CCCC3C2CC2CCCC(C5)C24)C1
1117	57242	Inactive	2393	3	CCCN1CCC[C@H]2[C@H]1CC3=CN=C(N=C3C2)N	C1CNC2C(C1)Cc1c(C2)cncn1	C1CCC2CC3CCCCC3CC2C1
1118	5282381	Inactive	286	1	CCCCC(C)(C/C=C/[C@H]1[C@@H](CC(=O)[C@@H]1CCCCCCC(=O)OC)O)O	O=C1CCCC1	CC1CCCC1
1119	8955	Inactive	1875	4	CC(=O)[C@H]1CC[C@@H]2[C@@]1(CC[C@H]3[C@H]2CC=C4[C@@]3(CC[C@@H](C4)O)C)C	C1CCC2=CCC3C(C2C1)CCC1C3CCC1	C1CCC2C(C1)CCC1C3CCCC3CCC21
1120	5284513	Inactive	3	1	CC1=CC(=C(C(=C1/C=C/C(=C/C=C/C(=C/C(=O)O)/C)/C)C)C)OC	c1ccccc1	C1CCCCC1
1121	245005	Inactive	2451	7	CCN1C[C@@]2([C@@H](C[C@@H]([C@@]34[C@@H]2[C@H]([C@@H](C31)[C@@]5([C@@H]6[C@H]4C[C@@]([C@@H]6OC(=O)C7=CC=CC=C7)([C@H]([C@@H]5O)OC)O)OC(=O)C)OC)OC)O)COC	O=C(c1ccccc1)O[C@@H]1C2CCC3C1C(C2)[C@@]12C4C3CC2C(CN4)CCC1	CC(CC1C2CCC3C4CC5C6CCCC5(C4CC6)C(C2)C13)C1CCCCC1
1122	2783	Inactive	3	1	CC(C)(C)NCC(C1=CC(=C(C(=C1)Cl)N)Cl)O	c1ccccc1	C1CCCCC1
1123	44112	Inactive	2453	3	CC1=CC2=C(N1)C=CC=C2OCC(CNC(C)(C)C)OC(=O)C3=CC=CC=C3	O=C(c1ccccc1)OCCOc1cccc2c1cc[nH]2	CC(CCCCC1CCCC2CCCC12)C1CCCCC1
1124	6321253	Inactive	1206	4	CCN(CC)C(=O)N[C@H]1CN([C@H]2CC3=CNC4=CC=CC(=C34)C2=C1)C	C1CC=C2C(N1)Cc1c3c2cccc3[nH]c1	C1CCC2C(C1)CC1CCC3CCCC2C31
1125	5374	Inactive	2454	2	C=CCN1CCC2=C(CC1)SC(=N2)N	N1CCc2c(CC1)ncs2	C1CCC2CCCC2CC1
1126	107715	Inactive	1214	8	CC(C)[C@@]1(C(=O)N2[C@H](C(=O)N3CCC[C@H]3[C@@]2(O1)O)CC4=CC=CC=C4)NC(=O)[C@@H]5C[C@H]6[C@@H](CC7=CNC8=CC=CC6=C78)N(C5)C	O=C([C@@H]1CNC2C(C1)c1cccc3c1c(C2)c[nH]3)N[C@H]1OC2N(C1=O)[C@H](Cc1ccccc1)C(=O)N1C2CCC1	CC(CC1CC2C3CCCC3C(C)C(CC3CCCCC3)C2C1C)C1CCC2CC3CCC4CCCC(C2C1)C43
1127	443884	Active	1206	4	C[C@@H](CO)NC(=O)[C@H]1CN([C@@H]2CC3=CNC4=CC=CC(=C34)C2=C1)C	C1CC=C2C(N1)Cc1c3c2cccc3[nH]c1	C1CCC2C(C1)CC1CCC3CCCC2C31
1128	68848	Inactive	1204	4	CN1C[C@H](C[C@H]2[C@H]1CC3=CN(C4=CC=CC2=C34)C)NS(=O)(=O)N(C)C	C1CNC2C(C1)c1cccc3c1c(C2)c[nH]3	C1CCC2C(C1)CC1CCC3CCCC2C31
1129	105104	Inactive	2460	4	CN([C@H]1CC[C@@]2(CCCO2)C[C@@H]1N3CCCC3)C(=O)CC4=CC=CC=C4	O=C(Cc1ccccc1)N[C@H]1CC[C@]2(C[C@@H]1N1CCCC1)CCCO2	CC(CC1CCCCC1)CC1CCC2(CCCC2)CC1C1CCCC1
1130	9925873	Inactive	2471	5	COC1=C2C3=C(C[C@@H]4[C@H]5[C@]3(CCN4)[C@@H](O2)[C@H](C=C5)O)C=C1	C1=CC2[C@@]34C(C1)Oc1c4c(CC2NCC3)ccc1	C1CC2CC3CCCC45C(CCCC34)CC(C1)C25
1131	441071	Inactive	1617	7	C1CN2CC3=CCO[C@H]4CC(=O)N5[C@H]6[C@H]4[C@H]3C[C@H]2[C@@]61C7=CC=CC=C75	O=C1CC2OCC=C3C4C2C2N1c1ccccc1[C@]12CCN(C1C4)C3	CC1CC2CCCC3CC4CCC56C4CC3C2C5C1C1CCCCC16
1132	50287	Inactive	246	1	CN=C(NCCSCC1=CSC(=N1)N=C(N)N)NC#N	c1nccs1	C1CCCC1
1133	92786	Active	527	4	CC(=O)[C@H]1CC[C@@H]2[C@@]1(CC[C@H]3[C@H]2CC[C@@H]4[C@@]3(CC[C@H](C4)O)C)C	C1CCC2C(C1)CCC1C2CCC2C1CCC2	C1CCC2C(C1)CCC1C3CCCC3CCC21
1134	57782	Inactive	230	2	CC(CCCCN1C(=O)C2=C(N=CN2C)N(C1=O)C)O	O=c1[nH]c(=O)c2c([nH]1)nc[nH]2	CC1CC(C)C2CCCC2C1
1135	5957	Inactive	451	3	C1=NC2=C(C(=N1)N)N=CN2[C@H]3[C@@H]([C@@H]([C@H](O3)COP(=O)(O)OP(=O)(O)OP(=O)(O)O)O)O	C1CO[C@@H](C1)n1cnc2c1ncnc2	C1CCC2C(C1)CCC2C1CCCC1
1136	5361	Inactive	2484	8	CC1=C(C=C(C=C1)C(=O)NC2=C3C(=CC(=CC3=C(C=C2)S(=O)(=O)O)S(=O)(=O)O)S(=O)(=O)O)NC(=O)C4=CC(=CC=C4)NC(=O)NC5=CC=CC(=C5)C(=O)NC6=C(C=CC(=C6)C(=O)NC7=C8C(=CC(=CC8=C(C=C7)S(=O)(=O)O)S(=O)(=O)O)S(=O)(=O)O)C	O=C(Nc1cccc(c1)C(=O)Nc1cccc(c1)C(=O)Nc1cccc2c1cccc2)Nc1cccc(c1)C(=O)Nc1cccc(c1)C(=O)Nc1cccc2c1cccc2	CC(CC1CCCC(C(C)CC2CCCC(C(C)CC3CCCC4CCCCC43)C2)C1)CC1CCCC(C(C)CC2CCCC(C(C)CC3CCCC4CCCCC43)C2)C1
1137	6083	Inactive	451	3	C1=NC2=C(C(=N1)N)N=CN2[C@H]3[C@@H]([C@@H]([C@H](O3)COP(=O)(O)O)O)O	C1CO[C@@H](C1)n1cnc2c1ncnc2	C1CCC2C(C1)CCC2C1CCCC1
1138	164739	Inactive	3	1	C[C@@H]([C@@H](C1=CC(=C(C=C1)O)O)O)N	c1ccccc1	C1CCCCC1
1139	5318432	Inactive	2489	4	C1=CC=C2C(=C1)C(=O)/C(=C\3/C(=O)C4=CC=CC=C4N3)/N2	O=C1c2ccccc2N/C/1=C\1/Nc2c(C1=O)cccc2	CC1C2CCCCC2CC1C1CC2CCCCC2C1C
1140	157672	Inactive	2490	2	CN1CCC[C@@H]1C2=CN=CC=C2	C1CN[C@H](C1)c1cccnc1	C1CCC(C2CCCC2)CC1
1141	6505803	Inactive	2492	2	C[C@H]1C[C@@H]([C@@H]([C@H](/C=C(/[C@@H]([C@H](/C=C\C=C(\C(=O)NC2=CC(=O)C(=C(C1)C2=O)NCC=C)/C)OC)OC(=O)N)\C)C)O)OC	O=C1/C=C\C=C/CC/C=C\CCCCCCC2=CC(=O)C=C(N1)C2=O	CC1CCCCCCCCCCCCCCC2CC(C)CC(C1)C2C
1142	132519	Inactive	33	2	CC(C)C[C@H](CC(=O)NO)C(=O)N[C@@H](CC1=CNC2=CC=CC=C21)C(=O)NC	c1ccc2c(c1)[nH]cc2	C1CCC2CCCC2C1
1143	445643	Inactive	2500	4	C[C@@H]1C[C@@H]([C@@H]2[C@H](C[C@H]([C@@](O2)(C(=O)C(=O)N3CCCC[C@H]3C(=O)O[C@@H]([C@@H]([C@H](CC(=O)[C@@H](/C=C(/C1)\C)CC=C)O)C)/C(=C/[C@@H]4CC[C@H]([C@@H](C4)OC)O)/C)O)C)OC)OC	O=C1CCC[C@H](/C=C/C2CCCCC2)OC(=O)C2CCCCN2C(=O)C(=O)C2OC(CCCC/C=C\C1)CCC2	CC1CCCCCCCC2CCCC(C2)C(C)C(C)C2CCCCC2C(C)CC(CCC2CCCCC2)CCC1
1144	51683	Inactive	1566	2	C1C[C@H]([C@@H]2[C@@H]([C@@H](CN2C1)O)O)O	C1CCC2N(C1)CCC2	C1CCC2CCCC2C1
1145	12922658	Inactive	2503	3	CCC1C(C2[C@@](O2)(/C=C/C(=O)[C@@H](C[C@@H]([C@@H]([C@H]([C@@H](CC(=O)O1)O)C)O[C@H]3[C@@H]([C@H](C[C@H](O3)C)N(C)C)O)CC=O)C)C)C	O=C1CCC[C@H](CCCC(=O)/C=C\C2C(CCO1)O2)O[C@@H]1CCCCO1	CC1CCCC(CC2CCCCC2)CCCC(C)CCC2CC2CCC1
1146	6917655	Inactive	2505	3	CC(=CC[C@@H]1[C@@](O1)(C)[C@H]2[C@@H]([C@@H](CC[C@]23CO3)OC(=O)/C=C/C=C/C=C/C=C/C(=O)O)OC)C	C1CC[C@@]2(C(C1)C1CO1)CO2	C1CCC2(CC2)C(C2CC2)C1
1147	42586	Inactive	3	1	CC1=C(C(=CC=C1)C)N(C(C)C(=O)OC)C(=O)COC	c1ccccc1	C1CCCCC1
1148	162381	Inactive	2508	3	CC(=C[C@@H]1[C@H](C1(C)C)C(=O)OCC2=COC(=C2)CC3=CC=CC=C3)C	O=C(C1CC1)OCc1coc(c1)Cc1ccccc1	CC(CCC1CCC(CC2CCCCC2)C1)C1CC1
1149	47866	Inactive	2509	2	C1CC1NC2=NC(=NC(=N2)N)N	C1CC1Nc1ncncn1	C1CCC(CC2CC2)CC1
1150	91744	Inactive	269	1	CC1=CSC(=C1N(C(C)COC)C(=O)CCl)C	c1cccs1	C1CCCC1
1151	4021	Inactive	2511	2	CC1=NN(C(=O)C1)C2=CC=CC=C2	O=C1CC=NN1c1ccccc1	CC1CCCC1C1CCCCC1
1152	62485	Inactive	2515	3	CC(C)(C)CC(C)(C)C1=CC(=C(C=C1)O)N2N=C3C=CC=CC3=N2	c1ccc(cc1)n1nc2c(n1)cccc2	C1CCC(C2CC3CCCCC3C2)CC1
1153	7180	Inactive	1619	2	C1=CC=C(C=C1)COC(=O)C2=CC=C(C=C2)O	O=C(c1ccccc1)OCc1ccccc1	CC(CCC1CCCCC1)C1CCCCC1
1154	15797	Inactive	236	2	CCCCCCCCOC1=CC(=C(C=C1)C(=O)C2=CC=CC=C2)O	O=C(c1ccccc1)c1ccccc1	CC(C1CCCCC1)C1CCCCC1
1155	5988	Inactive	2516	2	C([C@@H]1[C@H]([C@@H]([C@H]([C@H](O1)O[C@]2([C@H]([C@@H]([C@H](O2)CO)O)O)CO)O)O)O)O	C1CC[C@H](OC1)O[C@@H]1CCCO1	C1CCC(CC2CCCC2)CC1
1156	9415	Inactive	2521	3	C[C@H]1C(=O)O[C@@H]2CCN3[C@@H]2C(=CC3)COC(=O)[C@]([C@]1(C)O)(C)O	O=C1CCCC(=O)OCC2=CCN3C2C(O1)CC3	CC1CCCC(C)CC2CCC3CCC(CC1)C32
1157	71905	Inactive	2192	2	CC1=C([N+](=O)C2=CC=CC=C2N1[O-])C(=O)NCCO	O=[n+]1cc[nH]c2c1cccc2	CC1CCCC2CCCCC12
1158	16218600	Inactive	301	1	CCCCCCCCCCCCCCCCCC(=O)OC[C@H]([C@@H]1[C@@H]([C@H](CO1)O)O)O	C1CCCO1	C1CCCC1
1159	5819	Inactive	46	2	C1=C(C=C(C(=C1I)OC2=CC(=C(C(=C2)I)O)I)I)C[C@@H](C(=O)O)N	c1ccc(cc1)Oc1ccccc1	C1CCC(CC2CCCCC2)CC1
1160	6909	Inactive	1413	1	C1(=O)N(C(=O)N(C(=O)N1Cl)Cl)Cl	O=c1[nH]c(=O)[nH]c(=O)[nH]1	CC1CC(C)CC(C)C1
1161	92839	Inactive	3	1	CC(COC1=CC=CC=C1)O	c1ccccc1	C1CCCCC1
1162	3698	Inactive	2522	2	C1=CN=CC=C1C2=CNC(=O)C(=C2)N	O=c1ccc(c[nH]1)c1ccncc1	CC1CCC(C2CCCCC2)CC1
1163	11273	Active	1288	4	C[C@]12CCC(=O)C(=C1CC[C@@H]3[C@@H]2CC[C@]4([C@H]3CCC4=O)C)O	O=C1CCC2C(=C1)CCC1C2CCC2C1CCC2=O	CC1CCC2C(CCC3C4CCC(C)C4CCC23)C1
1164	38258	Inactive	2523	2	C(NC(=O)NC1C(=O)NC(=O)N1CO)NC(=O)NC2C(=O)NC(=O)N2CO	O=C(NC1NC(=O)NC1=O)NCNC(=O)NC1NC(=O)NC1=O	CC(CCCC(C)CC1CC(C)CC1C)CC1CC(C)CC1C
1165	4197	Inactive	2522	2	CC1=C(C=C(C(=O)N1)C#N)C2=CC=NC=C2	O=c1ccc(c[nH]1)c1ccncc1	CC1CCC(C2CCCCC2)CC1
1166	28417	Active	2530	5	C[C@]12CC[C@H]3[C@H]([C@@H]1CC[C@]2(C#C)O)CCC4=CC5=C(C[C@]34C)C=NO5	C1CC2C(C1)C1CCC3=Cc4c(CC3C1CC2)cno4	C1CC2CC3CCC4C5CCCC5CCC4C3CC2C1
1167	9782	Active	505	4	C[C@H]1C[C@H]2[C@@H]3CCC4=CC(=O)C=C[C@@]4([C@]3([C@H](C[C@@]2([C@]1(C(=O)CO)O)C)O)F)C	O=C1C=CC2C(=C1)CCC1C2CCC2C1CCC2	CC1CCC2C(CCC3C4CCCC4CCC23)C1
1168	20469	Active	505	4	C[C@H]1C[C@H]2[C@@H]3CCC4=CC(=O)C=C[C@@]4([C@]3([C@H](C[C@@]2([C@]1(C(=O)CO)O)C)O)Cl)C	O=C1C=CC2C(=C1)CCC1C2CCC2C1CCC2	CC1CCC2C(CCC3C4CCCC4CCC23)C1
1169	17100	Inactive	0	1	CC1=CCC(CC1)C(C)(C)O	C1CCC=CC1	C1CCCCC1
1170	2750	Inactive	2534	3	CC1(CCCCC1)COC2=CC=C(C=C2)CC3C(=O)NC(=O)S3	O=C1NC(=O)C(S1)Cc1ccc(cc1)OCC1CCCCC1	CC1CC(C)C(CC2CCC(CCC3CCCCC3)CC2)C1
1171	2763	Inactive	156	2	CC(C)(C(=O)O)OC1=CC=C(C=C1)C2CC2(Cl)Cl	C1CC1c1ccccc1	C1CCC(C2CC2)CC1
1172	16722126	Inactive	2535	2	CC(=C[C@@H]1[C@H](C1(C)C)C(=O)OCN2C(=O)CN(C2=O)CC#C)C	O=C(C1CC1)OCN1C(=O)CNC1=O	CC(CCC1C(C)CCC1C)C1CC1
1173	779179	Inactive	2538	3	COC1=CC=C(C=C1)C(=O)N2CCN(CC2)CC(=O)N3CCOCC3	O=C(N1CCOCC1)CN1CCN(CC1)C(=O)c1ccccc1	CC(CC1CCC(C(C)C2CCCCC2)CC1)C1CCCCC1
1174	178144	Inactive	33	2	CC1=C(N(C2=C1C=C(C=C2)C(=O)OCCN(C)C)CCN(C)C)C	c1ccc2c(c1)[nH]cc2	C1CCC2CCCC2C1
1175	6668	Inactive	1397	2	C1=CC(=C(C=C1N)S(=O)(=O)O)C=CC2=C(C=C(C=C2)N)S(=O)(=O)O	c1ccc(cc1)C=Cc1ccccc1	C1CCC(CCC2CCCCC2)CC1
1176	10275	Inactive	2539	2	C1=CC=C(C=C1)C2=C(N=C(S2)N)N	c1ccc(cc1)c1cncs1	C1CCC(C2CCCC2)CC1
1177	42963	Inactive	3	1	CC1=C(C(=CC=C1)C)NC(=O)CN(CC(=O)O)CC(=O)O	c1ccccc1	C1CCCCC1
1178	5343	Inactive	521	2	CC1=CC(=NC(=N1)C)NS(=O)(=O)C2=CC=C(C=C2)N	O=S(=O)(c1ccccc1)Nc1ccncn1	CC(C)(CC1CCCCC1)C1CCCCC1
1179	3109	Active	2540	2	C1=CC=[N+](C(=C1)SSC2=CC=CC=[N+]2[O-])[O-]	c1cc[nH+]c(c1)SSc1cccc[nH+]1	C1CCC(CCC2CCCCC2)CC1
1180	8798	Inactive	246	1	CC(=O)NC1=NC=C(S1)[N+](=O)[O-]	c1nccs1	C1CCCC1
1181	6474573	Inactive	83	1	C1=CC(=CN=C1)/C=N/NC(=S)N	c1cccnc1	C1CCCCC1
1182	13953	Inactive	2542	2	CC1=CC=C(C=C1)S(=O)(=O)NC(=O)NC2CCCCCCC2	O=C(NS(=O)(=O)c1ccccc1)NC1CCCCCCC1	CC(CC1CCCCCCC1)CC(C)(C)C1CCCCC1
1183	3083671	Inactive	2543	2	CC1=CC=C(C=C1)S(=O)(=O)NC(=O)NC2CCCC2	O=C(NS(=O)(=O)c1ccccc1)NC1CCCC1	CC(CC1CCCC1)CC(C)(C)C1CCCCC1
1184	27990	Inactive	2545	3	CC1=C2C(=C(C(=C1C)OC(=O)C3=CN=CC=C3)C)CC[C@@](O2)(C)CCC[C@H](C)CCC[C@H](C)CCCC(C)C	O=C(c1cccnc1)Oc1ccc2c(c1)CCCO2	CC(CC1CCC2CCCCC2C1)C1CCCCC1
1185	9561033	Inactive	55	1	CC(=O)N/N=C/C1=CC=C(O1)[N+](=O)[O-]	c1ccco1	C1CCCC1
1186	71208	Inactive	118	2	CC1=C2C=CC=NC2=C(C=C1)O	c1ccc2c(c1)nccc2	C1CCC2CCCCC2C1
1187	22601	Inactive	55	1	C1=C(OC(=C1)[N+](=O)[O-])C=NO	c1ccco1	C1CCCC1
1188	36143	Inactive	3	1	C1=CC(=CC=C1[C@@H](C(=O)O)N)O	c1ccccc1	C1CCCCC1
1189	1550874	Inactive	3	1	C1=CC=C(C=C1)/C=C/C(=O)NCCO	c1ccccc1	C1CCCCC1
1190	10209	Inactive	316	2	CC1=C(C2=CC=CC=C2C(=C1)O)O	c1ccc2c(c1)cccc2	C1CCC2CCCCC2C1
1191	11104	Inactive	2546	2	COC1=CC=CC=C1OC(=O)OC2=CC=CC=C2OC	O=C(Oc1ccccc1)Oc1ccccc1	CC(CC1CCCCC1)CC1CCCCC1
1192	10718	Inactive	508	2	C1=CC=C(C=C1)C(=O)NC2=CC(=C(C=C2)C(=O)O)O	O=C(c1ccccc1)Nc1ccccc1	CC(CC1CCCCC1)C1CCCCC1
1193	1549158	Inactive	3	1	C1=CC(=CC=C1NN=C(N)N)N=NC(=S)N	c1ccccc1	C1CCCCC1
1194	65659	Inactive	2547	2	C1COCCN1CCCNC(=O)C2=CC=C(C=C2)Cl	O=C(c1ccccc1)NCCCN1CCOCC1	CC(CCCCC1CCCCC1)C1CCCCC1
1195	65784	Active	59	1	CC(=O)N1C[C@@H](C[C@H]1C(=O)O)O	C1CCCN1	C1CCCC1
1196	6713324	Inactive	2549	2	CN1C2=CC=CC=C2C(=NNC(=S)N)C1=O	N=C1C(=O)Nc2c1cccc2	CC1CC2CCCCC2C1C
1197	5902	Inactive	3	1	CCN(CC)CCNC(C1=CC=CC=C1)C(=O)OCCC(C)C	c1ccccc1	C1CCCCC1
1198	74325	Inactive	3	1	CCC(=O)NC1=CC=C(C=C1)O	c1ccccc1	C1CCCCC1
1199	4765	Inactive	3	1	C1=CC(=CC=C1O)S(=O)(=O)O	c1ccccc1	C1CCCCC1
1200	6999030	Inactive	3	1	C1=CC(=C(C=C1[C@@H]([C@@H](C(=O)O)N)O)O)O	c1ccccc1	C1CCCCC1
1201	39526	Inactive	2552	5	C1CC2CN(CCN2C1)CCC(=O)N3C4=CC=CC=C4SC5=C3C=C(C=C5)Cl	O=C(N1c2ccccc2Sc2c1cccc2)CCN1CCN2C(C1)CCC2	CC(CCC1CCC2CCCC2C1)C1C2CCCCC2CC2CCCCC21
1202	28554	Inactive	3	1	CCN(CC)CCNC(=O)COC1=CC=C(C=C1)Cl	c1ccccc1	C1CCCCC1
1203	11033	Active	3	1	C1=CC(=CC=C1N)S(=O)(=O)NC(=O)N	c1ccccc1	C1CCCCC1
1204	68770	Inactive	2553	2	CC(C)(C)NCC(COC1=CC=C(C=C1)NC(=O)NC2CCCCC2)O	O=C(Nc1ccccc1)NC1CCCCC1	CC(CC1CCCCC1)CC1CCCCC1
1205	9927058	Inactive	2557	3	C1C(S/C(=C(/C#N)\N2C=CN=C2)/S1)C3=CC=CC=C3Cl	c1ccc(cc1)C1CS/C(=C\n2cncc2)/S1	C1CCC(C2CCC(CC3CCCC3)C2)CC1
1206	65894	Inactive	2561	3	C[C@H]([C@@H]1[C@@H]2N(C1=O)C(=C(S2)[C@H]3CCCO3)C(=O)O)O	O=C1CC2N1C=C(S2)C1CCCO1	CC1CC2CC(C3CCCC3)CC12
1207	5717	Inactive	2569	5	CC1=CC=CC=C1S(=O)(=O)NC(=O)C2=CC(=C(C=C2)CC3=CN(C4=C3C=C(C=C4)NC(=O)OC5CCCC5)C)OC	O=C(Nc1ccc2c(c1)c(c[nH]2)Cc1ccc(cc1)C(=O)NS(=O)(=O)c1ccccc1)OC1CCCC1	CC(CC1CCCC1)CC1CCC2CCC(CC3CCC(C(C)CC(C)(C)C4CCCCC4)CC3)C2C1
1208	71335	Inactive	2575	5	CN1C[C@@H]2C[C@H]1CN2C3=C(C=C4C(=C3)N(C=C(C4=O)C(=O)O)C5CC5)F	O=c1ccn(c2c1ccc(c2)N1CC2CC1CN2)C1CC1	CC1CCC(C2CC2)C2CC(C3CC4CCC3C4)CCC12
1209	71329	Inactive	2576	2	CN(CCC1=CC=C(C=C1)NS(=O)(=O)C)CCOC2=CC=C(C=C2)NS(=O)(=O)C	N(CCc1ccccc1)CCOc1ccccc1	C(CCCC1CCCCC1)CCC1CCCCC1
1210	5282136	Inactive	2579	3	C1CCN(CC1)CC2=CC(=NC=C2)OC/C=C\CNC(=O)CS(=O)CC3=CC=CO3	O=C(CS(=O)Cc1ccco1)NC/C=C/COc1nccc(c1)CN1CCCCC1	CC(CCCCCCC1CCCC(CC2CCCCC2)C1)CC(C)CC1CCCC1
1211	71339	Active	2586	4	C[C@@H]1[C@@H]2[C@H](C(=O)N2C(=C1SC3CN4C=NC=[N+]4C3)C(=O)[O-])[C@@H](C)O	O=C1CC2N1C=C(C2)SC1C[n+]2n(C1)cnc2	CC1CC2CC(CC3CC4CCCC4C3)CC12
1212	119182	Inactive	303	3	C1=NC2=C(N1[C@H]3[C@H]([C@@H]([C@H](O3)CO)O)F)N=C(N=C2N)Cl	C1CO[C@H](C1)n1cnc2c1ncnc2	C1CCC2C(C1)CCC2C1CCCC1
1213	446596	Inactive	2587	2	C[C@H]([C@H]1[C@@H](O1)C[C@H]2CO[C@H]([C@@H]([C@@H]2O)O)C/C(=C/C(=O)OCCCCCCCCC(=O)O)/C)[C@H](C)O	C1CC[C@H](CO1)C[C@@H]1CO1	C1CCC(CC2CC2)CC1
1214	5742631	Inactive	2592	4	C1CC1NC2=NC(=NC3=C2N=CN3[C@H]4C[C@@H](C=C4)CO)N	C1C=C[C@H](C1)n1cnc2c1ncnc2NC1CC1	C1CCC(C2CCC3C(CC4CC4)CCCC23)C1
1215	60855	Inactive	166	1	CC(=O)N[C@@H]1[C@H](C=C(O[C@H]1[C@@H]([C@@H](CO)O)O)C(=O)O)N=C(N)N	C1COC=CC1	C1CCCCC1
1216	153941	Inactive	2595	3	C=C1[C@H](C[C@@H]([C@H]1CO)O)N2C=NC3=C2NC(=NC3=O)N	C=C1CCC[C@H]1n1cnc2c1[nH]cnc2=O	CC1CCCC2C1CCC2C1CCCC1C
1217	60877	Inactive	2596	2	C1[C@H](O[C@H](S1)CO)N2C=C(C(=NC2=O)N)F	C1SCO[C@H]1n1cccnc1=O	CC1CCCCC1C1CCCC1
1218	60953	Inactive	1479	2	CCCCCOC(=O)NC1=NC(=O)N(C=C1F)[C@H]2[C@@H]([C@@H]([C@H](O2)C)O)O	O=c1ncccn1[C@H]1CCCO1	CC1CCCCC1C1CCCC1
1219	6918296	Inactive	2600	5	C[C@]12CC[C@H]3[C@H]([C@@H]1CC[C@@H]2C(=O)NC4=C(C=CC(=C4)C(F)(F)F)C(F)(F)F)CC[C@@H]5[C@@]3(C=CC(=O)N5)C	O=C1C=CC2C(N1)CCC1C2CCC2C1CC[C@@H]2C(=O)Nc1ccccc1	CC1CCC2C(CCC3C2CCC2C(C(C)CC4CCCCC4)CCC23)C1
1220	3393	Inactive	1952	3	CCN(CC)CCN1C(=O)CN=C(C2=C1C=CC(=C2)Cl)C3=CC=CC=C3F	O=C1CN=C(c2c(N1)cccc2)c1ccccc1	CC1CCC(C2CCCCC2)C2CCCCC2C1
1221	176870	Inactive	2030	3	COCCOC1=C(C=C2C(=C1)C(=NC=N2)NC3=CC=CC(=C3)C#C)OCCOC	c1ccc(cc1)Nc1ncnc2c1cccc2	C1CCC(CC2CCCC3CCCCC32)CC1
1222	4496	Inactive	1952	3	CN1C(=O)CN=C(C2=C1C=CC(=C2)[N+](=O)[O-])C3=CC=CC=C3	O=C1CN=C(c2c(N1)cccc2)c1ccccc1	CC1CCC(C2CCCCC2)C2CCCCC2C1
1223	123619	Inactive	2603	3	CC1=NC=C(C=C1)C2=NC=C(C=C2C3=CC=C(C=C3)S(=O)(=O)C)Cl	c1ccc(cc1)c1cccnc1c1cccnc1	C1CCC(C2CCCCC2C2CCCCC2)CC1
1224	35455	Inactive	365	3	CC(=CCC1C(=O)N(N(C1=O)C2=CC=CC=C2)C3=CC=CC=C3)C	O=C1CC(=O)N(N1c1ccccc1)c1ccccc1	CC1CC(C)C(C2CCCCC2)C1C1CCCCC1
1225	36273	Inactive	2605	3	CC1([C@@H](N2[C@H](S1)[C@@H](C2=O)N=CN3CCCCCC3)C(=O)O)C	O=C1[C@@H](/N=C/N2CCCCCC2)C2N1CCS2	CC1C2CCCC2C1CCC1CCCCCC1
1226	4006	Inactive	2606	1	CC(C)OC(=O)C(=C1SC=CS1)C(=O)OC(C)C	C=C1SC=CS1	CC1CCCC1
1227	4770	Inactive	3	1	C1=CC=C(C=C1)CCCOC(=O)N	c1ccccc1	C1CCCCC1
1228	68873	Active	2628	7	C[C@]12CCC(=O)C=C1[C@@H]3C[C@@H]3[C@@H]4[C@@H]2CC[C@]5([C@H]4[C@@H]6C[C@@H]6[C@@]57CCC(=O)O7)C	O=C1CCC2C(=C1)C1CC1C1C2CCC2C1C1CC1[C@@]12CCC(=O)O1	CC1CCC2C(C1)C1CC1C1C2CCC2C1C1CC1C21CCC(C)C1
1229	20054835	Inactive	2630	5	C[C@@H]1CC[C@H]2[C@H]([C@H](O[C@H]3C24[C@H]1CCC(O3)(OO4)C)OC)C	C1CC2CCOC3C42C(C1)CCC(OO4)O3	C1CC2CCCC3CC4CCC(C1)C23CC4
1230	152951	Inactive	2632	3	C[C@@H]1CCN([C@H](C1)C(=O)O)C(=O)[C@H](CCCN=C(N)N)NS(=O)(=O)C2=CC=CC3=C2NC[C@@H](C3)C	O=C(N1CCCCC1)CNS(=O)(=O)c1cccc2c1NCCC2	CC(CCC(C)(C)C1CCCC2CCCCC21)C1CCCCC1
1231	444025	Active	505	4	CCOC(=O)O[C@@]1(CC[C@@H]2[C@@]1(C[C@@H]([C@H]3[C@H]2CCC4=CC(=O)C=C[C@]34C)O)C)C(=O)OCCl	O=C1C=CC2C(=C1)CCC1C2CCC2C1CCC2	CC1CCC2C(CCC3C4CCCC4CCC23)C1
1232	444020	Inactive	1	1	C1[C@@H]([C@@H]([C@H]([C@@H]([C@]1(CO)O)O)O)O)NC(CO)CO	C1CCCCC1	C1CCCCC1
1233	60196289	Inactive	2630	5	C[C@@H]1CC[C@H]2[C@H](C(OC3C24[C@H]1CCC(O3)(OO4)C)OC(=O)CCC(=O)O)C	C1CC2CCOC3C42C(C1)CCC(OO4)O3	C1CC2CCCC3CC4CCC(C1)C23CC4
1234	3936	Inactive	2634	3	CN(C1=NC(=CC=C1)OC)C(=S)OC2=CC3=C(CCCC3)C=C2	S=C(Nc1ccccn1)Oc1ccc2c(c1)CCCC2	CC(CC1CCCCC1)CC1CCC2CCCCC2C1
1235	3191	Inactive	2636	4	CC(C)(C)C1=CC=C(C=C1)C(=O)CCCN2CCC(CC2)OC(C3=CC=CC=C3)C4=CC=CC=C4	O=C(c1ccccc1)CCCN1CCC(CC1)OC(c1ccccc1)c1ccccc1	CC(CCCC1CCC(CC(C2CCCCC2)C2CCCCC2)CC1)C1CCCCC1
1236	2176	Inactive	350	3	CCOC(=O)OC(C)OC1=C(N(S(=O)(=O)C2=CC=CC=C21)C)C(=O)NC3=CC=CC=N3	O=C(C1=Cc2ccccc2S(=O)(=O)N1)Nc1ccccn1	CC(CC1CCCCC1)C1CC2CCCCC2C(C)(C)C1
1237	26650	Inactive	2638	2	COC1=CC(=CC(=C1OC)OC)C(=O)N2CCCCCCC2	O=C(c1ccccc1)N1CCCCCCC1	CC(C1CCCCCCC1)C1CCCCC1
1238	50248	Inactive	2639	3	CSC1=NC2=CC(=C(C=C2N1)Cl)OC3=C(C(=CC=C3)Cl)Cl	c1ccc(cc1)Oc1ccc2c(c1)nc[nH]2	C1CCC(CC2CCC3CCCC3C2)CC1
1239	3033968	Active	2641	4	CC[C@]12CC[C@H]3[C@H]([C@@H]1C=C[C@]2(C#C)O)CCC4=CC(=O)CC[C@H]34	O=C1CCC2C(=C1)CCC1C2CCC2C1C=CC2	CC1CCC2C(CCC3C4CCCC4CCC23)C1
1240	3778	Inactive	469	2	CC1=C(C(=O)N(N1C)C2=CC=CC=C2)C(C)C	O=c1cc[nH]n1c1ccccc1	CC1CCCC1C1CCCCC1
1241	1584822	Inactive	2643	2	C/C(=C\C1=CC=CC=C1)/C=C/2\C(=O)N(C(=S)S2)CC(=O)O	S=C1NC(=O)/C(=C/C=C/c2ccccc2)/S1	CC1CC(C)C(CCCC2CCCCC2)C1
1242	65947	Active	2651	5	CC1N2C3=CC(=C(C=C3C(=O)C(=C2S1)C(=O)O)F)N4CCN(CC4)CC5=C(OC(=O)O5)C	O=c1occ(o1)CN1CCN(CC1)c1ccc2c(c1)n1CSc1cc2=O	CC1CCC(CC2CCC(C3CCC4C(C)CC5CCC5C4C3)CC2)C1
1243	60164	Inactive	2654	7	COC1=C(C=C(C=C1)C2=CC3=C(C=C2)C=C(C=C3)C(=O)O)C45CC6CC(C4)CC(C6)C5	c1cc(cc(c1)c1ccc2c(c1)cccc2)C12CC3CC(C2)CC(C1)C3	C1CCC2CC(C3CCCC(C45CC6CC(CC(C6)C4)C5)C3)CCC2C1
1244	104758	Inactive	2657	3	CC1=NC(=O)C2=C(N1)C=CC(=C2)CN(C)C3=CC=C(S3)C(=O)N[C@@H](CCC(=O)O)C(=O)O	O=c1nc[nH]c2c1cc(CNc1cccs1)cc2	CC1CCCC2CCC(CCC3CCCC3)CC12
1245	2187	Inactive	1112	2	CC(C)(C#N)C1=CC(=CC(=C1)CN2C=NC=N2)C(C)(C)C#N	c1ccc(cc1)Cn1cncn1	C1CCC(CC2CCCC2)CC1
1246	4410	Inactive	2660	4	CC1CCC2=C3N1C=C(C(=O)C3=CC(=C2N4CCC(CC4)O)F)C(=O)O	O=c1ccn2c3c1ccc(c3CCC2)N1CCCCC1	CC1CCC2CCCC3C(C4CCCCC4)CCC1C23
1247	71616	Inactive	2663	3	C[C@@H](C1=NC=NC=C1F)[C@](CN2C=NC=N2)(C3=C(C=C(C=C3)F)F)O	c1ccc(cc1)C(Cn1ncnc1)Cc1ccncn1	C1CCC(CC(CC2CCCC2)C2CCCCC2)CC1
1248	60871	Inactive	299	2	CC(C)(C)C(=O)OCOP(=O)(COCCN1C=NC2=C1N=CN=C2N)OCOC(=O)C(C)(C)C	c1ncc2c(n1)[nH]cn2	C1CCC2CCCC2C1
1249	441401	Inactive	2665	3	CC(=O)NC[C@H]1CN(C(=O)O1)C2=CC(=C(C=C2)N3CCOCC3)F	O=C1OCCN1c1ccc(cc1)N1CCOCC1	CC1CCCC1C1CCC(C2CCCCC2)CC1
1250	71916	Inactive	3	1	COC1=C(C(=CC(=C1)CC=C)C(=O)NCCO)O	c1ccccc1	C1CCCCC1
1251	4725	Inactive	125	2	C1=NC2=C(N1CCC(CO)CO)NC(=NC2=O)N	O=c1nc[nH]c2c1nc[nH]2	CC1CCCC2CCCC12
1252	444008	Active	479	4	C[C@@H]1CC2=C(CCC(=O)C2)[C@@H]3[C@@H]1[C@@H]4CC[C@]([C@]4(CC3)C)(C#C)O	O=C1CCC2=C(C1)CCC1C2CCC2C1CCC2	CC1CCC2C(CCC3C4CCCC4CCC23)C1
1253	6335412	Inactive	1406	2	C1=CC(=CC=C1C(=O)NCCC(=O)O)N/N=C\2/C=CC(=O)C(=C2)C(=O)O	O=C1C=C/C(=N/Nc2ccccc2)/C=C1	CC1CCC(CCC2CCCCC2)CC1
1254	518605	Active	2666	4	O1[As]2O[As]3O[As]1O[As](O2)O3	O1[As]2O[As]3O[As]1O[As](O2)O3	C1C2CC3CC1CC(C2)C3
1255	71384	Inactive	399	2	C[C@@H](CN1CC(=O)NC(=O)C1)N2CC(=O)NC(=O)C2	O=C1CN(CCN2CC(=O)NC(=O)C2)CC(=O)N1	CC1CC(C)CC(CCC2CC(C)CC(C)C2)C1
1256	454216	Active	1295	5	CCCCC(=O)OCC(=O)[C@]1(C[C@@H](C2=C(C3=C(C(=C2C1)O)C(=O)C4=C(C3=O)C(=CC=C4)OC)O)O[C@H]5C[C@@H]([C@@H]([C@@H](O5)C)O)NC(=O)C(F)(F)F)O	O=C1c2cc3[C@H](CCCc3cc2C(=O)c2c1cccc2)O[C@H]1CCCCO1	CC1C2CCCCC2C(C)C2CC3C(CC4CCCCC4)CCCC3CC12
1257	3033226	Inactive	38	2	C1=CC=C(C=C1)C(C2=CC=CC=C2)S(=O)CC(=O)NO	c1ccc(cc1)Cc1ccccc1	C1CCC(CC2CCCCC2)CC1
1258	2898	Inactive	2668	3	CC(=O)OC1=CC=C(C=C1)C(=C2CCCCC2)C3=CC=C(C=C3)OC(=O)C	C1CCC(=C(c2ccccc2)c2ccccc2)CC1	C1CCC(C(C2CCCCC2)C2CCCCC2)CC1
1259	54343	Inactive	2669	2	C1=CC(=CC=C1CCNS(=O)(=O)C2=CC=C(C=C2)Cl)CC(=O)O	O=S(=O)(c1ccccc1)NCCc1ccccc1	CC(C)(CCCC1CCCCC1)C1CCCCC1
1260	6918305	Inactive	527	4	CC(=O)[C@H]1CC[C@@H]2[C@@]1(CC[C@H]3[C@H]2CC[C@@H]4[C@@]3(CC[C@@](C4)(C)O)C)C	C1CCC2C(C1)CCC1C2CCC2C1CCC2	C1CCC2C(C1)CCC1C3CCCC3CCC21
1261	129228	Inactive	2671	2	C1=CC(=C(C(=C1)F)CN2C=C(N=N2)C(=O)N)F	c1ccc(cc1)Cn1nncc1	C1CCC(CC2CCCC2)CC1
1262	6536	Inactive	2672	3	CCN(CC)CCOC1=CC=C(C=C1)C(CC2=CC=C(C=C2)Cl)(C3=CC=C(C=C3)C)O	c1ccc(cc1)CC(c1ccccc1)c1ccccc1	C1CCC(CC(C2CCCCC2)C2CCCCC2)CC1
1263	5502	Inactive	2676	3	CCC1C(=NN=C(C2=CC(=C(C=C12)OC)OC)C3=CC(=C(C=C3)OC)OC)C	c1ccc(cc1)C1=NN=CCc2c1cccc2	C1CCC(C2CCCCC3CCCCC32)CC1
1264	9838712	Inactive	3	1	C[C@H](C1=CC=C(C=C1)CC(C)C)C(=O)NS(=O)(=O)C	c1ccccc1	C1CCCCC1
1265	59708	Inactive	131	1	CCC(C(=O)N)N1CCCC1=O	O=C1CCCN1	CC1CCCC1
1266	9386	Inactive	444	2	C12(C(C(C(C(C1(F)F)(F)F)(F)F)(F)F)(C(C(C(C2(F)F)(F)F)(F)F)(F)F)F)F	C1CCC2C(C1)CCCC2	C1CCC2CCCCC2C1
1267	7147	Inactive	3	1	CCC(C1=CC=CC=C1)O	c1ccccc1	C1CCCCC1
1268	444539	Inactive	3	1	C1=CC=C(C=C1)/C=C/C(=O)O	c1ccccc1	C1CCCCC1
1269	1018	Inactive	83	1	C1=CC=NC(=C1)C(=O)O	c1cccnc1	C1CCCCC1
1270	7533	Inactive	1	1	C1CCC(CC1)NS(=O)(=O)O	C1CCCCC1	C1CCCCC1
1271	3730	Inactive	3	1	CC(=O)N(CC(CO)O)C1=C(C(=C(C(=C1I)C(=O)NCC(CO)O)I)C(=O)NCC(CO)O)I	c1ccccc1	C1CCCCC1
1272	23674	Inactive	118	2	CCOC1=C2C(=C(C=C1)S(=O)(=O)O)C=CC=N2	c1ccc2c(c1)nccc2	C1CCC2CCCCC2C1
1273	11914	Inactive	3	1	C1=CC=C(C=C1)[C@H](C(=O)O)O	c1ccccc1	C1CCCCC1
1274	5497	Inactive	83	1	CCN(CC)C(=O)C1=CN=CC=C1	c1cccnc1	C1CCCCC1
1275	71648	Inactive	3	1	COC1=CC(=CC(=C1)O)O	c1ccccc1	C1CCCCC1
1276	69188	Inactive	83	1	CCOC(=O)C1=CN=CC=C1	c1cccnc1	C1CCCCC1
1277	11474	Inactive	83	1	C1=CC=NC(=C1)CO	c1cccnc1	C1CCCCC1
1278	19958	Inactive	3	1	C1=CC(=CC=C1N=C=S)N=C=S	c1ccccc1	C1CCCCC1
1279	5876571	Inactive	2682	4	CC1=CC=CC=C1N=NC2=CC(=C(C=C2)N/N=C/3\C(=O)C=CC4=CC=CC=C43)C	O=C1C=Cc2c(/C/1=N/Nc1ccc(cc1)/N=N/c1ccccc1)cccc2	CC1CCC2CCCCC2C1CCC1CCC(CCC2CCCCC2)CC1
1280	93176	Inactive	889	1	C1[C@H](NCS1)C(=O)O	C1NCCS1	C1CCCC1
1281	451668	Inactive	1402	2	C1[C@@H]([C@H](O[C@H]1N2C=NC(=NC2=O)N)CO)O	O=c1ncncn1[C@@H]1CCCO1	CC1CCCCC1C1CCCC1
1282	308	Inactive	3	1	C1=CC=C(C=C1)C=CCO	c1ccccc1	C1CCCCC1
1283	440966	Inactive	2683	2	CC1([C@H]2CC[C@H](C2)C1=C)C	C=C1CC2CC1CC2	CC1CC2CCC1C2
1284	439240	Inactive	555	1	C1[C@H]([C@@H]([C@@H](C(O1)O)O)O)O	C1CCCOC1	C1CCCCC1
1285	863	Inactive	424	1	C1CSSC1CCCCC(=O)N	C1CSSC1	C1CCCC1
1286	7191	Inactive	2684	2	C1=CC=C(C=C1)COC(=O)C2=CN=CC=C2	O=C(c1cccnc1)OCc1ccccc1	CC(CCC1CCCCC1)C1CCCCC1
1287	16976	Inactive	453	1	C1=CC(=C[N+](=C1)[O-])C(=O)O	c1ccc[nH+]c1	C1CCCCC1
1288	5756	Inactive	9	4	C[C@]12CC[C@H]3[C@H]([C@@H]1C[C@H]([C@@H]2O)O)CCC4=C3C=CC(=C4)O	C1CC2C(C1)C1CCc3c(C1CC2)cccc3	C1CCC2C(C1)CCC1C3CCCC3CCC21
1289	31018	Inactive	83	1	C1=CC(=CN=C1)CN	c1cccnc1	C1CCCCC1
1290	7652	Inactive	2685	2	C1=CC=C(C=C1)COC(=O)C=CC2=CC=CC=C2	O=C(C=Cc1ccccc1)OCc1ccccc1	CC(CCC1CCCCC1)CCC1CCCCC1
1291	6324663	Inactive	2688	3	C[C@@H](C(=O)O)NC(=O)[C@@H]1CCCN1C(=O)[C@H](CC2=CN=CN2)NC(=O)[C@H](C(C)C)NC(=O)[C@H](CC3=CC=C(C=C3)O)NC(=O)[C@H](C(C)C)NC(=O)[C@H](CCCN=C(N)N)NC(=O)CNC	O=C(CCc1ccccc1)NCC(=O)N[C@H](C(=O)N1CCCC1)Cc1[nH]cnc1	CC(CCC(C)CC(CC1CCCC1)C(C)C1CCCC1)CCC1CCCCC1
1292	9270	Active	447	4	CC(=O)O[C@H]1CC[C@@H]2[C@H]3CC[C@]4([C@H]([C@@H]3CCC2=C1)CC[C@]4(C#C)OC(=O)C)C	C1CC=C2C(C1)C1CCC3C(C1CC2)CCC3	C1CCC2C(C1)CCC1C3CCCC3CCC21
1293	23603	Inactive	2691	3	C1CC2=CC=CC=C2C(C3=CC=CC=C31)C(=O)N	c1ccc2c(c1)CCc1c(C2)cccc1	C1CCC2CC3CCCCC3CCC2C1
1294	9046	Inactive	2694	5	C[C@]12CC[C@H]3[C@H]([C@@H]1CC[C@]2(C#C)O)CCC4=C3C=CC(=C4)OC5CCCC5	C1CCC(C1)Oc1ccc2c(c1)CCC1C2CCC2C1CCC2	C1CCC(CC2CCC3C(CCC4C5CCCC5CCC34)C2)C1
1295	5311071	Inactive	2696	3	C[C@H]\1CC[C@@H](C/C1=C\C=C\2/CCC[C@]3([C@H]2CC[C@@H]3[C@H](C)/C=C/[C@H](C)C(C)C)C)O	C1CCC(=C/C=C/2\CCCC3C2CCC3)CC1	C1CCC(CCC2CCCC3CCCC32)CC1
1296	3034287	Inactive	83	1	CCN(CC1=CN=C(C=C1)Cl)/C(=C/[N+](=O)[O-])/NC	c1cccnc1	C1CCCCC1
1297	37907	Inactive	2697	2	CC(C)(C)C(=O)C(N1C=CN=C1)OC2=CC=C(C=C2)Cl	c1ccc(cc1)OCn1cncc1	C1CCC(CCC2CCCC2)CC1
1298	15583	Inactive	208	2	C1C(C2(C(=C(C1(C2(Cl)Cl)Cl)Cl)Cl)Cl)CBr	C1CC2CC1C=C2	C1CC2CCC1C2
1299	65651	Inactive	2699	3	C1=CC(=C(C(=C1)F)C(=O)NC(=O)NC2=CC(=C(C=C2)Cl)OC3=C(C=C(C=N3)C(F)(F)F)Cl)F	O=C(NC(=O)c1ccccc1)Nc1cccc(c1)Oc1ccccn1	CC(CC1CCCC(CC2CCCCC2)C1)CC(C)C1CCCCC1
1300	4807	Active	3	1	C1=CC=C(C(=C1)C=O)C=O	c1ccccc1	C1CCCCC1
1301	12008	Inactive	3	1	CC1=CC(=C(C=C1)Cl)O	c1ccccc1	C1CCCCC1
1302	31209	Inactive	3	1	CCCCCC(=CC1=CC=CC=C1)C=O	c1ccccc1	C1CCCCC1
1303	9509	Inactive	2473	2	C1=CC(=CC=C1NC(=O)NC2=CC=C(C=C2)[N+](=O)[O-])[N+](=O)[O-]	O=C(Nc1ccccc1)Nc1ccccc1	CC(CC1CCCCC1)CC1CCCCC1
1304	43961	Inactive	1032	2	C1=CC=C(C(=C1)CN)SC2=CC=CC=C2CO	c1ccc(cc1)Sc1ccccc1	C1CCC(CC2CCCCC2)CC1
1305	137601	Inactive	3	1	CCCC1=CC=C(C=C1)C(=O)O	c1ccccc1	C1CCCCC1
1306	55251	Inactive	900	2	C1=CC=C(C(=C1)C2=CC=C(C=C2)C(F)(F)F)C(=O)O	c1ccc(cc1)c1ccccc1	C1CCC(C2CCCCC2)CC1
1307	8797	Inactive	3	1	CC1=CC=C(C=C1)OC(=O)C	c1ccccc1	C1CCCCC1
1308	71668	Inactive	453	1	C1=CC(=C[N+](=C1)[O-])CO	c1ccc[nH+]c1	C1CCCCC1
1309	31593	Inactive	2700	2	C1=CC=C(C=C1)CNC(=O)CN2C=CN=C2[N+](=O)[O-]	O=C(Cn1cncc1)NCc1ccccc1	CC(CCC1CCCCC1)CC1CCCC1
1310	7402	Inactive	3	1	CCC1=CC=C(C=C1)S(=O)(=O)O	c1ccccc1	C1CCCCC1
1311	17113	Inactive	2515	3	CC1=CC(=C(C=C1)O)N2N=C3C=CC=CC3=N2	c1ccc(cc1)n1nc2c(n1)cccc2	C1CCC(C2CC3CCCCC3C2)CC1
1312	5284343	Inactive	2059	2	C([C@H]([C@@H]1[C@@H]([C@@H]2[C@H](O1)O[C@H](O2)C(Cl)(Cl)Cl)O)O)O	C1OC2C(C1)OCO2	C1CC2CCCC2C1
1313	33039	Inactive	460	2	CC1=CN(C(=O)NC1=O)[C@H]2C[C@@H]([C@H](O2)CO)F	O=c1ccn(c(=O)[nH]1)[C@H]1CCCO1	CC1CCC(C2CCCC2)C(C)C1
1314	88836	Inactive	3	1	CC(C)CCOC(=O)C1=CC=C(C=C1)N(C)C	c1ccccc1	C1CCCCC1
1315	243274	Inactive	1437	2	CCOC(=O)C(=C(C1=CC=CC=C1)C2=CC=CC=C2)C#N	C=C(c1ccccc1)c1ccccc1	CC(C1CCCCC1)C1CCCCC1
1316	62531	Inactive	2515	3	CC1=CC(=C(C(=C1)N2N=C3C=CC(=CC3=N2)Cl)O)C(C)(C)C	c1ccc(cc1)n1nc2c(n1)cccc2	C1CCC(C2CC3CCCCC3C2)CC1
1317	64184	Inactive	2701	4	C1C2CC3CC(C2)(CC1C3=O)O	O=C1C2CC3CC1CC(C2)C3	CC1C2CC3CC(C2)CC1C3
1318	33919	Inactive	2702	3	C1=CC=C(C=C1)C2=NC3=C(N2)C=C(C=C3)S(=O)(=O)O	c1ccc(cc1)c1nc2c([nH]1)cccc2	C1CCC(C2CC3CCCCC3C2)CC1
1319	16258	Inactive	2704	2	C1=CC=C2C(=C1)C(=O)NC(=O)O2	O=c1oc2ccccc2c(=O)[nH]1	CC1CC(C)C2CCCCC2C1
1320	68610	Inactive	2705	2	C1=CC(=CC=C1C(=O)O)OCCCOC2=CC=C(C=C2)C(=O)O	C(COc1ccccc1)COc1ccccc1	C1CCC(CCCCCC2CCCCC2)CC1
1321	10569	Inactive	2706	3	CC(C)C1=CC2=CC[C@@H]3[C@@]([C@H]2CC1)(CCC[C@@]3(C)C(=O)O)C	C1CCC2C(C1)CC=C1C2CCC=C1	C1CCC2C(C1)CCC1CCCCC12
1322	8549	Inactive	17	5	COC1=CC2=C(C=CN=C2C=C1)[C@H]([C@@H]3CC4CCN3C[C@@H]4C=C)O	c1ccc2c(c1)c(ccn2)CC1CC2CCN1CC2	C1CCC2C(C1)CCCC2CC1CC2CCC1CC2
1323	14525	Inactive	1394	2	CC1(C2CCC(C2)(C1=O)C)C	O=C1CC2CC1CC2	CC1CC2CCC1C2
1324	157355	Active	555	1	C([C@@H]1[C@@H]([C@@H]([C@H]([C@@H](O1)O[C@H]([C@@H](CO)O)[C@@H]([C@H](CO)O)O)O)O)O)O	C1CCCOC1	C1CCCCC1
1325	60651	Inactive	2711	4	CN1CCN(CC1)C2=C(C=C3C4=C2OCN(N4C=C(C3=O)C(=O)O)C)F	O=c1ccn2c3c1ccc(c3OCN2)N1CCNCC1	CC1CCC2CCCC3C(C4CCCCC4)CCC1C23
1326	43233	Inactive	1064	3	C1COC(O1)(CN2C=NC=N2)C3=C(C=C(C=C3)Cl)Cl	c1ccc(cc1)C1(OCCO1)Cn1cncn1	C1CCC(C2(CC3CCCC3)CCCC2)CC1
1327	42574	Inactive	2712	3	CC1=CC(=C(C=C1NC(=O)C2=CC(=CC(=C2O)I)I)Cl)C(C#N)C3=CC=C(C=C3)Cl	O=C(c1ccccc1)Nc1ccc(cc1)Cc1ccccc1	CC(CC1CCC(CC2CCCCC2)CC1)C1CCCCC1
1328	6256	Inactive	460	2	C1[C@@H]([C@H](O[C@H]1N2C=C(C(=O)NC2=O)C(F)(F)F)CO)O	O=c1ccn(c(=O)[nH]1)[C@H]1CCCO1	CC1CCC(C2CCCC2)C(C)C1
1329	451417	Inactive	3	1	CC(C)[C@@H](C(=O)N[C@@H](CC1=CC=C(C=C1)O)C(=O)O)NC(=O)[C@H](CC(=O)O)NC(=O)[C@H](CCCCN)NC(=O)[C@H](CCCN=C(N)N)N	c1ccccc1	C1CCCCC1
1330	1201518	Inactive	14	2	C[C@]12CC[C@H](C1(C)C)C[C@H]2O	C1CC2CC1CC2	C1CC2CCC1C2
1331	60196294	Inactive	2716	3	CC1=CC=C(C=C1)C=C2C3CCC(C2=O)C3(C)C	O=C1C2CCC(C1=Cc1ccccc1)C2	CC1C2CCC(C2)C1CC1CCCCC1
1332	5484	Inactive	2721	3	CN1CCCC(=C(C2=CC=CS2)C3=CC=CS3)C1	C1CCC(=C(c2cccs2)c2cccs2)CN1	C1CCC(C(C2CCCC2)C2CCCC2)CC1
1333	2972	Inactive	326	1	CC1=C(C(=O)C=CN1C)O	O=c1cc[nH]cc1	CC1CCCCC1
1334	5394	Inactive	2723	2	CN1C(=O)N2C=NC(=C2N=N1)C(=O)N	O=c1[nH]nnc2n1cnc2	CC1CCCC2CCCC12
1335	6540548	Inactive	2725	7	C[C@H]1/C=C/C=C(\C(=O)NC\2=C(C3=C(C(=C4C(=C3C(=O)/C2=C\NN5CCN(CC5)C6CCCC6)C(=O)[C@](O4)(O/C=C/[C@@H]([C@H]([C@H]([C@@H]([C@@H]([C@@H]([C@H]1O)C)O)C)OC(=O)C)C)OC)C)C)O)O)/C	O=C1/C=C\C=C/CCCCCCCC/C=C\OC2C(=O)c3c4c(C=C(N1)/C(=C\NN1CCN(CC1)C1CCCC1)/C4=O)ccc3O2	CC1CCCCCCCCCCCCCCCC2CC3CCC4CC(C1)C(CCC1CCC(C5CCCC5)CC1)C(C)C4C3C2C
1336	4494	Inactive	314	2	CC1=C(C(C(=C(N1)C#N)C(=O)OC)C2=CC(=CC=C2)[N+](=O)[O-])C(=O)OC(C)C	C1=CC(C=CN1)c1ccccc1	C1CCC(C2CCCCC2)CC1
1337	66359	Active	2730	4	CC(=O)O[C@H]1CC[C@@H]2[C@@]1(C=CC3=C4CCC(=O)C=C4CC[C@@H]23)C	O=C1CCC2=C3C=CC4C(C3CCC2=C1)CCC4	CC1CCC2C(CCC3C4CCCC4CCC23)C1
1338	119570	Inactive	2731	2	CCCN[C@H]1CCC2=C(C1)SC(=N2)N	C1CCc2c(C1)scn2	C1CCC2CCCC2C1
1339	2040	Inactive	2734	3	CC1=CC=CC=C1N2C(=NC3=C(C2=O)C=C(C=C3)N)CF	O=c1n(cnc2c1cccc2)c1ccccc1	CC1C2CCCCC2CCC1C1CCCCC1
1340	636405	Inactive	2741	5	CC1=CC(=O)C(=CN1)C(=O)N[C@H](C2=CC=C(C=C2)O)C(=O)N[C@H]3[C@@H]4N(C3=O)C(=C(CS4)CSC5=NN=NN5C)C(=O)O	O=C([C@H](c1ccccc1)NC(=O)c1c[nH]ccc1=O)N[C@@H]1C(=O)N2C1SCC(=C2)CSc1nnn[nH]1	CC1CCCCC1C(C)CC(C(C)CC1C(C)C2CC(CCC3CCCC3)CCC21)C1CCCCC1
1341	4121	Inactive	71	2	CN1C(NC2=CC(=C(C=C2S1(=O)=O)S(=O)(=O)N)Cl)CCl	O=S1(=O)NCNc2c1cccc2	CC1(C)CCCC2CCCCC21
1342	4963	Inactive	114	1	CCCSSC(=C(C)N(CC1=CN=C(N=C1N)C)C=O)CCO	c1ccncn1	C1CCCCC1
1343	40973	Active	2746	4	CC[C@]12CC(=C)[C@H]3[C@H]([C@@H]1CC[C@]2(C#C)O)CCC4=CCCC[C@H]34	C=C1CC2CCCC2C2C1C1CCCC=C1CC2	CC1CC2CCCC2C2CCC3CCCCC3C12
1344	656583	Active	2752	5	C[C@]12CC[C@H]3[C@H]([C@@H]1CC[C@@H]2O)CC[C@]45[C@@]3(CC(=C([C@H]4O5)O)C#N)C	C1CC2C(C1)C1CC[C@@]34C(C1CC2)CC=CC4O3	C1CC2CCC3C(CCC45CC4CCCC35)C2C1
1345	6918178	Active	505	4	CCC(=O)O[C@@]1([C@H](C[C@@H]2[C@@]1(C[C@@H]([C@]3([C@H]2C[C@@H](C4=CC(=O)C=C[C@@]43C)F)F)O)C)C)C(=O)CCl	O=C1C=CC2C(=C1)CCC1C2CCC2C1CCC2	CC1CCC2C(CCC3C4CCCC4CCC23)C1
1346	2787	Inactive	2753	3	CCC(C)(C(=O)O)OC1=CC=C(C=C1)C2(CCCCC2)C3=CC=C(C=C3)OC(C)(CC)C(=O)O	C1CCC(CC1)(c1ccccc1)c1ccccc1	C1CCC(C2(C3CCCCC3)CCCCC2)CC1
1347	72179	Inactive	2756	3	C[C@@H](CSC(=O)C1=CC=CC=C1)C(=O)N2C[C@H](C[C@H]2C(=O)O)SC3=CC=CC=C3	O=C(N1CC[C@H](C1)Sc1ccccc1)CCSC(=O)c1ccccc1	CC(CCCC(C)C1CCC(CC2CCCCC2)C1)C1CCCCC1
1348	20055424	Inactive	2757	2	CC1=NC=C(C(=N1)N)CN(/C(=C(\SS/C(=C(\N(C=O)CC2=CN=C(N=C2N)C)/C)/CCOC(=O)C(C)C)/CCOC(=O)C(C)C)/C)C=O	C(=C\SS/C=C/NCc1cncnc1)/NCc1cncnc1	C(CCCCCC1CCCCC1)CCCCC1CCCCC1
1349	27812	Active	2730	4	CC[C@]12C=CC3=C4CCC(=O)C=C4CC[C@H]3[C@@H]1CC[C@]2(C#C)O	O=C1CCC2=C3C=CC4C(C3CCC2=C1)CCC4	CC1CCC2C(CCC3C4CCCC4CCC23)C1
1350	3950	Inactive	1	1	C1CCC(CC1)NC(=O)N(CCCl)N=O	C1CCCCC1	C1CCCCC1
1351	21102	Inactive	1247	2	CC(=O)NC1=CC=C(C=C1)OC(=O)C2=CC=CC=C2OC(=O)C	O=C(c1ccccc1)Oc1ccccc1	CC(CC1CCCCC1)C1CCCCC1
1352	656511	Inactive	2762	4	CC1([C@@H](N2[C@H](S1)[C@@H](C2=O)NC(=O)[C@@H](C3=CC=CC=C3)NC(=O)N4CCN(C4=O)S(=O)(=O)C)C(=O)O)C	O=C([C@H](c1ccccc1)NC(=O)N1CCNC1=O)N[C@@H]1C(=O)N2C1SCC2	CC1CCCC1C(C)CC(C(C)CC1C(C)C2CCCC21)C1CCCCC1
1353	2194	Inactive	2764	2	COC1=CC=C(C=C1)C2=CC(=S)SS2	S=c1ssc(c1)c1ccccc1	CC1CCC(C2CCCCC2)C1
1354	20055082	Inactive	2767	2	C[C@H]1C(=O)N[C@H](C(=O)N/C(=C\NC(=O)N)/C(=O)N[C@H](C(=O)NC[C@@H](C(=O)N1)N)[C@@H]2CCN=C(N2)N)CNC(=O)C[C@H](CCCN)N	O=C1CCNC(=O)C(NC(=O)C(=C)NC(=O)CNC(=O)CN1)C1CCN=CN1	CC1CCCC(C)C(C2CCCCC2)CC(C)C(C)CC(C)CCC(C)CC1
1355	2541	Inactive	2770	5	CCOC1=NC2=CC=CC(=C2N1CC3=CC=C(C=C3)C4=CC=CC=C4C5=NNN=N5)C(=O)O	c1ccc(c(c1)c1ccc(cc1)Cn1cnc2c1cccc2)c1n[nH]nn1	C1CCC2C(C1)CCC2CC1CCC(C2CCCCC2C2CCCC2)CC1
1356	160024	Inactive	2027	3	C1[C@H](OC2=C([C@]13C(=O)NC(=O)N3)C=C(C=C2)F)C(=O)N	O=C1NC(=O)[C@@]2(N1)CCOc1c2cccc1	CC1CC(C)C2(CCCC3CCCCC32)C1
1357	5282164	Active	2790	6	C[C@H](CCC=C(C)C)[C@H]1CC[C@@]2([C@@]1(CC[C@]34[C@H]2CC[C@@H]5[C@]3(C4)CC[C@@H](C5(C)C)OC(=O)/C=C/C6=CC(=C(C=C6)O)OC)C)C	O=C(O[C@@H]1CC[C@@]23C(C1)CCC1[C@]3(C2)CCC2C1CCC2)/C=C/c1ccccc1	CC(CCC1CCCCC1)CC1CCC23CC24CCC2CCCC2C4CCC3C1
1358	95286	Inactive	491	1	C1CC(=O)N(C1=O)CO	O=C1CCC(=O)N1	CC1CCC(C)C1
1359	56069	Inactive	2791	2	C[C@](CS(=O)(=O)C1=CC=C(C=C1)F)(C(=O)NC2=CC(=C(C=C2)C#N)C(F)(F)F)O	O=C(Nc1ccccc1)CCS(=O)(=O)c1ccccc1	CC(CCC(C)(C)C1CCCCC1)CC1CCCCC1
1360	6437380	Inactive	2798	4	CCCCN(CCCC)CC(C1=C2C3=C(C=C(C=C3)Cl)/C(=C/C4=CC=C(C=C4)Cl)/C2=CC(=C1)Cl)O	c1ccc(cc1)C=C1c2ccccc2c2c1cccc2	C1CCC(CC2C3CCCCC3C3CCCCC32)CC1
1361	216326	Inactive	2800	3	C1CC(=O)NC(=O)C1N2CC3=C(C2=O)C=CC=C3N	O=C1CCC(C(=O)N1)N1Cc2c(C1=O)cccc2	CC1CCC(C2CC3CCCCC3C2C)C(C)C1
1362	10634	Active	1875	4	C[C@]12CC[C@H]3[C@H]([C@@H]1CC[C@@H]2O)CC=C4[C@@]3(CC[C@@H](C4)O)C	C1CCC2=CCC3C(C2C1)CCC1C3CCC1	C1CCC2C(C1)CCC1C3CCCC3CCC21
1363	5282375	Inactive	3	1	CCOC(=O)/C=C(\C)/C=C/C=C(\C)/C=C/C1=C(C(=C(C=C1C)OC)C)C	c1ccccc1	C1CCCCC1
1364	6292	Inactive	2734	3	CC1=CC=CC=C1N2C(=NC3=CC=CC=C3C2=O)C	O=c1n(cnc2c1cccc2)c1ccccc1	CC1C2CCCCC2CCC1C1CCCCC1
1365	448812	Inactive	2806	4	C1C[C@H]2C(=O)N[C@@H](CSSCCC(=O)N[C@H](C(=O)NCC(=O)N[C@H](C(=O)N[C@H](C(=O)N2C1)CC3=CNC4=CC=CC=C43)CC(=O)O)CCCCN=C(N)N)C(=O)N	O=C1NCC(=O)N[C@@H](Cc2c[nH]c3c2cccc3)C(=O)N2CCCC2C(=O)NCCSSCCC(=O)NCC(=O)NC1	CC1CCCCCCCC(C)C2CCCC2C(C)C(CC2CCC3CCCCC32)CC(C)CCC(C)CCC(C)CC1
1366	16051947	Inactive	2500	4	CC[C@@H]1/C=C(/C[C@@H](C[C@@H]([C@@H]2[C@H](C[C@H]([C@@](O2)(C(=O)C(=O)N3CCCC[C@H]3C(=O)O[C@@H]([C@@H]([C@H](CC1=O)O)C)/C(=C/[C@@H]4CC[C@H]([C@@H](C4)OC)Cl)/C)O)C)OC)OC)C)\C	O=C1CCC[C@H](/C=C/C2CCCCC2)OC(=O)C2CCCCN2C(=O)C(=O)C2OC(CCCC/C=C\C1)CCC2	CC1CCCCCCCC2CCCC(C2)C(C)C(C)C2CCCCC2C(C)CC(CCC2CCCCC2)CCC1
1367	189821	Inactive	2810	5	CC1=N[C@@]2([C@H](O1)C[C@@H]3[C@@]2(C[C@@H]([C@H]4[C@H]3CCC5=CC(=O)C=C[C@]45C)O)C)C(=O)COC(=O)C	O=C1C=CC2C(=C1)CCC1C2CCC2C1CC1C2N=CO1	CC1CCC2C(CCC3C2CCC2C4CCCC4CC23)C1
1368	73303	Inactive	2812	3	C[C@@H]1[C@@H]2[C@H](C(=O)N2C(=C1S[C@H]3C[C@H](NC3)CNS(=O)(=O)N)C(=O)O)[C@@H](C)O	O=C1CC2N1C=C(C2)S[C@@H]1CNCC1	CC1CC2CC(CC3CCCC3)CC12
1369	4723	Inactive	2814	2	C1=CC=C(C=C1)C2C(=O)N=C(O2)N	O=C1N=COC1c1ccccc1	CC1CCCC1C1CCCCC1
1370	13765	Active	447	4	CC[C@@]1(CC[C@@H]2[C@@]1(CC[C@H]3[C@H]2CCC4=CCCC[C@H]34)C)O	C1CC=C2C(C1)C1CCC3C(C1CC2)CCC3	C1CCC2C(C1)CCC1C3CCCC3CCC21
1371	71734	Inactive	2815	2	CCCCCCCCCCCCCCCCCCCCCC(=O)NC1=NC(=O)N(C=C1)[C@H]2[C@H]([C@@H]([C@H](O2)CO)O)O	O=c1ncccn1[C@@H]1CCCO1	CC1CCCCC1C1CCCC1
1372	6918289	Inactive	2823	4	C[C@@H]1CC[C@H]2C[C@@H](/C(=C/C=C/C=C/[C@H](C[C@H](C(=O)[C@@H]([C@@H](/C(=C/[C@H](C(=O)C[C@H](OC(=O)[C@@H]3CCCCN3C(=O)C(=O)[C@@]1(O2)O)[C@H](C)C[C@@H]4CC[C@H]([C@@H](C4)OC)OC(=O)C(C)(CO)CO)C)/C)O)OC)C)C)/C)OC	O=C1CCC/C=C\C=C/C=C\CCC2CCCC(O2)C(=O)C(=O)N2C(C(=O)OC(CC(=O)C/C=C\CC1)CCC1CCCCC1)CCCC2	CC1CCCCCCCCCCCC2CCCC(C2)C(C)C(C)C2CCCCC2C(C)CC(CCC2CCCCC2)CC(C)CCCCC1
1373	123879	Inactive	2828	4	C1CC2=C(C[C@@H]1NS(=O)(=O)C3=CC=C(C=C3)F)C4=CC=CC=C4N2CCC(=O)O	O=S(=O)(c1ccccc1)N[C@H]1CCc2c(C1)c1ccccc1[nH]2	CC(C)(CC1CCC2CC3CCCCC3C2C1)C1CCCCC1
1374	151170	Inactive	2829	3	COC1=C(C=C(C=C1)C2(CCC(CC2)C(=O)O)C#N)OC3CCCC3	C1CCC(CC1)c1cccc(c1)OC1CCCC1	C1CCC(C2CCCC(CC3CCCC3)C2)CC1
1375	636411	Inactive	2830	3	CC1=CN=C(C(=C1OC)C)CS(=O)C2=NC3=C(N2)C=CC(=N3)OC	O=S(c1nc2c([nH]1)cccn2)Cc1ccccn1	CC(CC1CCCCC1)C1CC2CCCCC2C1
1376	23418	Inactive	425	2	CC1=CC(=C(C=C1CC2=CN=C(N=C2N)N)OC)OC	c1ccc(cc1)Cc1cncnc1	C1CCC(CC2CCCCC2)CC1
1377	54260	Inactive	2253	2	CCC(C)(C)C1=CC=C(C=C1)CC(C)CN2C[C@H](O[C@H](C2)C)C	O1CCN(CC1)CCCc1ccccc1	C1CCC(CCCC2CCCCC2)CC1
1378	5381	Inactive	2834	3	CCOC(=O)C1=CN=C(C=C1)C#CC2=CC3=C(C=C2)SCCC3(C)C	c1ccc(nc1)C#Cc1ccc2c(c1)CCCS2	C1CCC(CCC2CCC3CCCCC3C2)CC1
1379	65958	Inactive	2835	4	CNC1CCCN(C1)C2=C(C=C3C(=C2OC)N(C=C(C3=O)C(=O)O)C4CC4)F	O=c1ccn(c2c1ccc(c2)N1CCCCC1)C1CC1	CC1CCC(C2CC2)C2CC(C3CCCCC3)CCC12
1380	65957	Inactive	2838	4	C[C@H]1COC2=C3N1C=C(C(=O)C3=CC(=C2C4(CC4)N)F)C(=O)O	O=c1ccn2c3c1ccc(c3OCC2)C1CC1	CC1CCC2CCCC3C(C4CC4)CCC1C23
1381	798	Inactive	33	2	C1=CC=C2C(=C1)C=CN2	c1ccc2c(c1)[nH]cc2	C1CCC2CCCC2C1
1382	6736	Inactive	33	2	CC1=CNC2=CC=CC=C12	c1ccc2c(c1)[nH]cc2	C1CCC2CCCC2C1
1383	91465	Inactive	527	4	C[C@H](CCCC(C)C)[C@H]1CC[C@@H]2[C@@]1(CC[C@H]3[C@H]2CC[C@H]4[C@@]3(CC[C@H](C4)O)C)C	C1CCC2C(C1)CCC1C2CCC2C1CCC2	C1CCC2C(C1)CCC1C3CCCC3CCC21
1384	16212198	Inactive	2842	3	CCN(CC)CCSCC(=O)O[C@@H]1C[C@@]([C@H]([C@@H]([C@@]23CCC(C1([C@@H]2C(=O)CC3)C)C)C)O)(C)C=C	O=C1CC[C@@]23C1C(CCCCC2)CCC3	CC1CCC23CCCCCC(CCC2)C13
1385	6328657	Inactive	2845	4	CO/N=C(/C1=CSC(=N1)N)\C(=O)N[C@H]2[C@@H]3N(C2=O)C(=C(CS3)CSC(=O)C4=CC=CO4)C(=O)O	O=C1[C@@H](NC(=O)C(=N)c2cscn2)C2N1C=C(CS2)CSC(=O)c1ccco1	CC(CCC1CCC2C(C1)C(C)C2CC(C)C(C)C1CCCC1)C1CCCC1
1386	3571576	Inactive	2850	6	CC(C)(C)CC(C)(C)C1=CC(=C(C(=C1)N2N=C3C=CC=CC3=N2)O)CC4=C(C(=CC(=C4)C(C)(C)CC(C)(C)C)N5N=C6C=CC=CC6=N5)O	c1cc(Cc2cccc(c2)n2nc3c(n2)cccc3)cc(c1)n1nc2c(n1)cccc2	C1CC(CC2CCCC(C3CC4CCCCC4C3)C2)CC(C2CC3CCCCC3C2)C1
1387	3357	Inactive	1072	3	CN1CCN(CC1)C2=C(C=C3C(=C2F)N(C=C(C3=O)C(=O)O)CCF)F	O=c1cc[nH]c2c1ccc(c2)N1CCNCC1	CC1CCCC2CC(C3CCCCC3)CCC12
1388	6852393	Inactive	2852	4	C[C@]12CC[C@H]3[C@H]([C@@H]1CC=C2)CC[C@@H]4[C@@]3(CCC(=O)C4)C	O=C1CCC2C(C1)CCC1C2CCC2C1CC=C2	CC1CCC2C(CCC3C4CCCC4CCC23)C1
1389	5918	Inactive	83	1	C1=CN=CC(=C1N)N	c1cccnc1	C1CCCCC1
1390	20353	Inactive	168	2	CC1=C2C(=C(C(=C1C)OC(=O)CCC(=O)O)C)CC[C@@](O2)(C)CCC[C@H](C)CCC[C@H](C)CCCC(C)C	C1CCc2c(O1)cccc2	C1CCC2CCCCC2C1
1391	21651	Inactive	327	2	CCOC(=O)C1=CNC2=CC(=C(C=C2C1=O)OCC(C)C)OCC(C)C	O=c1cc[nH]c2c1cccc2	CC1CCCC2CCCCC12
1392	11808	Inactive	230	2	CN1C2=C(C(=O)N(C1=O)C)NC(=N2)Br	O=c1[nH]c(=O)c2c([nH]1)nc[nH]2	CC1CC(C)C2CCCC2C1
1393	3045407	Inactive	2857	6	CO[C@H]1[C@@H](C[C@@H]2CN3CCC4=C([C@H]3C[C@@H]2[C@@H]1C(=O)OC)NC5=C4C=CC(=C5)OC)OC(=O)COC6=CC=C(C=C6)OC	O=C(O[C@H]1CCC2C(C1)CN1C(C2)c2[nH]c3c(c2CC1)cccc3)COc1ccccc1	CC(CCC1CCCCC1)CC1CCC2CC3C(CCC4C5CCCCC5CC34)CC2C1
1394	15387	Inactive	249	2	CC1CCN(CC1)CCCC(=O)C2=CC=C(C=C2)F	O=C(c1ccccc1)CCCN1CCCCC1	CC(CCCC1CCCCC1)C1CCCCC1
1395	60785	Inactive	2860	5	C1CN(CCN1CCCN2C3=CC=CC4=C3C(=CC=C4)S2(=O)=O)C5=CC=C(C=C5)F	O=S1(=O)N(CCCN2CCN(CC2)c2ccccc2)c2c3c1cccc3ccc2	CC1(C)C(CCCC2CCC(C3CCCCC3)CC2)C2CCCC3CCCC1C32
1396	51045	Inactive	2862	3	CC(C)(CC1=CNC2=CC=CC=C21)NCC(COC3=CC=CC=C3C#N)O	C(CCOc1ccccc1)NCCc1c[nH]c2c1cccc2	C(CCCC1CCCCC1)CCCC1CCC2CCCCC12
1397	54746	Inactive	1204	4	CCNC(=O)N(CCCN(C)C)C(=O)[C@@H]1C[C@H]2[C@@H](CC3=CNC4=CC=CC2=C34)N(C1)CC=C	C1CNC2C(C1)c1cccc3c1c(C2)c[nH]3	C1CCC2C(C1)CC1CCC3CCCC2C31
1398	60737	Inactive	2865	3	C=CCN1C2=C(NC(=NC2=O)N)N(C1=O)[C@H]3[C@@H]([C@@H]([C@H](O3)CO)O)O	O=c1nc[nH]c2c1[nH]c(=O)n2[C@@H]1CCCO1	CC1CCCC2C1CC(C)C2C1CCCC1
1399	5281243	Inactive	2866	2	CC1=C(C(C[C@@H](C1)O)(C)C)/C=C/C(=C/C=C/C(=C/C=C/C=C(\C)/C=C/C=C(\C)/C=C/[C@H]2C(=C[C@@H](CC2(C)C)O)C)/C)/C	C(=C\C=C\C=C\C=C\C=C\C1=CCCCC1)/C=C/C=C/C=C/C=C/[C@H]1CCCC=C1	C(CCCCCCCCCC1CCCCC1)CCCCCCCCC1CCCCC1
1400	24728612	Inactive	2871	4	CC(=O)N[C@@H]1[C@H]([C@@H]([C@H](OC1O)CO)O)O[C@H]2[C@@H]([C@H]([C@@H](C(O2)C(=O)O)O[C@H]3[C@@H](C([C@@H]([C@H](O3)CO)O)O[C@@H]4[C@@H]([C@H](C([C@H](O4)C(=O)O)O)O)O)NC(=O)C)O)O	O1CCC(CC1)O[C@@H]1CC[C@H](CO1)O[C@@H]1OCCC(C1)O[C@@H]1CCCCO1	C1CCC(CC2CCC(CC3CCCC(CC4CCCCC4)C3)CC2)CC1
1401	9850878	Inactive	2842	3	C[C@@H]1CC[C@@]23CCC(=O)[C@H]2[C@@]1([C@@H](C[C@@]([C@H]([C@@H]3C)O)(C)C=C)OC(=O)CSC(C)(C)CNC(=O)[C@@H](C(C)C)N)C	O=C1CC[C@@]23C1C(CCCCC2)CCC3	CC1CCC23CCCCCC(CCC2)C13
1402	248271	Active	2874	4	CCCCCCC(=O)O[C@H]1CC[C@@H]2[C@@]1(CC[C@H]3[C@H]2CC[C@@H]4[C@@]3(C(=CC(=O)C4)C)C)C	O=C1C=CC2C(C1)CCC1C2CCC2C1CCC2	CC1CCC2C(CCC3C4CCCC4CCC23)C1
1403	11296583	Active	2882	6	C[C@H]1[C@H]([C@H](C[C@@H](O1)O[C@H]2C[C@@](CC3=C(C4=C(C(=C23)O)C(=O)C5=C(C4=O)C=CC=C5OC)O)(C(=O)CO)O)N)O[C@@H]6CCCCO6	O=C1c2cc3CCC[C@@H](c3cc2C(=O)c2c1cccc2)O[C@@H]1CC[C@H](CO1)O[C@@H]1CCCCO1	CC1C2CCCCC2C(C)C2CC3C(CC4CCC(CC5CCCCC5)CC4)CCCC3CC12
1404	5311066	Inactive	553	5	C[C@]12C[C@@H]([C@H]3[C@H]([C@@H]1C[C@@H]4[C@]2(OC(O4)(C)C)C(=O)CO)CCC5=CC(=O)C=C[C@]35C)O	O=C1C=CC2C(=C1)CCC1C2CCC2C1CC1C2OCO1	CC1CCC2C(CCC3C2CCC2C4CCCC4CC23)C1
1405	448223	Inactive	2883	3	CN1[C@H]2CC[C@@H]1[C@H]([C@H](C2)OC(=O)C3=CC=CC=C3)C(=O)O	O=C(c1ccccc1)O[C@@H]1CC2CCC(C1)N2	CC(CC1CC2CCC(C2)C1)C1CCCCC1
1406	2789	Inactive	2887	3	CN1C(=O)CC(=O)N(C2=C1C=CC(=C2)Cl)C3=CC=CC=C3	O=C1Nc2ccccc2N(C(=O)C1)c1ccccc1	CC1CC(C)C(C2CCCCC2)C2CCCCC2C1
1407	3261	Inactive	2052	4	C1C2=NN=CN2C3=C(C=C(C=C3)Cl)C(=N1)C4=CC=CC=C4	c1ccc(cc1)C1=NCc2n(c3c1cccc3)cnn2	C1CCC(C2CCC3CCCC3C3CCCCC23)CC1
1408	5359271	Inactive	2471	5	CCOC1=C2C3=C(C[C@@H]4[C@H]5[C@]3(CCN4C)[C@@H](O2)[C@H](C=C5)O)C=C1	C1=CC2[C@@]34C(C1)Oc1c4c(CC2NCC3)ccc1	C1CC2CC3CCCC45C(CCCC34)CC(C1)C25
1409	3345	Active	2889	3	CCC(=O)N(C1CCN(CC1)CCC2=CC=CC=C2)C3=CC=CC=C3	c1ccc(cc1)CCN1CCC(CC1)Nc1ccccc1	C1CCC(CCC2CCC(CC3CCCCC3)CC2)CC1
1410	5462328	Inactive	2471	5	CC(=O)O[C@H]1C=C[C@H]2[C@H]3CC4=C5[C@]2([C@H]1OC5=C(C=C4)OC(=O)C)CCN3C	C1=CC2[C@@]34C(C1)Oc1c4c(CC2NCC3)ccc1	C1CC2CC3CCCC45C(CCCC34)CC(C1)C25
1411	4890	Inactive	2893	4	C1CC1CN2C(=O)CN=C(C3=C2C=CC(=C3)Cl)C4=CC=CC=C4	O=C1CN=C(c2c(N1CC1CC1)cccc2)c1ccccc1	CC1CCC(C2CCCCC2)C2CCCCC2C1CC1CC1
1412	16078	Inactive	2895	3	CCCCCC1=CC2=C([C@@H]3C=C(CC[C@H]3C(O2)(C)C)C)C(=C1)O	C1=CC2C(CC1)COc1c2cccc1	C1CCC2C(C1)CCC1CCCCC12
1413	5556	Inactive	2052	4	CC1=NN=C2N1C3=C(C=C(C=C3)Cl)C(=NC2)C4=CC=CC=C4Cl	c1ccc(cc1)C1=NCc2n(c3c1cccc3)cnn2	C1CCC(C2CCC3CCCC3C3CCCCC23)CC1
1414	8367	Inactive	33	2	CCC(CC1=CNC2=CC=CC=C21)N	c1ccc2c(c1)[nH]cc2	C1CCC2CCCC2C1
1415	138477	Inactive	2896	2	C1=CC=C(C=C1)N2C=NN=N2	c1ccc(cc1)n1cnnn1	C1CCC(C2CCCC2)CC1
1416	5284516	Inactive	250	2	CCC(=O)O[C@@]1(CCN(C[C@H]1C)C)C2=CC=CC=C2	N1CCC(CC1)c1ccccc1	C1CCC(C2CCCCC2)CC1
1417	65681	Inactive	230	2	CC(C)CN1C=NC2=C1C(=O)N(C(=O)N2C)C	O=c1[nH]c(=O)c2c([nH]1)nc[nH]2	CC1CC(C)C2CCCC2C1
1418	83975	Inactive	2899	3	CC(=CC1C(C1(C)C)C(=O)OCN2C(=O)C3=C(C2=O)CCCC3)C	O=C(C1CC1)OCN1C(=O)C2=C(C1=O)CCCC2	CC(CCC1C(C)C2CCCCC2C1C)C1CC1
1419	162834	Inactive	2900	2	CN1CC(=O)N=C1NC(=O)NC2=CC(=CC=C2)Cl	O=C(NC1=NC(=O)CN1)Nc1ccccc1	CC1CCC(CC(C)CC2CCCCC2)C1
1420	443936	Active	505	4	CCCC(=O)O[C@@]1(CC[C@@H]2[C@@]1(C[C@@H]([C@]3([C@H]2C[C@@H](C4=CC(=O)C=C[C@@]43C)F)F)O)C)C(=O)COC(=O)C	O=C1C=CC2C(=C1)CCC1C2CCC2C1CCC2	CC1CCC2C(CCC3C4CCCC4CCC23)C1
1421	213039	Inactive	2907	4	CC(C)CN(C[C@H]([C@H](CC1=CC=CC=C1)NC(=O)O[C@H]2CO[C@@H]3[C@H]2CCO3)O)S(=O)(=O)C4=CC=C(C=C4)N	O=C(O[C@@H]1COC2C1CCO2)N[C@H](Cc1ccccc1)CCNS(=O)(=O)c1ccccc1	CC(CC(CCCC(C)(C)C1CCCCC1)CC1CCCCC1)CC1CCC2CCCC21
1422	5625	Inactive	2911	4	CC(C)NC1=C(N=CC=C1)N2CCN(CC2)C(=O)C3=CC4=C(N3)C=CC(=C4)NS(=O)(=O)C	O=C(c1cc2c([nH]1)cccc2)N1CCN(CC1)c1ccccn1	CC(C1CCC(C2CCCCC2)CC1)C1CC2CCCCC2C1
1423	6917715	Active	2913	4	CC[C@]12CC(=C)[C@H]3[C@H]([C@@H]1CC[C@]2(C#C)O)CCC4=CC(=O)CC[C@H]34	O=C1CCC2C(=C1)CCC1C2C(=C)CC2C1CCC2	CC1CCC2C(CCC3C4CCCC4CC(C)C23)C1
1424	110635	Inactive	2929	6	CN1CC(=O)N2[C@@H](C1=O)CC3=C([C@H]2C4=CC5=C(C=C4)OCO5)NC6=CC=CC=C36	O=C1NCC(=O)N2C1Cc1c([C@@H]2c2ccc3c(c2)OCO3)[nH]c2c1cccc2	CC1CCC(C)C2C1CC1C3CCCCC3CC1C2C1CCC2CCCC2C1
1425	9568628	Active	2932	4	CC[C@]12CC[C@H]3[C@H]([C@@H]1CC[C@]2(C#C)O)CCC4=C/C(=N/O)/CC[C@H]34	N=C1CCC2C(=C1)CCC1C2CCC2C1CCC2	CC1CCC2C(CCC3C4CCCC4CCC23)C1
1426	69092	Inactive	3	1	CCCOC(=O)C1=CC=CC=C1O	c1ccccc1	C1CCCCC1
1427	72060	Inactive	3	1	CCC(C1=CC=CC=C1)C(=O)NC(=O)N	c1ccccc1	C1CCCCC1
1428	14759	Inactive	3	1	CCCCCC1=C(C=C(C=C1)C)O	c1ccccc1	C1CCCCC1
1429	16161315	Inactive	2956	6	C[C@@H](C(=O)NCC(=O)N[C@H]1CSSC[C@H](NC(=O)[C@@H](NC(=O)[C@@H](NC(=O)[C@@H](NC(=O)[C@@H](NC(=O)[C@@H](NC(=O)[C@@H](NC(=O)[C@@H](NC(=O)[C@@H](NC(=O)[C@@H](NC(=O)[C@@H](NC1=O)CCCCN)CC(=O)N)CC2=CC=CC=C2)CC3=CC=CC=C3)CC4=CNC5=CC=CC=C54)CCCCN)C(C)O)CC6=CC=CC=C6)C(C)O)CO)C(=O)O)N	O=C1NCC(=O)N[C@@H](Cc2ccccc2)C(=O)NCC(=O)NCC(=O)NCCSSCCC(=O)NCC(=O)NCC(=O)N[C@H](C(=O)N[C@H](C(=O)N[C@H](C(=O)NC1)Cc1c[nH]c2c1cccc2)Cc1ccccc1)Cc1ccccc1	CC1CCCCCCCC(C)CCC(C)CCC(C)C(CC2CCCCC2)CC(C)CCC(C)CCC(C)C(CC2CCC3CCCCC32)CC(C)C(CC2CCCCC2)CC(C)C(CC2CCCCC2)CC(C)CCC(C)CC1
1430	54679224	Inactive	198	1	C1=C(C(=CNC1=O)Cl)O	O=c1cccc[nH]1	CC1CCCCC1
1431	65906	Inactive	2965	5	CN(C1CCN(CC1)C2=NC3=CC=CC=C3N2CC4=CC=C(C=C4)F)C5=NC=CC(=O)N5	O=c1ccnc([nH]1)NC1CCN(CC1)c1nc2c(n1Cc1ccccc1)cccc2	CC1CCCC(CC2CCC(C3CC4CCCCC4C3CC3CCCCC3)CC2)C1
1432	111332	Active	2114	4	CC(=O)OCC(=O)[C@]1(CC[C@@H]2[C@@]1(CC=C3[C@H]2CCC4=CC(=O)CC[C@@]43C)C)O	O=C1CCC2C(=C1)CCC1C2=CCC2C1CCC2	CC1CCC2C(CCC3C4CCCC4CCC23)C1
1433	231084	Active	464	4	CC(C)CCC(=O)O[C@H]1CC[C@@H]2[C@@]1(CC[C@H]3[C@H]2CCC4=CC(=O)CC[C@]34C)C	O=C1CCC2C(=C1)CCC1C2CCC2C1CCC2	CC1CCC2C(CCC3C4CCCC4CCC23)C1
1434	656612	Inactive	1528	2	CC1([C@@H]([C@H]1C(=O)OCC2=C(C(=CC(=C2F)F)F)F)C=C(Cl)Cl)C	O=C(C1CC1)OCc1ccccc1	CC(CCC1CCCCC1)C1CC1
1435	60196301	Inactive	2966	2	C1=CC(=CC=C1C=NN/C(=N/N=CC2=CC=C(C=C2)Cl)/N)Cl	C(=N\N=Cc1ccccc1)/NN=Cc1ccccc1	C(CCCC1CCCCC1)CCCC1CCCCC1
1436	1174	Inactive	228	1	C1=CNC(=O)NC1=O	O=c1cc[nH]c(=O)[nH]1	CC1CCCC(C)C1
1437	114750	Inactive	2970	3	CN1C(=O)C[C@H](NC1=O)C(=O)N[C@@H](CC2=CN=CN2)C(=O)N3CCC[C@H]3C(=O)N	O=C1NC(=O)N[C@H](C1)C(=O)N[C@@H](C(=O)N1CCCC1)Cc1[nH]cnc1	CC1CC(C)CC(C(C)CC(CC2CCCC2)C(C)C2CCCC2)C1
1438	3338	Inactive	3	1	CCCCC(C1=CC=CC=C1)O	c1ccccc1	C1CCCCC1
1439	60196302	Inactive	555	1	CCN(CC)CCOC[C@@H]1[C@H]([C@@H]([C@H]([C@@H](O1)O)OCCN(CC)CC)O)O	C1CCCOC1	C1CCCCC1
1440	9985	Inactive	27	1	CCCC1CCCCN1	C1CCCNC1	C1CCCCC1
1441	33344	Inactive	2971	1	CN1C(=O)C=C(S1)Cl	O=c1ccs[nH]1	CC1CCCC1
1442	6970	Inactive	1443	2	CC1CCC(C(C1)OC(=O)C2=CC=CC=C2O)C(C)C	O=C(c1ccccc1)OC1CCCCC1	CC(CC1CCCCC1)C1CCCCC1
1443	71386	Active	1399	4	CCCC(=O)O[C@@]1([C@H](C[C@@H]2[C@@]1(CC(=O)[C@]3([C@H]2CCC4=CC(=O)C=C[C@@]43C)F)C)C)C(=O)CCl	O=C1C=CC2C(=C1)CCC1C2C(=O)CC2C1CCC2	CC1CCC2C(CCC3C4CCCC4CC(C)C23)C1
1444	1053	Inactive	83	1	CC1=NC=C(C(=C1O)CN)COP(=O)(O)O	c1cccnc1	C1CCCCC1
1445	57331769	Inactive	555	1	C(CO[C@@H]1[C@H]([C@@H]([C@H](O[C@@H]1O)CO)O)O)O	C1CCCOC1	C1CCCCC1
1446	31378	Active	464	4	C[C@]12CCC(=O)C=C1CC[C@@H]3[C@@]2([C@H](C[C@]4([C@H]3CC[C@@]4(C(=O)CO)O)C)O)F	O=C1CCC2C(=C1)CCC1C2CCC2C1CCC2	CC1CCC2C(CCC3C4CCCC4CCC23)C1
1447	443970	Inactive	506	2	CN(C)[C@H](CC1=CC=CC=C1)C2=CC=CC=C2	c1ccc(cc1)CCc1ccccc1	C1CCC(CCC2CCCCC2)CC1
1448	26951	Inactive	40	1	CC(C)C1=NC=C(N1C)[N+](=O)[O-]	c1ncc[nH]1	C1CCCC1
1449	2795	Inactive	38	2	CN(C)CCC(C1=CC=CC=C1)(C2=CC=CC=C2Cl)O	c1ccc(cc1)Cc1ccccc1	C1CCC(CC2CCCCC2)CC1
1450	3011155	Inactive	303	3	COC1=NC(=NC2=C1N=CN2[C@H]3[C@H]([C@@H]([C@H](O3)CO)O)O)N	C1CO[C@H](C1)n1cnc2c1ncnc2	C1CCC2C(C1)CCC2C1CCCC1
1451	192160	Inactive	2986	5	CC1=CC2=C([C@H]3[C@H]4[C@@](O2)(CC[C@@H]5C4(CCCC5(C)C)CO3)C)C(=C1)O	C1CCC23C(C1)CCC1C3C(OC2)c2c(O1)cccc2	C1CCC2C(C1)CC1CCC3CCCCC34CCC2C14
1452	29112	Inactive	327	2	CCCCCCCCCCOC1=C(C=C2C(=C1)C(=O)C(=CN2)C(=O)OCC)OCC	O=c1cc[nH]c2c1cccc2	CC1CCCC2CCCCC12
1453	108143	Inactive	2987	3	CC1(CCC(C2=C1C=CC(=C2)NC(=O)C3=CC=C(C=C3)C(=O)O)(C)C)C	O=C(c1ccccc1)Nc1ccc2c(c1)CCCC2	CC(CC1CCC2CCCCC2C1)C1CCCCC1
1454	15559221	Inactive	3019	6	CC[C@@H]1C(=O)N2CCC[C@H]2C(=O)N([C@H](C(=O)N3CCC(=O)CC3C(=O)N[C@H](C(=O)OC([C@@H](C(=O)N1)NC(=O)C4=C(C=CC=N4)O)C)C5=CC=CC=C5)CC6=CC=CC=C6)C	O=C1CCN2C(C1)C(=O)N[C@H](C(=O)OC[C@H](NC(=O)c1ccccn1)C(=O)NCC(=O)N1C(C(=O)N[C@H](C2=O)Cc2ccccc2)CCC1)c1ccccc1	CC1CCC2C(C)C(CC3CCCCC3)CC(C)C3CCCC3C(C)CCC(C)C(CC(C)C3CCCCC3)CCC(C)C(C3CCCCC3)CC(C)C2C1
1455	8310	Inactive	480	2	CC1=C(C(=NC(=N1)NS(=O)(=O)C2=CC=C(C=C2)N)C)Br	O=S(=O)(c1ccccc1)Nc1ncccn1	CC(C)(CC1CCCCC1)C1CCCCC1
1456	77993	Inactive	3024	4	CN1CCC[C@@H]1CC2=CNC3=C2C=C(C=C3)CCS(=O)(=O)C4=CC=CC=C4	O=S(=O)(c1ccccc1)CCc1ccc2c(c1)c(c[nH]2)C[C@@H]1CCCN1	CC(C)(CCC1CCC2CCC(CC3CCCC3)C2C1)C1CCCCC1
1457	60196306	Inactive	3025	1	CCCCC[C@H](C1[C@H](C[C@H](C[C@H](C[C@H](C[C@H](CC(C(C(/C(=C/C=C/C=C/C=C/C=C/[C@H](C(OC1=O)C)O)/C)O)O)O)O)O)O)O)O)O	O=C1CCCCCCCCCCCCCC/C=C\C=C/C=C\C=C/C=C\CCO1	CC1CCCCCCCCCCCCCCCCCCCCCCCCCCC1
1458	13916	Inactive	3026	2	C1=CC(=C(C(=C1)Cl)[N+](=O)[O-])C2=CNC=C2Cl	c1ccc(cc1)c1c[nH]cc1	C1CCC(C2CCCC2)CC1
1459	3000579	Inactive	3	1	C1=CC(=CC=C1N)S(=O)(=O)NC(=S)N	c1ccccc1	C1CCCCC1
1460	283654	Inactive	3028	3	CC1C2C(=O)C3(CCC2(C3CC1=O)C)C(C)C(=O)O	O=C1CC2C(=O)C3C(C1)C2CC3	CC1CC2C(C)C3CCC2C3C1
1461	4099	Inactive	1391	1	CCC1(C(=O)NC(=O)N(C1=O)C)CC	O=C1CC(=O)NC(=O)N1	CC1CC(C)CC(C)C1
1462	410467	Inactive	3	1	C1=CC=C(C=C1)NCCCO	c1ccccc1	C1CCCCC1
1463	66826	Inactive	3	1	C1=CC(=CC=C1[N+](=O)[O-])[As](=O)(O)O	c1ccccc1	C1CCCCC1
1464	66829	Inactive	106	1	C1CN(CCN1)C(=S)S	N1CCNCC1	C1CCCCC1
1465	68952	Active	3031	5	C[C@]12CC[C@H]3[C@H]([C@@H]1CC[C@@H]2OC(=O)CCC4CCCC4)CCC5=C(C(=O)CC[C@H]35)O	O=C(O[C@H]1CCC2C1CCC1C2CCC2=CC(=O)CCC12)CCC1CCCC1	CC(CCC1CCCC1)CC1CCC2C1CCC1C3CCC(C)CC3CCC21
1466	6999	Active	3	1	C1=CC=C(C(=C1)O)[Hg]Cl	c1ccccc1	C1CCCCC1
1467	65781	Inactive	5	3	CC(C)C1=C(C=C2C(=C1)CC[C@@H]3[C@@]2(CCC[C@@]3(C)C(=O)O)C)S(=O)(=O)O	C1CCC2C(C1)c1ccccc1CC2	C1CCC2C(C1)CCC1CCCCC12
1468	8365	Inactive	3	1	CCOC(=O)C1=CC=CC=C1O	c1ccccc1	C1CCCCC1
1469	60196308	Inactive	3033	3	CC1(CO[C@@H]([C@@H]([C@H]1NC)O)O[C@H]2[C@@H](C[C@@H]([C@H]([C@H]2O)O[C@@H]3[C@@H](CC=C(O3)CN)N)N)N)O	C1CC[C@H](OC1)O[C@H]1CCC[C@H](C1)O[C@@H]1CCC=CO1	C1CCC(CC2CCCC(CC3CCCCC3)C2)CC1
1470	65628	Inactive	41	2	CN1C2=C(C=C(C=C2)N(CCCl)CCCl)N=C1CCCC(=O)O	c1ccc2c(c1)[nH]cn2	C1CCC2CCCC2C1
1471	14708	Active	3037	5	C[C@]12CC[C@H]3[C@H]([C@@H]1CC[C@]2(C)O)CC[C@@H]4[C@@]3(CC5=NON=C5C4)C	C1CC2C(C1)CCC1C2CCC2C1Cc1c(C2)non1	C1CC2CC3CCC4C5CCCC5CCC4C3CC2C1
1472	5432	Inactive	3038	2	CC1=NC=C(C(=N1)N)CN(C=O)C(=C(CCO)SSC(=C(C)N(CC2=CN=C(N=C2N)C)C=O)CCO)C	C(=CSSC=CNCc1cncnc1)NCc1cncnc1	C(CCCCCC1CCCCC1)CCCCC1CCCCC1
1473	2449	Inactive	3039	2	CC1=C(C(=O)C(=C(C1=O)C)C(CCCCCC(=O)O)C2=CC=CC=C2)C	O=C1C=CC(=O)C=C1Cc1ccccc1	CC1CCC(C)C(CC2CCCCC2)C1
1474	54158	Inactive	3	1	CC1=CC(=C(C(=C1NC(=O)CN(CC(=O)O)CC(=O)O)C)Br)C	c1ccccc1	C1CCCCC1
1475	68791	Inactive	3041	2	C1C2N1C(=O)N=C2N	C1C2N1C(=O)N=C2	CC1CCC2CC12
1476	5361251	Inactive	1032	2	COCC(=O)NC1=C(C=CC(=C1)SC2=CC=CC=C2)N/C(=N/C(=O)OC)/NC(=O)OC	c1ccc(cc1)Sc1ccccc1	C1CCC(CC2CCCCC2)CC1
1477	16212480	Inactive	301	1	CCCCCCCCCCCCCCCC(=O)OC[C@H]([C@@H]1[C@@H]([C@H](CO1)O)O)O	C1CCCO1	C1CCCC1
1478	65094	Inactive	1875	4	C[C@H](CCCC(C)(C)O)[C@H]1CC[C@@H]2[C@@]1(CC[C@H]3[C@H]2CC=C4[C@@]3(CC[C@@H](C4)O)C)C	C1CCC2=CCC3C(C2C1)CCC1C3CCC1	C1CCC2C(C1)CCC1C3CCCC3CCC21
1479	3032325	Inactive	3042	2	CC/C(=C(/CC)\C1=CC=C(C=C1)OP(=O)(O)O)/C2=CC=C(C=C2)OP(=O)(O)O	c1ccc(cc1)/C=C\c1ccccc1	C1CCC(CCC2CCCCC2)CC1
1480	657237	Inactive	303	3	C1=NC2=C(N1[C@H]3[C@H]([C@@H]([C@H](O3)CO)O)O)N=C(N=C2N)F	C1CO[C@H](C1)n1cnc2c1ncnc2	C1CCC2C(C1)CCC2C1CCCC1
1481	15684	Inactive	3	1	C1=CC(=C(C=C1Cl)Cl)CO	c1ccccc1	C1CCCCC1
1482	644280	Inactive	46	2	C1=CC(=C(C=C1C[C@@H](C(=O)O)N)I)OC2=CC(=C(C(=C2)I)O)I	c1ccc(cc1)Oc1ccccc1	C1CCC(CC2CCCCC2)CC1
1483	2273	Inactive	3044	3	C1=CSC(=C1)CNC2=CC(=C(C=C2C3=NNN=N3)S(=O)(=O)N)Cl	c1ccc(c(c1)NCc1cccs1)c1n[nH]nn1	C1CCC(CCC2CCCCC2C2CCCC2)C1
1484	151194	Inactive	3050	4	C1=CC=C2C(=C1)C(=NN=C2NC3=CC=C(C=C3)Cl)CC4=CC=NC=C4	n1ccc(cc1)Cc1nnc(c2c1cccc2)Nc1ccccc1	C1CCC(CC2CCC(CC3CCCCC3)C3CCCCC23)CC1
1485	71961	Inactive	1018	3	CC1([C@@H](N2[C@H](S1)[C@@H](C2=O)NC(=O)[C@@H](C3=CC=C(C=C3)O)NC(=O)[C@@H](CC(=O)NC)N)C(=O)O)C	O=C(N[C@@H]1C(=O)N2C1SCC2)Cc1ccccc1	CC(CC1CCCCC1)CC1C(C)C2CCCC21
1486	6540478	Active	2932	4	CC[C@]12CC[C@H]3[C@H]([C@@H]1CC[C@]2(C#C)OC(=O)C)CCC4=C/C(=N/O)/CC[C@H]34	N=C1CCC2C(=C1)CCC1C2CCC2C1CCC2	CC1CCC2C(CCC3C4CCCC4CCC23)C1
1487	5282180	Inactive	3052	3	CC1=C(C(CCC1)(C)C)/C=C/C(=C/C=C/C(=C/C(=O)OC2=C(C(=C3C(=C2C)CC[C@@](O3)(C)CCC[C@H](C)CCC[C@H](C)CCCC(C)C)C)C)/C)/C	O=C(Oc1ccc2c(c1)CCCO2)/C=C/C=C/C=C/C=C/C1=CCCCC1	CC(CCCCCCCCC1CCCCC1)CC1CCC2CCCCC2C1
1488	10328936	Inactive	3055	3	CC[C@H](C)[C@@H](C(=O)NCC(=O)N[C@@H](CC(C)C)C(=O)N[C@@H](CCSC)C(=O)N)NC(=O)[C@H](CC1=CC=CC=C1)NC(=O)[C@H](C)NC(=O)[C@H](CC(=O)O)NC(=O)[C@H](CCCCN)NC(=O)[C@H](CO)NC(=O)[C@@H]2CCCN2C(=O)[C@@H]3CCC(=O)N3	O=C(NCC(=O)NCC(=O)NCCc1ccccc1)CNC(=O)CNC(=O)[C@H]1CCCN1C(=O)[C@H]1CCC(=O)N1	CC(CCCC1CCCCC1)CCC(C)CCC(C)CCC(C)CCC(C)C1CCCC1C(C)C1CCC(C)C1
1489	3058503	Inactive	3056	2	C[C@@H]1[C@@H](OC(=N1)N)C2=CC=CC=C2	N1=CO[C@H](C1)c1ccccc1	C1CCC(C2CCCC2)CC1
1490	13493	Inactive	3058	3	CCN(CC)CCN1C2=C(C=C(C=C2)[N+](=O)[O-])N=C1CC3=CC=C(C=C3)OCC	c1ccc(cc1)Cc1nc2c([nH]1)cccc2	C1CCC(CC2CC3CCCCC3C2)CC1
1491	60977	Inactive	3059	3	CC(=O)OC1(CCN(CC1)CCC2=CC=CC=C2)C3=CC=CC=C3	c1ccc(cc1)CCN1CCC(CC1)c1ccccc1	C1CCC(CCC2CCC(C3CCCCC3)CC2)CC1
1492	62300	Inactive	2889	3	CCC(=O)N(C1CCN(CC1)CCC2=CC=CC=C2)C3=CC=C(C=C3)F	c1ccc(cc1)CCN1CCC(CC1)Nc1ccccc1	C1CCC(CCC2CCC(CC3CCCCC3)CC2)CC1
1493	31331	Inactive	38	2	CC(CC(C#N)(C1=CC=CC=C1)C2=CC=CC=C2)N(C)C	c1ccc(cc1)Cc1ccccc1	C1CCC(CC2CCCCC2)CC1
1494	2164	Inactive	1391	1	CCC1(C(=O)NC(=O)NC1=O)CCC(C)C	O=C1CC(=O)NC(=O)N1	CC1CC(C)CC(C)C1
1495	31143	Inactive	1391	1	CCC[C@@H](C)C1(C(=O)NC(=O)NC1=O)CC=C	O=C1CC(=O)NC(=O)N1	CC1CC(C)CC(C)C1
1496	30019	Inactive	1391	1	CCC[C@H](C)C1(C(=O)NC(=O)NC1=O)CC=C	O=C1CC(=O)NC(=O)N1	CC1CC(C)CC(C)C1
1497	9567	Inactive	2734	3	CC1=NC2=CC=CC=C2C(=O)N1C3=CC=CC=C3Cl	O=c1n(cnc2c1cccc2)c1ccccc1	CC1C2CCCCC2CCC1C1CCCCC1
1498	5761	Inactive	1206	4	CCN(CC)C(=O)[C@H]1CN([C@@H]2CC3=CNC4=CC=CC(=C34)C2=C1)C	C1CC=C2C(N1)Cc1c3c2cccc3[nH]c1	C1CCC2C(C1)CC1CCC3CCCC2C31
1499	5492898	Inactive	2378	5	CN1CC[C@]23[C@@H]4[C@H]1CC5=C2C(=C(C=C5)OC)O[C@H]3[C@@H](CC4)O	C1CC2Oc3c4[C@@]52C(C1)C(NCC5)Cc4ccc3	C1CC2CC3CCCC45C(CCCC34)CC(C1)C25
1500	5359421	Inactive	2378	5	CN1CC[C@]23[C@@H]4[C@H]1CC5=C2C(=C(C=C5)O)O[C@H]3[C@H](CC4)O	C1CC2Oc3c4[C@@]52C(C1)C(NCC5)Cc4ccc3	C1CC2CC3CCCC45C(CCCC34)CC(C1)C25
1501	10257	Inactive	33	2	CN(C)CCC1=CNC2=C1C=C(C=C2)O	c1ccc2c(c1)[nH]cc2	C1CCC2CCCC2C1
1502	4980	Inactive	33	2	CN(C)CCC1=CNC2=C1C(=CC=C2)O	c1ccc2c(c1)[nH]cc2	C1CCC2CCCC2C1
1503	10624	Inactive	33	2	CN(C)CCC1=CNC2=C1C(=CC=C2)OP(=O)(O)O	c1ccc2c(c1)[nH]cc2	C1CCC2CCCC2C1
1504	644076	Inactive	3067	4	C1C[C@H](N(C1)C(=O)[C@@H]2CSSC[C@@H](C(=O)N[C@H](C(=O)N[C@H](C(=O)N[C@H](C(=O)N[C@H](C(=O)N2)CC(=O)N)CCC(=O)N)CC3=CC=CC=C3)CC4=CC=C(C=C4)O)N)C(=O)N[C@@H](CCCCN)C(=O)NCC(=O)N	O=C1CCSSC[C@@H](NC(=O)CNC(=O)CNC(=O)[C@@H](NC(=O)[C@H](N1)Cc1ccccc1)Cc1ccccc1)C(=O)N1CCCC1	CC1CCC(C)CC(C(C)C2CCCC2)CCCCCC(C)CC(CC2CCCCC2)C(C)CC(CC2CCCCC2)C(C)CC1
1505	71992	Inactive	3068	2	C[C@H](CSC(=O)C)C(=O)N1CCC[C@H]1C(=O)N[C@@H](CC2=CC=CC=C2)C(=O)O	O=C([C@@H]1CCCN1)NCCc1ccccc1	CC(CCCC1CCCCC1)C1CCCC1
1506	71884	Inactive	3070	3	CCC(C)(C)OC(=O)N[C@@H](CC1=CNC2=CC=CC=C21)C(=O)N[C@@H](CCSC)C(=O)N[C@@H](CC(=O)O)C(=O)N[C@@H](CC3=CC=CC=C3)C(=O)N	O=C(NCC(=O)NCCc1ccccc1)CNC(=O)CCc1c[nH]c2c1cccc2	CC(CCCC1CCCCC1)CCC(C)CCC(C)CCC1CCC2CCCCC21
1507	148121	Inactive	3072	3	C#CCC(CC1=CN=C2C(=N1)C(=NC(=N2)N)N)C3=CC=C(C=C3)C(=O)N[C@@H](CCC(=O)O)C(=O)O	c1ccc(cc1)CCc1cnc2c(n1)cncn2	C1CCC(CCC2CCC3CCCCC3C2)CC1
1508	11243969	Inactive	3074	6	C1[C@@H]2C[C@@H]2N([C@@H]1C#N)C(=O)[C@H](C34CC5CC(C3)CC(C5)(C4)O)N	O=C(N1CCC2C1C2)CC12CC3CC(C2)CC(C1)C3	CC(CC12CC3CC(CC(C3)C1)C2)C1CCC2CC21
1509	5281042	Inactive	3088	6	C[N+]1(CCC2=CC(=C(C=C2[C@H]1CC3=CC(=C(C(=C3)OC)OC)OC)OC)OC)CCCOC(=O)CC/C=C/CCC(=O)OCCC[N+]4(CCC5=CC(=C(C=C5[C@H]4CC6=CC(=C(C(=C6)OC)OC)OC)OC)OC)C	O=C(OCCC[NH+]1CCc2c([C@@H]1Cc1ccccc1)cccc2)CC/C=C/CCC(=O)OCCC[NH+]1CCc2c([C@@H]1Cc1ccccc1)cccc2	CC(CCCCCCC(C)CCCCC1CCC2CCCCC2C1CC1CCCCC1)CCCCC1CCC2CCCCC2C1CC1CCCCC1
1510	54686904	Inactive	616	4	CC(C)(C)NCC(=O)NC1=C(C2=C(C[C@H]3C[C@H]4[C@@H](C(=O)C(=C([C@]4(C(=O)C3=C2O)O)O)C(=O)N)N(C)C)C(=C1)N(C)C)O	O=C1C=CC2C(C1)CC1C(=Cc3c(C1)cccc3)C2=O	CC1CCC2C(C1)CC1CC3CCCCC3CC1C2C
1511	20054849	Inactive	3099	4	CC1=NC=C(C(=N1)N)CN(/C(=C(\SS/C(=C(\N(C=O)CC2=CN=C(N=C2N)C)/C)/CCOC(=O)C3=CC=CC=C3)/CCOC(=O)C4=CC=CC=C4)/C)C=O	O=C(c1ccccc1)OCC/C(=C/NCc1cncnc1)/SS/C(=C/NCc1cncnc1)/CCOC(=O)c1ccccc1	CC(CCCC(CCCC1CCCCC1)CCC(CCCC1CCCCC1)CCCC(C)C1CCCCC1)C1CCCCC1
1512	5493381	Inactive	3107	4	C1=C/C(=C/2\N/C(=C\3/C=CC=CC3=O)/N(N2)C4=CC=C(C=C4)C(=O)O)/C(=O)C=C1	O=C1C=CC=C/C/1=c\1/[nH]n(/c(=C/2\C=CC=CC2=O)/[nH]1)c1ccccc1	CC1CCCCC1C1CC(C2CCCCC2)C(C2CCCCC2C)C1
1513	91670	Active	505	4	CCCCC(=O)OCC(=O)[C@H]1[C@@H](C[C@@H]2[C@@]1(C[C@@H]([C@]3([C@H]2C[C@@H](C4=CC(=O)C=C[C@@]43C)F)F)O)C)C	O=C1C=CC2C(=C1)CCC1C2CCC2C1CCC2	CC1CCC2C(CCC3C4CCCC4CCC23)C1
1514	3307	Inactive	3111	4	CCC1=CC2=C(S1)N3C(=NN=C3CN=C2C4=CC=CC=C4Cl)C	c1ccc(cc1)C1=NCc2n(c3c1ccs3)cnn2	C1CCC(C2CCC3CCCC3C3CCCC23)CC1
1515	14257662	Inactive	3067	4	C1C[C@H](N(C1)C(=O)[C@@H]2CSSC[C@@H](C(=O)N[C@H](C(=O)N[C@H](C(=O)N[C@H](C(=O)N[C@H](C(=O)N2)CC(=O)N)CCC(=O)N)CC3=CC=CC=C3)CC4=CC=CC=C4)N)C(=O)N[C@@H](CCCCN)C(=O)NCC(=O)N	O=C1CCSSC[C@@H](NC(=O)CNC(=O)CNC(=O)[C@@H](NC(=O)[C@H](N1)Cc1ccccc1)Cc1ccccc1)C(=O)N1CCCC1	CC1CCC(C)CC(C(C)C2CCCC2)CCCCCC(C)CC(CC2CCCCC2)C(C)CC(CC2CCCCC2)C(C)CC1
1516	3395	Inactive	900	2	CC(C1=CC(=C(C=C1)C2=CC=CC=C2)F)C(=O)OC(C)OC(=O)C	c1ccc(cc1)c1ccccc1	C1CCC(C2CCCCC2)CC1
1517	214356	Inactive	1681	3	C1=CC(=C(C=C1F)F)C(CN2C=NC=N2)(CN3C=NC=N3)OP(=O)(O)O	c1ccc(cc1)C(Cn1cncn1)Cn1cncn1	C1CCC(C(CC2CCCC2)CC2CCCC2)CC1
1518	636398	Active	464	4	CCCC(=O)O[C@@]1(CC[C@@H]2[C@@]1(C[C@@H]([C@H]3[C@H]2CCC4=CC(=O)CC[C@]34C)O)C)C(=O)COC(=O)CC	O=C1CCC2C(=C1)CCC1C2CCC2C1CCC2	CC1CCC2C(CCC3C4CCCC4CCC23)C1
1519	26383	Inactive	3112	3	CCCCC1=C(C=C2C(=C1)C(=O)C(=CN2)C(=O)OC)OCC3=CC=CC=C3	O=c1cc[nH]c2c1ccc(c2)OCc1ccccc1	CC1CCCC2CC(CCC3CCCCC3)CCC12
1520	4887	Inactive	3120	5	C1=CC=C(C=C1)CCCCOC2=CC=C(C=C2)C(=O)NC3=CC=CC4=C3OC(=CC4=O)C5=NNN=N5	O=C(c1ccc(cc1)OCCCCc1ccccc1)Nc1cccc2c1oc(cc2=O)c1nn[nH]n1	CC(CC1CCCC2C(C)CC(C3CCCC3)CC12)C1CCC(CCCCCC2CCCCC2)CC1
1521	9833444	Inactive	3125	4	CSCC[C@@H](C(=O)NCC(=O)N[C@@H](CC1=CNC2=CC=CC=C21)C(=O)N[C@@H](CCSC)C(=O)N[C@@H](CC(=O)O)C(=O)N[C@@H](CC3=CC=CC=C3)C(=O)N)NC(=O)[C@H](CC4=CC=C(C=C4)OS(=O)(=O)O)NC(=O)[C@H](CC(=O)O)N	O=C(CNC(=O)[C@H](Cc1c[nH]c2c1cccc2)NC(=O)CNC(=O)CNC(=O)CCc1ccccc1)NCC(=O)NCCc1ccccc1	CC(CCCC1CCCCC1)CCC(C)CCC(C)C(CC(C)CCC(C)CCC(C)CCC1CCCCC1)CC1CCC2CCCCC21
1522	54682461	Inactive	3131	4	CCC[C@]1(CC(=C(C(=O)O1)[C@H](CC)C2=CC(=CC=C2)NS(=O)(=O)C3=NC=C(C=C3)C(F)(F)F)O)CCC4=CC=CC=C4	O=C1OC(CCc2ccccc2)CC=C1Cc1cccc(c1)NS(=O)(=O)c1ccccn1	CC1CC(CCC2CCCCC2)CCC1CC1CCCC(CC(C)(C)C2CCCCC2)C1
1523	9938056	Inactive	168	2	CC1=C2C(=C(C(=C1C)OC(=O)CCC(=O)OCCO)C)CC[C@@](O2)(C)CCC[C@H](C)CCC[C@H](C)CCCC(C)C	C1CCc2c(O1)cccc2	C1CCC2CCCCC2C1
1524	5380	Inactive	1708	2	CCCCOC(=O)C(=O)NC1=CC=CC(=C1)C2=NNN=N2	c1ccc(cc1)c1n[nH]nn1	C1CCC(C2CCCC2)CC1
1525	37497	Inactive	3	1	CCCN(CC)C(CC)C(=O)NC1=C(C=CC=C1C)C	c1ccccc1	C1CCCCC1
1526	392622	Inactive	3142	4	CC(C)C1=NC(=CS1)CN(C)C(=O)N[C@@H](C(C)C)C(=O)N[C@@H](CC2=CC=CC=C2)C[C@@H]([C@H](CC3=CC=CC=C3)NC(=O)OCC4=CN=CS4)O	O=C(N[C@H](Cc1ccccc1)CC[C@H](Cc1ccccc1)NC(=O)OCc1scnc1)CNC(=O)NCc1ncsc1	CC(CCC(C)CC(CCC(CC(C)CCC1CCCC1)CC1CCCCC1)CC1CCCCC1)CCC1CCCC1
1527	4744	Inactive	235	4	CN1CCN(CC1)CCCN2C3=CC=CC=C3SC4=CC=CC=C42	N1CCN(CC1)CCCN1c2ccccc2Sc2c1cccc2	C1CCC(CCCC2C3CCCCC3CC3CCCCC32)CC1
1528	56330	Inactive	3147	3	CCOC(=O)[C@H](CCC1=CC=CC=C1)N[C@H]2CCCN3CCC[C@H](N3C2=O)C(=O)O	O=C1[C@@H](CCCN2N1CCCC2)NCCCc1ccccc1	CC1C(CCCCC2CCCCC2)CCCC2CCCCC21
1529	26618	Inactive	508	2	CC1=C(C(=CC=C1)C)NC(=O)C2=CC(=C(C=C2O)Cl)S(=O)(=O)N	O=C(c1ccccc1)Nc1ccccc1	CC(CC1CCCCC1)C1CCCCC1
1530	5281107	Inactive	2346	3	C[C@H](/C=C/[C@H](C)C(C)C)[C@H]1CC[C@@H]\2[C@@]1(CCC/C2=C\C=C/3\C[C@H](C[C@@H](C3=C)O)O)C	C=C1CCCC/C/1=C\C=C\1/CCCC2C1CCC2	CC1CCCCC1CCC1CCCC2CCCC21
1531	21826	Inactive	553	5	C[C@]12C[C@@H]([C@]3([C@H]([C@@H]1C[C@@H]4[C@]2(OC(O4)(C)C)C(=O)COC(=O)CC(C)(C)C)CCC5=CC(=O)C=C[C@@]53C)F)O	O=C1C=CC2C(=C1)CCC1C2CCC2C1CC1C2OCO1	CC1CCC2C(CCC3C2CCC2C4CCCC4CC23)C1
1532	19861	Inactive	1960	4	CN1CCC(=C2C3=CC=CC=C3CCC4=C2N=CC=C4)CC1	N1CCC(=C2c3ccccc3CCc3c2nccc3)CC1	C1CCC(C2C3CCCCC3CCC3CCCCC32)CC1
1533	4514	Inactive	3148	3	CCN(CC)CC1=NC=CN1C2=C(C=C(C=C2)[N+](=O)[O-])C(=O)C3=CC=CC=C3Cl	O=C(c1ccccc1n1ccnc1)c1ccccc1	CC(C1CCCCC1)C1CCCCC1C1CCCC1
1534	151075	Inactive	236	2	C1=CC=C(C=C1)C(=O)C2=C(C(=CC=C2)CC(=O)N)N	O=C(c1ccccc1)c1ccccc1	CC(C1CCCCC1)C1CCCCC1
1535	157920	Inactive	3149	2	CCCCC([C@]1(CC[C@H]2[C@H](O1)CC(=O)[C@@H]2CCCCCCC(=O)O)O)(F)F	O=C1CC2C(C1)CCCO2	CC1CC2CCCCC2C1
1536	5281104	Inactive	2696	3	C[C@H](/C=C/[C@H](C)C(C)(C)O)[C@H]1CC[C@@H]\2[C@@]1(CCC/C2=C\C=C3C[C@H](C[C@@H](C3)O)O)C	C1CCC(=C/C=C/2\CCCC3C2CCC3)CC1	C1CCC(CCC2CCCC3CCCC32)CC1
1537	5284533	Active	545	4	CC(=O)[C@]1(CC[C@@H]2[C@@]1(CC[C@H]3[C@H]2C=C(C4=CC(=O)CC[C@]34C)Cl)C)O	O=C1CCC2C(=C1)C=CC1C2CCC2C1CCC2	CC1CCC2C(CCC3C4CCCC4CCC23)C1
1538	3002119	Inactive	3150	2	CC1=NC=C(C(=N1)N)CN(C=O)/C(=C(\CCO)/SSCC2CCCO2)/C	S(SCC1CCCO1)/C=C/NCc1cncnc1	C(CCCC1CCCCC1)CCCC1CCCC1
1539	68741	Inactive	3151	4	C[C@]12CC[C@H]3[C@H]([C@@H]1CC[C@@H]2C(=O)NC(C)(C)C)CC=C4[C@@]3(CCC(=C4)C(=O)O)C	C1C=CC2=CCC3C(C2C1)CCC1C3CCC1	C1CCC2C(C1)CCC1C3CCCC3CCC21
1540	60613	Inactive	1478	1	C1=CN(C(=O)N=C1N)C[C@@H](CO)OCP(=O)(O)O	O=c1nccc[nH]1	CC1CCCCC1
1541	16052015	Inactive	1016	7	C[C@@H]1OC[C@@H]2[C@@H](O1)[C@@H]([C@H]([C@@H](O2)OC3C4COC(=O)[C@@H]4[C@@H](C5=CC6=C(C=C35)OCO6)C7=CC(=C(C(=C7)OC)OP(=O)(O)O)OC)O)O	O=C1OCC2C1[C@@H](c1ccccc1)c1c(C2O[C@@H]2CCC3C(O2)COCO3)cc2c(c1)OCO2	CC1CCC2C(CC3CCC4CCCCC4C3)C3CC4CCCC4CC3C(C3CCCCC3)C12
1542	6398761	Inactive	3153	3	C[C@@H]([C@H]1CC[C@@H]\2[C@@]1(CCC/C2=C\C=C/3\C[C@H](C[C@@H](C3=C)O)O)C)OCCC(C)(C)O	C=C1CCCC/C/1=C/C=C/1\CCCC2C1CCC2	CC1CCCCC1CCC1CCCC2CCCC21
1543	2225	Inactive	314	2	CC1=C(C(C(=C(N1)C)C(=O)OCC(=O)C)C2=CC=CC=C2[N+](=O)[O-])C(=O)OC	C1=CC(C=CN1)c1ccccc1	C1CCC(C2CCCCC2)CC1
1544	208898	Inactive	58	3	CCCCC1=C(C2=C(O1)C=CC(=C2)NS(=O)(=O)C)C(=O)C3=CC=C(C=C3)OCCCN(CCCC)CCCC	O=C(c1coc2c1cccc2)c1ccccc1	CC(C1CCCCC1)C1CCC2CCCCC21
1545	441199	Inactive	3155	3	CO[C@@]1([C@@H]2N(C1=O)C(=C(CS2)COC(=O)N)C(=O)O)NC(=O)CC3=CC=CS3	O=C(NC1C(=O)N2C1SCC=C2)Cc1cccs1	CC(CC1CCCC1)CC1C(C)C2CCCCC21
1546	5284514	Inactive	1325	3	CC1=CC=C(C=C1)/C(=C\CN2CCCC2)/C3=CC=CC(=N3)/C=C/C(=O)O	c1ccc(cc1)/C(=C/CN1CCCC1)/c1ccccn1	C1CCC(C(CCC2CCCC2)C2CCCCC2)CC1
1547	11658860	Inactive	244	2	C[C@H]1CNCCC2=C1C=C(C=C2)Cl	N1CCc2c(CC1)cccc2	C1CCC2CCCCC2CC1
1548	54671008	Inactive	3159	3	CC1=NN=C(O1)C(=O)NC(C)(C)C2=NC(=C(C(=O)N2C)O)C(=O)NCC3=CC=C(C=C3)F	O=C(c1cc(=O)[nH]c(n1)CNC(=O)c1nnco1)NCc1ccccc1	CC1CC(CCC(C)C2CCCC2)CC(C(C)CCC2CCCCC2)C1
1549	229295	Active	464	4	CCCCCCC(=O)O[C@]1(CC[C@@H]2[C@@]1(CC[C@H]3[C@H]2CCC4=CC(=O)CC[C@H]34)C)C#C	O=C1CCC2C(=C1)CCC1C2CCC2C1CCC2	CC1CCC2C(CCC3C4CCCC4CCC23)C1
1550	71470	Active	505	4	CCCC(=O)O[C@@]1([C@H](C[C@@H]2[C@@]1(C[C@@H]([C@]3([C@H]2CCC4=CC(=O)C=C[C@@]43C)F)O)C)C)C(=O)COC(=O)CC	O=C1C=CC2C(=C1)CCC1C2CCC2C1CCC2	CC1CCC2C(CCC3C4CCCC4CCC23)C1
1551	55483	Inactive	3160	2	C1=CC=C(C=C1)CCNCCCCCCNCCC2=CC(=C(C=C2)O)O	C(CCNCCc1ccccc1)CCCNCCc1ccccc1	C(CCCCCCC1CCCCC1)CCCCCC1CCCCC1
1552	21070	Active	9	4	CCCCCCC(=O)O[C@H]1CC[C@@H]2[C@@]1(CC[C@H]3[C@H]2CCC4=C3C=CC(=C4)O)C	C1CC2C(C1)C1CCc3c(C1CC2)cccc3	C1CCC2C(C1)CCC1C3CCCC3CCC21
1553	259329	Inactive	9	4	C[C@]12CC[C@H]3[C@H]([C@@H]1CC[C@@H]2OP(=O)(O)O)CCC4=C3C=CC(=C4)OC(=O)N(CCCl)CCCl	C1CC2C(C1)C1CCc3c(C1CC2)cccc3	C1CCC2C(C1)CCC1C3CCCC3CCC21
1554	53315792	Inactive	3165	4	CC(=O)OC[C@@H]1[C@H]([C@@H]([C@H]([C@@H](O1)O[C@@H]2[C@H](O[C@H]([C@@H]([C@H]2O)OC(=O)C3=CC=CC=C3C(=O)O)O)COC(=O)C)O)OC(=O)C4=CC=CC=C4C(=O)O)O	O=C(c1ccccc1)O[C@@H]1CCO[C@@H](C1)O[C@@H]1COC[C@@H](C1)OC(=O)c1ccccc1	CC(CC1CCCC(CC2CCCC(CC(C)C3CCCCC3)C2)C1)C1CCCCC1
1555	644077	Inactive	3067	4	C1C[C@H](N(C1)C(=O)[C@@H]2CSSC[C@@H](C(=O)N[C@H](C(=O)N[C@H](C(=O)N[C@H](C(=O)N[C@H](C(=O)N2)CC(=O)N)CCC(=O)N)CC3=CC=CC=C3)CC4=CC=C(C=C4)O)N)C(=O)N[C@@H](CCCN=C(N)N)C(=O)NCC(=O)N	O=C1CCSSC[C@@H](NC(=O)CNC(=O)CNC(=O)[C@@H](NC(=O)[C@H](N1)Cc1ccccc1)Cc1ccccc1)C(=O)N1CCCC1	CC1CCC(C)CC(C(C)C2CCCC2)CCCCCC(C)CC(CC2CCCCC2)C(C)CC(CC2CCCCC2)C(C)CC1
1556	10288	Inactive	3166	3	CC1=CC(=C2C(=C1)C=C3C=CC=C(C3=C2O)O)O	c1ccc2c(c1)cc1c(c2)cccc1	C1CCC2CC3CCCCC3CC2C1
1557	999	Inactive	3	1	C1=CC=C(C=C1)CC(=O)O	c1ccccc1	C1CCCCC1
1558	4117	Inactive	3	1	CC(CC1=CC=CC=C1OC)NC	c1ccccc1	C1CCCCC1
1559	5833	Active	2608	5	CC(=O)S[C@@H]1CC2=CC(=O)CC[C@@]2([C@@H]3[C@@H]1[C@@H]4CC[C@]5([C@]4(CC3)C)CCC(=O)O5)C	O=C1CCC2C(=C1)CCC1C2CCC2C1CC[C@@]12CCC(=O)O1	CC1CCC2C(CCC3C2CCC2C3CCC23CCC(C)C3)C1
1560	4595	Inactive	3171	4	CC1=NC=CN1CC2CCC3=C(C2=O)C4=CC=CC=C4N3C	O=C1C(CCc2c1c1ccccc1[nH]2)Cn1cncc1	CC1C(CC2CCCC2)CCC2CC3CCCCC3C21
1561	6249	Inactive	1018	3	CC1([C@@H](N2[C@H](S1)[C@@H](C2=O)NC(=O)[C@@H](C3=CC=CC=C3)N)C(=O)O)C	O=C(N[C@@H]1C(=O)N2C1SCC2)Cc1ccccc1	CC(CC1CCCCC1)CC1C(C)C2CCCC21
1562	171548	Inactive	3173	2	C1[C@H]2[C@@H]([C@@H](S1)CCCCC(=O)O)NC(=O)N2	O=C1NC2C(N1)CSC2	CC1CC2CCCC2C1
1563	64949	Inactive	2705	2	C1=CC(=CC=C1C(=N)N)OCCCOC2=CC=C(C=C2)C(=N)N	C(COc1ccccc1)COc1ccccc1	C1CCC(CCCCCC2CCCCC2)CC1
1564	443385	Inactive	3174	2	CCC[C@@H]1C[C@H](N(C1)C)C(=O)N[C@@H]([C@@H]2[C@@H]([C@@H]([C@H]([C@H](O2)SC)OP(=O)(O)O)O)O)[C@H](C)Cl	O=C([C@@H]1CCCN1)NCC1CCCCO1	CC(CCC1CCCCC1)C1CCCC1
1565	610682	Inactive	3175	3	C1CN=C(N1)CC2=CC3=CC=CC=C3C=C2	C1CN=C(N1)Cc1ccc2c(c1)cccc2	C1CCC(CC2CCC3CCCCC3C2)C1
1566	55652	Inactive	2460	4	CN([C@H]1CC[C@@]2(CCCO2)C[C@@H]1N3CCCC3)C(=O)CC4=CC(=C(C=C4)Cl)Cl	O=C(Cc1ccccc1)N[C@H]1CC[C@]2(C[C@@H]1N1CCCC1)CCCO2	CC(CC1CCCCC1)CC1CCC2(CCCC2)CC1C1CCCC1
1567	9305	Inactive	3	1	C1=C(C=C(C(=C1I)O)I)C[C@@H](C(=O)O)N	c1ccccc1	C1CCCCC1
1568	6400441	Inactive	3185	5	C[C@H]([C@@H](CO)NC(=O)[C@@H]1CSSC[C@@H](C(=O)N[C@H](C(=O)N[C@@H](C(=O)N[C@H](C(=O)N[C@H](C(=O)N1)C(C)O)CCCCN)CC2=CNC3=CC=CC=C32)CC4=CC=CC=C4)NC(=O)[C@@H](CC5=CC=CC=C5)N)O	O=C(N[C@@H]1CSSCCNC(=O)CNC(=O)CNC(=O)[C@@H](NC(=O)[C@H](NC1=O)Cc1ccccc1)Cc1c[nH]c2c1cccc2)CCc1ccccc1	CC1CCCCCCC(CC(C)CCC2CCCCC2)C(C)CC(CC2CCCCC2)C(C)CC(CC2CCC3CCCCC32)C(C)CCC(C)CC1
1569	44460585	Inactive	3197	7	CCC(C)[C@@H]1[C@H](C=C[C@@]2(O1)C[C@@H]3C[C@H](O2)C/C=C(/[C@H]([C@H](/C=C/C=C/4\CO[C@H]5[C@@]4([C@@H](C=C([C@H]5O)C)C(=O)O3)O)C)O[C@H]6C[C@@H]([C@H]([C@@H](O6)C)O[C@H]7C[C@@H]([C@@H]([C@@H](O7)C)NC(=O)C)OC)OC)\C)C	O=C1OC2CC(C/C=C\[C@H](C/C=C\C=C\3/C4C1C=CCC4OC3)O[C@@H]1CC[C@@H](CO1)O[C@@H]1CCCCO1)O[C@@]1(C2)OCCC=C1	CC1CC2CC(CCCC(CC3CCC(CC4CCCCC4)CC3)CCCCC3CCC4CCCC1C34)CC1(CCCCC1)C2
1570	240	Inactive	3	1	C1=CC=C(C=C1)C=O	c1ccccc1	C1CCCCC1
1571	9719	Inactive	2473	2	C1=CC(=CC=C1NC(=O)NC2=CC(=C(C=C2)Cl)C(F)(F)F)Cl	O=C(Nc1ccccc1)Nc1ccccc1	CC(CC1CCCCC1)CC1CCCCC1
1572	3016	Inactive	1952	3	CN1C(=O)CN=C(C2=C1C=CC(=C2)Cl)C3=CC=CC=C3	O=C1CN=C(c2c(N1)cccc2)c1ccccc1	CC1CCC(C2CCCCC2)C2CCCCC2C1
1573	3055	Inactive	225	3	C1CCN(CC1)CCCC(C2=CC=CC=C2)(C3=CC=CC=C3)O	C1CCN(CC1)CCCC(c1ccccc1)c1ccccc1	C1CCC(CCCC(C2CCCCC2)C2CCCCC2)CC1
1574	5702068	Active	464	4	CC(=O)OCC(=O)[C@]1(CCC2[C@@]1(C[C@@H](C3C2CCC4=CC(=O)CC[C@]34C)O)C)O	O=C1CCC2C(=C1)CCC1C2CCC2C1CCC2	CC1CCC2C(CCC3C4CCCC4CCC23)C1
1575	65800	Inactive	3225	7	C1CN1P2(=NP(=NP(=N2)(N3CC3)N4CCOCC4)(N5CC5)N6CC6)N7CC7	O1CCN(CC1)P1(=NP(=NP(=N1)(N1CC1)N1CC1)(N1CC1)N1CC1)N1CC1	C1CCC(C2(C3CC3)CC(C3CC3)(C3CC3)CC(C3CC3)(C3CC3)C2)CC1
1576	7558	Inactive	1	1	CC(CC1CCCCC1)NC	C1CCCCC1	C1CCCCC1
1577	114948	Inactive	1212	7	CC(C)C[C@H]1C(=O)N2CCC[C@H]2[C@]3(N1C(=O)[C@](O3)(C(C)C)NC(=O)[C@@H]4C[C@H]5[C@@H](CC6=CNC7=CC=CC5=C67)N(C4)C)O	O=C([C@@H]1CNC2C(C1)c1cccc3c1c(C2)c[nH]3)N[C@H]1OC2N(C1=O)CC(=O)N1C2CCC1	CC(CC1CC2C(CC(C)C3CCCC32)C1C)C1CCC2CC3CCC4CCCC(C2C1)C43
1578	8293	Inactive	3	1	COP(=S)(OC)OC1=CC=C(C=C1)S(=O)(=O)N	c1ccccc1	C1CCCCC1
1579	148192	Inactive	3227	3	CC(C)(C)[C@@H](C(=O)N[C@@H](CC1=CC=CC=C1)[C@H](CN(CC2=CC=C(C=C2)C3=CC=CC=N3)NC(=O)[C@H](C(C)(C)C)NC(=O)OC)O)NC(=O)OC	C(NCc1ccc(cc1)c1ccccn1)CCCc1ccccc1	C(CCCC1CCC(C2CCCCC2)CC1)CCC1CCCCC1
1580	6317	Inactive	3	1	CC(C)NCC(C1=CC=C(C=C1)[N+](=O)[O-])O	c1ccccc1	C1CCCCC1
1581	21640	Inactive	2896	2	C1=CC=C(C=C1)N2C(=NN=N2)N	c1ccc(cc1)n1cnnn1	C1CCC(C2CCCC2)CC1
1582	54339	Inactive	3230	3	C1=CC=C(C=C1)CCNC2=NC(=CS2)C3=CC=CC=C3	c1ccc(cc1)CCNc1scc(n1)c1ccccc1	C1CCC(CCCC2CCC(C3CCCCC3)C2)CC1
1583	107807	Inactive	1571	2	CCC[C@@H](C(=O)OCC)N[C@@H](C)C(=O)N1[C@H]2CCCC[C@H]2C[C@H]1C(=O)O	C1CCC2C(C1)NCC2	C1CCC2CCCC2C1
1584	13755	Inactive	494	2	CCOC1=NN=C(C=C1)NS(=O)(=O)C2=CC=C(C=C2)N	O=S(=O)(c1ccccc1)Nc1cccnn1	CC(C)(CC1CCCCC1)C1CCCCC1
1585	443382	Inactive	3	1	CCCCCCCCCCCCCCCC(=O)OC[C@H]([C@@H](C1=CC=C(C=C1)[N+](=O)[O-])O)NC(=O)C(Cl)Cl	c1ccccc1	C1CCCCC1
1586	5282593	Inactive	1209	3	CN1[C@@H]2CC[C@H]1CC(C2)OC(=O)C(C3=CC=CC=C3)O	O=C(Cc1ccccc1)OC1CC2CCC(C1)N2	CC(CC1CCCCC1)CC1CC2CCC(C2)C1
1587	5281250	Inactive	1935	2	CCCCCCCCCCCCCCCC(=O)O[C@H]1CC(C(=C(C1)C)/C=C/C(=C/C=C/C(=C/C=C/C=C(/C=C/C=C(/C=C/C2=C(C[C@H](CC2(C)C)OC(=O)CCCCCCCCCCCCCCC)C)\C)\C)/C)/C)(C)C	C(=C\C=C\C=C\C=C\C=C\C1=CCCCC1)/C=C/C=C/C=C/C=C/C1=CCCCC1	C(CCCCCCCCCC1CCCCC1)CCCCCCCCC1CCCCC1
1588	4041	Inactive	3234	3	CN1CCN=C(C2=C1C=CC(=C2)Cl)C3=CC=CC=C3	c1ccc(cc1)C1=NCCNc2c1cccc2	C1CCC(C2CCCCC3CCCCC32)CC1
1589	2800	Inactive	3235	3	CCN(CC)CCOC1=CC=C(C=C1)C(=C(C2=CC=CC=C2)Cl)C3=CC=CC=C3	c1ccc(cc1)C=C(c1ccccc1)c1ccccc1	C1CCC(CC(C2CCCCC2)C2CCCCC2)CC1
1590	8225	Active	9	4	CCC(=O)O[C@H]1CC[C@@H]2[C@@]1(CC[C@H]3[C@H]2CCC4=C3C=CC(=C4)OC(=O)CC)C	C1CC2C(C1)C1CCc3c(C1CC2)cccc3	C1CCC2C(C1)CCC1C3CCCC3CCC21
1591	7436	Inactive	3	1	CNCC(=O)C1=CC(=C(C=C1)O)O	c1ccccc1	C1CCCCC1
1592	14743	Active	3239	5	C[C@]12CC[C@H]3[C@H]([C@@H]1CC[C@@H]2OC(=O)CCC4=CC=CC=C4)CCC5=CC(=O)CC[C@]35C	O=C(O[C@H]1CCC2C1CCC1C2CCC2=CC(=O)CCC12)CCc1ccccc1	CC(CCC1CCCCC1)CC1CCC2C1CCC1C3CCC(C)CC3CCC21
1593	9548595	Inactive	3241	4	C/C=C(/CC[C@@H](C)[C@H]1CC[C@@H]2[C@@]1(CC[C@H]3C2=CC[C@@H]4[C@@]3(CC[C@@H]([C@H]4C)O)C)C)\C(C)C	C1CCC2C(C1)CC=C1C2CCC2C1CCC2	C1CCC2C(C1)CCC1C3CCCC3CCC21
1594	6216	Inactive	505	4	CC(=O)OCC(=O)[C@]1([C@@H](C[C@@H]2[C@@]1(C[C@@H]([C@]3([C@H]2CCC4=CC(=O)C=C[C@@]43C)F)O)C)OC(=O)C)O	O=C1C=CC2C(=C1)CCC1C2CCC2C1CCC2	CC1CCC2C(CCC3C4CCCC4CCC23)C1
1595	71264	Inactive	262	3	CCOC(=O)NC1=CC2=C(CCC3=CC=CC=C3N2C(=O)CN(C)C)C=C1	c1ccc2c(c1)Nc1ccccc1CC2	C1CCC2CC3CCCCC3CCC2C1
1596	43815	Inactive	3245	4	C1CNC[C@H]([C@@H]1C2=CC=C(C=C2)F)COC3=CC4=C(C=C3)OCO4	N1CC[C@@H]([C@H](C1)COc1ccc2c(c1)OCO2)c1ccccc1	C1CCC(C2CCCCC2CCC2CCC3CCCC3C2)CC1
1597	71890	Inactive	3046	3	C1=CC=C2C(=C1)C(=NN=C2NN)CC3=CC=NC=C3	n1ccc(cc1)Cc1nncc2c1cccc2	C1CCC(CC2CCCC3CCCCC32)CC1
1598	4476	Inactive	3248	4	C1=CC(=CN=C1)C(=O)OCC(COC(=O)C2=CN=CC=C2)(COC(=O)C3=CN=CC=C3)COC(=O)C4=CN=CC=C4	O=C(c1cccnc1)OCC(COC(=O)c1cccnc1)(COC(=O)c1cccnc1)COC(=O)c1cccnc1	CC(CCC(CCC(C)C1CCCCC1)(CCC(C)C1CCCCC1)CCC(C)C1CCCCC1)C1CCCCC1
1599	3743	Inactive	3	1	CC(=O)N(CC(CO)O)C1=C(C(=C(C(=C1I)C(=O)NCC(CO)O)I)C(=O)NCCO)I	c1ccccc1	C1CCCCC1
1600	60196346	Active	3251	4	CC(=O)OCC(=O)[C@]1(C(=C)CC2[C@@]1(C[C@@H]([C@]3(C2CCC4=CC(=O)C=C[C@@]43C)F)O)C)O	C=C1CC2C(C1)C1CCC3=CC(=O)C=CC3C1CC2	CC1CCC2C(CCC3C4CC(C)CC4CCC23)C1
1601	31326	Inactive	3253	3	CC1CCC23CCC(=O)C2C1(C(CC(C(C3C)O)(C)C=C)OC(=O)CO)C	O=C1CCC23C1C(CCCCC2)CCC3	CC1CCC23CCCCCC(CCC2)C13
1602	443928	Active	505	4	C[C@@H]1C[C@H]2[C@@H]3C[C@@H](C4=CC(=O)C=C[C@@]4([C@H]3[C@H](C[C@@]2([C@]1(C(=O)COC(=O)C)O)C)O)C)F	O=C1C=CC2C(=C1)CCC1C2CCC2C1CCC2	CC1CCC2C(CCC3C4CCCC4CCC23)C1
1603	5736	Inactive	3256	3	CN(C)CCOC1=CC2=CC=CC=C2SC3=C1C=C(C=C3)Cl	c1ccc2c(c1)C=Cc1c(S2)cccc1	C1CCC2CC3CCCCC3CCC2C1
1604	34081	Inactive	3261	5	C1CC(C(C(C1)(COC(=O)C2=CN=CC=C2)COC(=O)C3=CN=CC=C3)O)(COC(=O)C4=CN=CC=C4)COC(=O)C5=CN=CC=C5	O=C(c1cccnc1)OCC1(CCCC(C1)(COC(=O)c1cccnc1)COC(=O)c1cccnc1)COC(=O)c1cccnc1	CC(CCC1(CCC(C)C2CCCCC2)CCCC(CCC(C)C2CCCCC2)(CCC(C)C2CCCCC2)C1)C1CCCCC1
1605	4870	Inactive	71	2	CN1C(NC2=CC(=C(C=C2S1(=O)=O)S(=O)(=O)N)Cl)CSCC(F)(F)F	O=S1(=O)NCNc2c1cccc2	CC1(C)CCCC2CCCCC21
1606	39912	Inactive	3	1	C[C@@H](C1=CC=C(C=C1)CC(C)C)C(=O)O	c1ccccc1	C1CCCCC1
1607	5284529	Inactive	3264	3	COC1=C(N2[C@@H]([C@@H](C2=O)NC(=O)[C@@H](C3=CCC=CC3)N)SC1)C(=O)O	O=C(N[C@@H]1C(=O)N2C1SCC=C2)CC1=CCC=CC1	CC(CC1CCCCC1)CC1C(C)C2CCCCC21
1608	2515	Inactive	493	1	CCN(CC(C)O)C1=NN=C(C=C1)NNC(=O)OCC	c1ccnnc1	C1CCCCC1
1609	50294	Inactive	3265	3	CCCC1=C2C(=CC3=C1OC(=CC3=O)C(=O)O)C(=O)C=C(N2CC)C(=O)O	O=c1ccoc2c1cc1c(=O)cc[nH]c1c2	CC1CCCC2CC3CCCC(C)C3CC12
1610	6257	Inactive	1702	2	COC1=CC=CC=C1OCC2CNC(=O)O2	O=C1NCC(O1)COc1ccccc1	CC1CCC(CCC2CCCCC2)C1
1611	5994	Active	464	4	CC(=O)[C@H]1CC[C@@H]2[C@@]1(CC[C@H]3[C@H]2CCC4=CC(=O)CC[C@]34C)C	O=C1CCC2C(=C1)CCC1C2CCC2C1CCC2	CC1CCC2C(CCC3C4CCCC4CCC23)C1
1612	6446	Active	464	4	C[C@]12CCC(=O)C=C1CC[C@@H]3[C@@]2([C@H](C[C@]4([C@H]3CC[C@]4(C)O)C)O)F	O=C1CCC2C(=C1)CCC1C2CCC2C1CCC2	CC1CCC2C(CCC3C4CCCC4CCC23)C1
1613	5360410	Inactive	3266	2	CN1CC(C2=C/C(=N/NC(=O)N)/C(=O)C=C21)O	O=C1C=C2NCCC2=CC1=N	CC1CC2CCCC2CC1C
1614	6010	Active	464	4	C[C@]12CCC(=O)C=C1CC[C@@H]3[C@@H]2CC[C@]4([C@H]3CC[C@]4(C)O)C	O=C1CCC2C(=C1)CCC1C2CCC2C1CCC2	CC1CCC2C(CCC3C4CCCC4CCC23)C1
1615	2724333	Inactive	3267	2	[C@H]1([C@@H]2[C@@H]([C@H](C(=O)O2)O)O[C@H]1O)O	O=C1OC2C(C1)OCC2	CC1CC2CCCC2C1
1616	5793	Inactive	555	1	C([C@@H]1[C@H]([C@@H]([C@H](C(O1)O)O)O)O)O	C1CCCOC1	C1CCCCC1
1617	9904	Active	464	4	C[C@]12CC[C@H]3[C@H]([C@@H]1CC[C@@H]2O)CCC4=CC(=O)CC[C@H]34	O=C1CCC2C(=C1)CCC1C2CCC2C1CCC2	CC1CCC2C(CCC3C4CCCC4CCC23)C1
1618	21700	Active	505	4	CCC(=O)OCC(=O)[C@]1([C@H](C[C@@H]2[C@@]1(C[C@@H]([C@]3([C@H]2CCC4=CC(=O)C=C[C@@]43C)Cl)O)C)C)OC(=O)CC	O=C1C=CC2C(=C1)CCC1C2CCC2C1CCC2	CC1CCC2C(CCC3C4CCCC4CCC23)C1
1619	5282430	Inactive	2489	4	C1=CC2=C(C=C1S(=O)(=O)O)C(=O)/C(=C\3/C(=O)C4=C(N3)C=CC(=C4)S(=O)(=O)O)/N2	O=C1c2ccccc2N/C/1=C\1/Nc2c(C1=O)cccc2	CC1C2CCCCC2CC1C1CC2CCCCC2C1C
1620	2006	Inactive	1708	2	C1=CC(=CC(=C1)NC(=O)C(=O)O)C2=NNN=N2	c1ccc(cc1)c1n[nH]nn1	C1CCC(C2CCCC2)CC1
1621	10113978	Inactive	3272	4	CC1=C(C=C(C=C1)NC2=NC=CC(=N2)N(C)C3=CC4=NN(C(=C4C=C3)C)C)S(=O)(=O)N	c1ccc(cc1)Nc1nccc(n1)Nc1ccc2c(c1)n[nH]c2	C1CCC(CC2CCCC(CC3CCC4CCCC4C3)C2)CC1
1622	65632	Inactive	1622	1	C1CSC(=O)C1NC(=O)CSCC(=O)O	O=C1CCCS1	CC1CCCC1
1623	8395	Inactive	1626	3	CCOC(=O)COC1=CC2=C(C=C1)C(=O)C=C(O2)C3=CC=CC=C3	O=c1cc(oc2c1cccc2)c1ccccc1	CC1CC(C2CCCCC2)CC2CCCCC12
1624	10212	Inactive	548	3	CC(=CCOC1=C2C(=CC3=C1OC=C3)C=CC(=O)O2)C	O=c1ccc2c(o1)cc1c(c2)cco1	CC1CCC2CC3CCCC3CC2C1
1625	54678486	Inactive	547	3	CC(=O)CC(C1=CC=CC=C1)C2=C(C3=CC=CC=C3OC2=O)O	O=c1oc2ccccc2cc1Cc1ccccc1	CC1CC2CCCCC2CC1CC1CCCCC1
1626	439318	Inactive	973	3	C1[C@@H]([C@H]([C@@H]([C@H]([C@@H]1N)O[C@@H]2[C@@H]([C@H]([C@@H]([C@H](O2)CO)O)N)O)O)O[C@@H]3[C@@H]([C@H]([C@@H]([C@H](O3)CN)O)O)N)N	C1CC[C@H](OC1)O[C@@H]1CCC[C@@H](C1)O[C@@H]1CCCCO1	C1CCC(CC2CCCC(CC3CCCCC3)C2)CC1
1627	6437877	Inactive	3275	4	CC1=C(SC=N1)/C=C\C2=C(N3[C@@H]([C@@H](C3=O)NC(=O)/C(=N\OC)/C4=CSC(=N4)N)SC2)C(=O)OCOC(=O)C(C)(C)C	O=C1[C@@H](NC(=O)C(=N)c2cscn2)C2N1C=C(CS2)/C=C/c1cncs1	CC(CC1C(C)C2CC(CCC3CCCC3)CCC21)C(C)C1CCCC1
1628	208947	Inactive	3278	4	CC1=C2CC[C@@H](C(=O)N2C3=CC=CC=C13)CC4=C(NC=N4)C	O=C1[C@H](CCc2n1c1ccccc1c2)Cc1c[nH]cn1	CC1C(CC2CCCC2)CCC2CC3CCCCC3C21
1629	3089	Inactive	65	3	CC(CN1C2=CC=CC=C2SC3=C1C=C(C=C3)S(=O)(=O)N(C)C)N(C)C	c1ccc2c(c1)Sc1c(N2)cccc1	C1CCC2CC3CCCCC3CC2C1
1630	3047798	Inactive	3280	3	CC1CC(=O)NN=C1C2=CC=C(C=C2)NCC(C)(C)NCC(COC3=C(C=CC(=C3)Cl)C#N)O	O=C1CCC(=NN1)c1ccc(cc1)NCCNCCCOc1ccccc1	CC1CCC(C2CCC(CCCCCCCCC3CCCCC3)CC2)CC1
1631	213037	Inactive	3285	4	C1COCCN1S(=O)(=O)C2=CC=C(C=C2)NC(=O)C3=C(C=CC(=C3)Cl)NS(=O)(=O)C4=CC=C(S4)Cl	O=C(c1ccccc1NS(=O)(=O)c1cccs1)Nc1ccc(cc1)S(=O)(=O)N1CCOCC1	CC(CC1CCC(C(C)(C)C2CCCCC2)CC1)C1CCCCC1CC(C)(C)C1CCCC1
1632	644025	Inactive	2058	2	CN[C@]1(CCCCC1=O)C2=CC=CC=C2Cl	O=C1CCCCC1c1ccccc1	CC1CCCCC1C1CCCCC1
1633	182137	Inactive	2058	2	CN[C@@]1(CCCCC1=O)C2=CC=CC=C2Cl	O=C1CCCCC1c1ccccc1	CC1CCCCC1C1CCCCC1
1634	16682839	Inactive	3	1	C1=CC(=CC=C1NC(=O)CO)[As](=O)(O)O[Bi]=O	c1ccccc1	C1CCCCC1
1635	16106	Inactive	2162	4	CN1CCN(CC1)C2=NC3=CC=CC=C3CC4=CC=CC=C42	N1CCN(CC1)C1=Nc2ccccc2Cc2c1cccc2	C1CCC(C2CC3CCCCC3CC3CCCCC32)CC1
1636	5468154	Inactive	3292	6	C1=CC2=C(C=C(C(=C2N=C1)O)C(=O)NC3=CC(=C(C=C3)/C=C/C4=C(C=C(C=C4)NC(=O)C5=CC(=C6C=CC=NC6=C5O)S(=O)(=O)O)S(=O)(=O)O)S(=O)(=O)O)S(=O)(=O)O	O=C(c1ccc2c(c1)nccc2)Nc1ccc(cc1)/C=C/c1ccc(cc1)NC(=O)c1ccc2c(c1)nccc2	CC(CC1CCC(CCC2CCC(CC(C)C3CCC4CCCCC4C3)CC2)CC1)C1CCC2CCCCC2C1
1637	3034658	Active	464	4	CC(=O)[C@]1(CC[C@@H]2[C@@]1(C[C@@H](C3([C@H]2CCC4=CC(=O)CC[C@@]43C)F)O)C)O	O=C1CCC2C(=C1)CCC1C2CCC2C1CCC2	CC1CCC2C(CCC3C4CCCC4CCC23)C1
1638	2879	Inactive	3	1	CC1=CC=C(C=C1)O	c1ccccc1	C1CCCCC1
1639	6992284	Inactive	3295	6	C1CN2CCC1[C@@H](C2)CN3C4=CC=CC=C4SC5=CC=CC=C53	c1ccc2c(c1)N(C[C@H]1CN3CCC1CC3)c1c(S2)cccc1	C1CCC2C(C1)CC1CCCCC1C2CC1CC2CCC1CC2
1640	403	Inactive	3	1	C1=CC(=CC=C1N)O	c1ccccc1	C1CCCCC1
1641	68547	Inactive	46	2	C1=CC(=CC=C1N=C=S)OC2=CC=C(C=C2)[N+](=O)[O-]	c1ccc(cc1)Oc1ccccc1	C1CCC(CC2CCCCC2)CC1
1642	57823090	Inactive	3296	2	CCO[C@H](CC1=CC=C(C=C1)OCCC2=CC=C(C=C2)OS(=O)(=O)C)C(=O)O	c1ccc(cc1)CCOc1ccccc1	C1CCC(CCCC2CCCCC2)CC1
1643	10251042	Inactive	240	3	CCOC(=O)C1=C2CN(C(=O)C3=C(N2C=N1)C=CC=C3I)C	O=C1NCc2n(c3c1cccc3)cnc2	CC1CCC2CCCC2C2CCCCC12
1644	4783	Inactive	3	1	C1=CC=C(C=C1)OC(=O)CCCCCCCCC#CI	c1ccccc1	C1CCCCC1
1645	130956	Inactive	1774	2	C1=CC2=NC=C(N2C=C1)CC(O)(P(=O)(O)O)P(=O)(O)O	c1ccc2n(c1)ccn2	C1CCC2CCCC2C1
1646	216237	Inactive	3302	4	CC1=CC=CC=C1C(=O)NC2=CC(=C(C=C2)C(=O)N3CCCC(C4=C3C=CC(=C4)Cl)O)C	O=C(c1ccccc1)Nc1ccc(cc1)C(=O)N1CCCCc2c1cccc2	CC(CC1CCC(C(C)C2CCCCC3CCCCC32)CC1)C1CCCCC1
1647	3740	Inactive	3303	2	C1=C(C(=C(C(=C1I)NC(=O)COCCOCCOCC(=O)NC2=C(C=C(C(=C2I)C(=O)O)I)I)I)C(=O)O)I	O=C(Nc1ccccc1)COCCOCCOCC(=O)Nc1ccccc1	CC(CCCCCCCCCC(C)CC1CCCCC1)CC1CCCCC1
1648	9811353	Inactive	3319	6	C1=CC(=CC(=C1)CC(=O)O)C2=C(C=CC(=C2)CCCCCCC3=CC(=C(C=C3)O[C@@H]4[C@H]([C@H]([C@@H]([C@H](O4)CO)O)O)O)C5=CC(=CC=C5)CC(=O)O)O[C@@H]6[C@H]([C@H]([C@@H]([C@H](O6)CO)O)O)O	C(CCc1ccc(c(c1)c1ccccc1)O[C@@H]1CCCCO1)CCCc1ccc(c(c1)c1ccccc1)O[C@H]1CCCCO1	C1CCC(CC2CCC(CCCCCCC3CCC(CC4CCCCC4)C(C4CCCCC4)C3)CC2C2CCCCC2)CC1
1649	53315139	Inactive	3322	6	CCOC(=O)CC1=CC=CC(=C1)C2=C(C=CC(=C2)CCCCCCC3=CC(=C(C=C3)O[C@@H]4[C@H]([C@H]([C@@H]([C@H](O4)COC(=O)C)OC(=O)C)OC(=O)C)OC(=O)C)C5=CC(=CC=C5)CC(=O)OCC)O[C@@H]6[C@H]([C@H]([C@@H]([C@H](O6)COC(=O)C)OC(=O)C)OC(=O)C)OC(=O)C	C(CCc1ccc(c(c1)c1ccccc1)O[C@@H]1CCCCO1)CCCc1ccc(c(c1)c1ccccc1)O[C@@H]1CCCCO1	C1CCC(CC2CCC(CCCCCCC3CCC(CC4CCCCC4)C(C4CCCCC4)C3)CC2C2CCCCC2)CC1
1650	132916	Inactive	3328	6	C1CN2C(=O)[C@H](N=C(C3=C2C1=CC=C3)C4=CC=CC=C4F)NC(=O)C5=CC6=CC=CC=C6N5	O=C(c1cc2c([nH]1)cccc2)N[C@@H]1N=C(c2ccccc2)c2c3N(C1=O)CCc3ccc2	CC(CC1CC(C2CCCCC2)C2CCCC3CCC(C1C)C32)C1CC2CCCCC2C1
1651	10455790	Inactive	3340	6	C1CN2C(=O)[C@@H](N=C(C3=C2C1=CC=C3)C4=CC=CC=C4F)NC(=O)C5=CC6=CC=CC=C6N5	O=C(c1cc2c([nH]1)cccc2)N[C@H]1N=C(c2ccccc2)c2c3N(C1=O)CCc3ccc2	CC(CC1CC(C2CCCCC2)C2CCCC3CCC(C1C)C32)C1CC2CCCCC2C1
1652	185457	Inactive	3	1	C1=CC=C(C=C1)C(=O)SCC(=O)NCC(=O)NCC(=O)NCC(=O)O	c1ccccc1	C1CCCCC1
1653	1999	Inactive	3	1	CCC(C1=CC=CC=C1)C(=O)NC(=O)NC(=O)C	c1ccccc1	C1CCCCC1
1654	125564	Inactive	3347	4	CCN1CCN(CC1)C2=NC3=C(CCCCCC3)C(=C2)C4=CC=C(C=C4)F	N1CCN(CC1)c1nc2CCCCCCc2c(c1)c1ccccc1	C1CCC(C2CC3CCCCCCC3C(C3CCCCC3)C2)CC1
1655	151173	Inactive	3348	2	C1C(O[C@H](O1)CO)N2C=CC(=NC2=O)N	C1OCOC1n1cccnc1=O	CC1CCCCC1C1CCCC1
1656	10133071	Inactive	3350	3	CC(=O)NC1=NC(=O)N(C=C1)C2COC(O2)COC(=O)C3=CC=CC=C3	O=C(c1ccccc1)OCC1OCC(O1)n1cccnc1=O	CC(CCC1CCC(C2CCCCC2C)C1)C1CCCCC1
1657	26602	Inactive	3	1	CCOC(=O)NC(C)(C)CC1=CC=C(C=C1)Cl	c1ccccc1	C1CCCCC1
1658	5282203	Inactive	3351	2	CC(C1=CC=C(C=C1)/C=C/2\CCCCC2=O)C(=O)O	O=C1CCCC/C/1=C/c1ccccc1	CC1CCCCC1CC1CCCCC1
1659	133264	Inactive	3352	2	CCCCCOC1=C(C=C(C=C1)C2C(=O)NC(=O)S2)OCC	O=C1NC(=O)SC1c1ccccc1	CC1CC(C)C(C2CCCCC2)C1
1660	72004	Inactive	3353	2	CCOC(=O)C1=CC=C(C=C1)OCCN2C[C@@H]([C@H]([C@@H]([C@H]2CO)O)O)O	C1CCN(CC1)CCOc1ccccc1	C1CCC(CCCC2CCCCC2)CC1
1661	3309	Inactive	3357	4	CCN1C(C2=CC=CC=C2C1=O)NC3=CC=C(C=C3)OCCN4CCCCC4	O=C1NC(c2c1cccc2)Nc1ccc(cc1)OCCN1CCCCC1	CC1CC(CC2CCC(CCCC3CCCCC3)CC2)C2CCCCC12
1662	9568078	Inactive	3361	3	CC1=CC=C(C=C1)/C=N/N2C(=CSC2=S)C3=CC=CC=C3	S=c1scc(n1/N=C/c1ccccc1)c1ccccc1	CC1CCC(C2CCCCC2)C1CCC1CCCCC1
1663	5282450	Inactive	3364	3	C1CCN(CC1)CC2=CC(=NC=C2)OC/C=C\CNC3=C(C(=O)C3=O)N	O=C1C(=CC1=O)NC/C=C/COc1nccc(c1)CN1CCCCC1	CC1CC(CCCCCCC2CCCC(CC3CCCCC3)C2)C1C
1664	6918106	Inactive	3368	4	CN1[C@@H]2CC[C@H]1CC(C2)NC(=O)N3C4=CC=CC=C4NC3=O	O=C(n1c(=O)[nH]c2c1cccc2)NC1CC2CCC(C1)N2	CC(CC1CC2CCC(C2)C1)C1C(C)CC2CCCCC21
1665	65870	Inactive	3373	4	CCOC(=O)CN1C=CC=C1C2=NC(=C(S2)C3=CC=C(C=C3)OC)C4=CC=C(C=C4)OC	c1ccc(cc1)c1sc(nc1c1ccccc1)c1ccc[nH]1	C1CCC(C2CC(C3CCCC3)CC2C2CCCCC2)CC1
1666	127998	Inactive	3	1	CC1=CC=C(C=C1)C(=O)CC(CSC(=O)C)C(=O)O	c1ccccc1	C1CCCCC1
1667	129319	Inactive	2203	2	CCNC(=O)NCCCOC1=CC=CC(=C1)CN2CCCCC2	C1CCN(CC1)Cc1ccccc1	C1CCC(CC2CCCCC2)CC1
1668	20054967	Inactive	3	1	CCCCC/C=C\C/C=C\CCCCCCCC(=O)NC(C)C1=CC=CC=C1	c1ccccc1	C1CCCCC1
1669	3045414	Inactive	3	1	CC(C)(C)NC[C@@H](C1=C(C=C(C=C1)O)Cl)O	c1ccccc1	C1CCCCC1
1670	60810	Inactive	3385	5	C1CN(CCN1CCCC(=O)NC2C3=CC=CC=C3CSC4=CC=CC=C24)C5=CC=C(C=C5)F	O=C(NC1c2ccccc2SCc2c1cccc2)CCCN1CCN(CC1)c1ccccc1	CC(CCCC1CCC(C2CCCCC2)CC1)CC1C2CCCCC2CCC2CCCCC21
1671	65953	Active	314	2	CC1=C(C(C(=C(N1)COC(=O)N)C(=O)OC(C)C)C2=C(C(=CC=C2)Cl)Cl)C(=O)OC	C1=CC(C=CN1)c1ccccc1	C1CCC(C2CCCCC2)CC1
1672	60790	Inactive	3387	3	COC1=C(C=C(C=C1)CNCC(COC2=CC3=C(C=C2)NC(=O)C=C3)O)OC	O=c1ccc2c([nH]1)ccc(c2)OCCCNCc1ccccc1	CC1CCC2CC(CCCCCCC3CCCCC3)CCC2C1
1673	443947	Active	464	4	CC[C@H]1C[C@H]2[C@@H]3CCC4=CC(=O)CC[C@@H]4[C@H]3CC[C@@]2([C@H]1O)C	O=C1CCC2C(=C1)CCC1C2CCC2C1CCC2	CC1CCC2C(CCC3C4CCCC4CCC23)C1
1674	4726	Inactive	71	2	CCCCCC1NC2=C(C=C(C(=C2)C(F)(F)F)S(=O)(=O)N)S(=O)(=O)N1	O=S1(=O)NCNc2c1cccc2	CC1(C)CCCC2CCCCC21
1675	164486	Inactive	40	1	C1=CN(C(=N1)[N+](=O)[O-])CO[C@@H](CO)[C@@H](CO)O	c1ncc[nH]1	C1CCCC1
1676	19596	Inactive	521	2	CC1=NC(=CC(=N1)OC)NS(=O)(=O)C2=CC=C(C=C2)N	O=S(=O)(c1ccccc1)Nc1ccncn1	CC(C)(CC1CCCCC1)C1CCCCC1
1677	34051	Inactive	3388	3	CC1=CC(=CC=C1)N(C)C(=S)OC2=CC3=C(CCC3)C=C2	S=C(Nc1ccccc1)Oc1ccc2c(c1)CCC2	CC(CC1CCCCC1)CC1CCC2CCCC2C1
1678	129991	Inactive	3	1	CC(=O)OCC(=O)NC1=CC(=CC(=C1Cl)NC(=O)COC(=O)C)C#N	c1ccccc1	C1CCCCC1
1679	5464257	Inactive	3391	4	CC1=NN(N=N1)CC2=C(N3[C@@H]([C@@H](C3=O)NC(=O)/C(=N/OC)/C4=CSC(=N4)N)SC2)C(=O)O	O=C1[C@@H](NC(=O)C(=N)c2cscn2)C2N1C=C(CS2)Cn1nncn1	CC(CC1C(C)C2CC(CC3CCCC3)CCC21)C(C)C1CCCC1
1680	71793	Inactive	945	2	C1CCN(C1)NC(=O)NS(=O)(=O)C2=CC=C(C=C2)Cl	O=C(NS(=O)(=O)c1ccccc1)NN1CCCC1	CC(CC1CCCC1)CC(C)(C)C1CCCCC1
1681	53948566	Inactive	3399	6	CCC(=O)O[C@H]1[C@H](C[C@@H]2[C@@]1(CC[C@H]3[C@H]2CC[C@@H]4[C@@]3(C[C@@H]([C@H](C4)OC(=O)C)N5CCCCC5)C)C)N6CCCCC6	C1CCN(CC1)[C@H]1CCC2C(C1)C1CCC3C(C1CC2)C[C@H](C3)N1CCCCC1	C1CCC(C2CCC3CCC4C5CC(C6CCCCC6)CC5CCC4C3C2)CC1
1682	60021	Inactive	3402	4	CC1CN(CCN1)C2=C(C=C3C(=C2)N(C=C(C3=O)C(=O)O)C4=C(C=C(C=C4)F)F)F	O=c1ccn(c2c1ccc(c2)N1CCNCC1)c1ccccc1	CC1CCC(C2CCCCC2)C2CC(C3CCCCC3)CCC12
1683	15004	Inactive	3	1	CCCOC(=O)CC1=CC(=C(C=C1)OCC(=O)N(CC)CC)OC	c1ccccc1	C1CCCCC1
1684	71900	Inactive	252	2	CC1=NC(=CN1C2=CC=C(C=C2)[N+](=O)[O-])[N+](=O)[O-]	c1ccc(cc1)n1cncc1	C1CCC(C2CCCC2)CC1
1685	33176	Inactive	2166	3	CC1=C(C2=C(N1CC(=O)O)C=C(C=C2)OC)C(=O)C3=CC=C(C=C3)Cl	O=C(c1c[nH]c2c1cccc2)c1ccccc1	CC(C1CCCCC1)C1CCC2CCCCC21
1686	9570475	Inactive	3403	2	C/C(=N\O)/C1=CC=C(C=C1)OCC(=O)N2CCCCC2	O=C(N1CCCCC1)COc1ccccc1	CC(CCC1CCCCC1)C1CCCCC1
1687	35751	Inactive	3403	2	CC(=O)C1=CC=C(C=C1)OCC(=O)N2CCCCC2	O=C(N1CCCCC1)COc1ccccc1	CC(CCC1CCCCC1)C1CCCCC1
1688	65394	Inactive	46	2	C1=CC=C(C(=C1)CC(=O)O)OC2=C(C=C(C=C2)Cl)Cl	c1ccc(cc1)Oc1ccccc1	C1CCC(CC2CCCCC2)CC1
1689	34870	Inactive	2691	3	C1CC2=CC=CC=C2C(C3=CC=CC=C31)NCCCCCCC(=O)O	c1ccc2c(c1)CCc1c(C2)cccc1	C1CCC2CC3CCCCC3CCC2C1
1690	4474062	Inactive	327	2	CN1C=C(C(=O)C2=C1C=C(C=C2)F)S(=O)C	O=c1cc[nH]c2c1cccc2	CC1CCCC2CCCCC12
1691	53359	Inactive	316	2	CN(CC(=O)O)C(=S)C1=CC=CC2=C1C=CC(=C2C(F)(F)F)OC	c1ccc2c(c1)cccc2	C1CCC2CCCCC2C1
1692	27901	Inactive	3405	3	CN1CCC(CC1)N(CC2=CC=CS2)C3=CC=CC=C3	N1CCC(CC1)N(c1ccccc1)Cc1cccs1	C1CCC(C(CC2CCCC2)C2CCCCC2)CC1
1693	91273	Inactive	3412	5	C1C[C@H]2C[C@@H]1[C@H]3[C@@H]2C(=O)N(C3=O)CCCCN4CCN(CC4)C5=NC=CC=N5	O=C1N(CCCCN2CCN(CC2)c2ncccn2)C(=O)C2C1C1CCC2C1	CC1C(CCCCC2CCC(C3CCCCC3)CC2)C(C)C2C3CCC(C3)C12
1694	71467	Inactive	3	1	CC(COC1=CC=CC=C1)NN	c1ccccc1	C1CCCCC1
1695	31473	Inactive	3413	2	CC(C)CCOCC(CN1CCOCC1)OC(=O)C2=CC(=C(C(=C2)OC)OC)OC	O=C(c1ccccc1)OCCN1CCOCC1	CC(CCCC1CCCCC1)C1CCCCC1
1696	26391	Inactive	3419	4	CC(=O)OC1=CC=C(C=C1)C2(C(=O)NC3=CC=CC=C3O2)C4=CC=C(C=C4)OC(=O)C	O=C1Nc2ccccc2OC1(c1ccccc1)c1ccccc1	CC1CC2CCCCC2CC1(C1CCCCC1)C1CCCCC1
1697	3489	Inactive	538	2	CC(C)(C)C1=NN=C(S1)NS(=O)(=O)C2=CC=CC=C2	O=S(=O)(c1ccccc1)Nc1nncs1	CC(C)(CC1CCCC1)C1CCCCC1
1698	66067	Inactive	3	1	CCOP(=O)(CC)OC1=CC=C(C=C1)[N+](=O)[O-]	c1ccccc1	C1CCCCC1
1699	4047	Inactive	3420	2	CC1(CCCO1)CN(C)S(=O)(=O)C2=CC(=C(C=C2)Cl)S(=O)(=O)N	O=S(=O)(c1ccccc1)NCC1CCCO1	CC(C)(CCC1CCCC1)C1CCCCC1
1700	20056549	Inactive	3424	3	CO[C@]1([C@H]2N(C1=O)C(=C(CO2)CSC3=NN=NN3CCO)C(=O)O)NC(=O)CSC(F)F	O=C1CC2N1C=C(CO2)CSc1nnn[nH]1	CC1CC2CCC(CCC3CCCC3)CC12
1701	4257	Inactive	3435	6	C1CCN2C(C1)NC(=O)C23CCN(CC3)CCCN4C5=CC=CC=C5CCC6=C4C=C(C=C6)Cl	O=C1NC2N(C31CCN(CC3)CCCN1c3ccccc3CCc3c1cccc3)CCCC2	CC1CC2CCCCC2C12CCC(CCCC1C3CCCCC3CCC3CCCCC31)CC2
1702	44341259	Inactive	3439	5	C1CC12CN(C[C@@H]2N)C3=C(C=C4C(=C3Cl)N(C=C(C4=O)C(=O)O)C5C[C@H]5F)F	O=c1ccn(c2c1ccc(c2)N1CCC2(C1)CC2)C1CC1	CC1CCC(C2CC2)C2CC(C3CCC4(CC4)C3)CCC12
1703	688576	Inactive	3440	2	CC(=O)O[C@@H]1[C@H]2[C@H]([C@@H](C(=O)O2)OC(=O)C)OC1=O	O=C1CC2C(O1)CC(=O)O2	CC1CC2CC(C)CC2C1
1704	208836	Inactive	3442	3	CC(C(C1=CC=CC=C1)O)N(C)CCOC(C2=CC=CC=C2)C3=CC=CC=C3	N(CCc1ccccc1)CCOC(c1ccccc1)c1ccccc1	C(CCCC(C1CCCCC1)C1CCCCC1)CCC1CCCCC1
1705	3300	Inactive	3443	2	CCOC(=O)C1=CC=C(C=C1)NC(=O)CN2CCCCC2	O=C(Nc1ccccc1)CN1CCCCC1	CC(CC1CCCCC1)CC1CCCCC1
1706	32995	Inactive	3	1	CN(C)C(=O)CNC(=O)CC1=CC=CC=C1	c1ccccc1	C1CCCCC1
1707	164072	Inactive	3447	3	CC1=NC2=C(CC3=C(O2)C=CC(=C3)C(C)C(=O)OCC(=O)N(C)C)C=C1	c1ccc2c(c1)Oc1c(C2)cccn1	C1CCC2CC3CCCCC3CC2C1
1708	71837	Inactive	3	1	CCN(CC)CCNC(=O)C1=C(C=C(C=C1)Cl)OCC=C	c1ccccc1	C1CCCCC1
1709	2461	Inactive	3448	2	CCCCC1C(=O)NC(=O)N(C1=O)C2CCCCC2	O=C1CC(=O)N(C(=O)N1)C1CCCCC1	CC1CC(C)C(C2CCCCC2)C(C)C1
1710	198695	Inactive	3449	2	C1CCN(CC1)C(=O)[C@H]2CCC(=O)N2	O=C1CC[C@@H](N1)C(=O)N1CCCCC1	CC1CCC(C(C)C2CCCCC2)C1
1711	198707	Inactive	2322	2	C[C@H](CN1CCCC1)C(=O)C2=CC=C(C=C2)C(F)(F)F	O=C(c1ccccc1)CCN1CCCC1	CC(CCC1CCCC1)C1CCCCC1
1712	229455	Active	3239	5	C[C@]12CC[C@H]3[C@H]([C@@H]1CC[C@@H]2OC(=O)CCC4=CC=CC=C4)CCC5=CC(=O)CC[C@H]35	O=C(O[C@H]1CCC2C1CCC1C2CCC2=CC(=O)CCC12)CCc1ccccc1	CC(CCC1CCCCC1)CC1CCC2C1CCC1C3CCC(C)CC3CCC21
1713	21800	Active	505	4	CCC(=O)OCC(=O)[C@]1([C@H](C[C@@H]2[C@@]1(C[C@@H]([C@]3([C@H]2CCC4=CC(=O)C=C[C@@]43C)F)O)C)C)OC(=O)CC	O=C1C=CC2C(=C1)CCC1C2CCC2C1CCC2	CC1CCC2C(CCC3C4CCCC4CCC23)C1
1714	2151	Inactive	469	2	CC1=C(C(=O)N(N1C)C2=CC=CC=C2)N	O=c1cc[nH]n1c1ccccc1	CC1CCCC1C1CCCCC1
1715	7314	Inactive	555	1	C([C@@H]1[C@@H]([C@@H]([C@H]([C@@H](O1)O[C@H]([C@@H](CO)O)[C@@H]([C@H](C(=O)O)O)O)O)O)O)O	C1CCCOC1	C1CCCCC1
1716	10041070	Active	2730	4	C[C@]12C=CC3=C4CCC(=O)C=C4CC[C@H]3[C@@H]1CC[C@]2(CC=C)O	O=C1CCC2=C3C=CC4C(C3CCC2=C1)CCC4	CC1CCC2C(CCC3C4CCCC4CCC23)C1
1717	13081	Inactive	3	1	CCOP(=S)(OCC)SCSC1=CC=C(C=C1)Cl	c1ccccc1	C1CCCCC1
1718	2723722	Inactive	1875	4	CC(=O)[C@H]1CC[C@@H]2[C@@]1(CC[C@H]3[C@H]2CC=C4[C@@]3(CC[C@@H](C4)OC(=O)C)C)C	C1CCC2=CCC3C(C2C1)CCC1C3CCC1	C1CCC2C(C1)CCC1C3CCCC3CCC21
1719	10127622	Inactive	3450	3	CN1C=NC2=C1C=C(C(=C2F)NC3=C(C=C(C=C3)Br)Cl)C(=O)NOCCO	c1ccc(cc1)Nc1ccc2c(c1)nc[nH]2	C1CCC(CC2CCC3CCCC3C2)CC1
1720	6918454	Inactive	3452	3	C1CC1CONC(=O)C2=C(C(=C(C=C2)F)F)NC3=C(C=C(C=C3)I)Cl	O=C(c1ccccc1Nc1ccccc1)NOCC1CC1	CC(CCCC1CC1)C1CCCCC1CC1CCCCC1
1721	9826528	Inactive	483	2	C1=CC(=C(C=C1I)F)NC2=C(C=CC(=C2F)F)C(=O)NOC[C@@H](CO)O	c1ccc(cc1)Nc1ccccc1	C1CCC(CC2CCCCC2)CC1
1722	148177	Inactive	50	1	CCCCCCCCCCCCCCCCCCOP(=O)([O-])OC1CC[N+](CC1)(C)C	C1CCC[NH2+]C1	C1CCCCC1
1723	60196353	Inactive	3469	5	CC1=NN=C(N1C2C[C@H]3CC[C@H](C2)N3CC[C@@H](C4=CC=CC=C4)NC(=O)C5CCC(CC5)(F)F)C(C)C	O=C(C1CCCCC1)N[C@H](c1ccccc1)CCN1C2CCC1CC(C2)n1cnnc1	CC(CC(CCC1C2CCC1CC(C1CCCC1)C2)C1CCCCC1)C1CCCCC1
1724	68781	Inactive	3474	4	C[C@@H]1CC2=CC3=C(C(=C2C4=C(C(=C(C=C4C[C@@]1(C)O)OC)OC)OC)OC)OCO3	C1CCc2ccccc2c2c(C1)cc1OCOc1c2	C1CC2CC3CCCCC4CCCCC4C3CC2C1
1725	5832	Active	464	4	CC(=O)O[C@]1(CC[C@@H]2[C@@]1(CC[C@H]3[C@H]2CCC4=CC(=O)CC[C@H]34)C)C#C	O=C1CCC2C(=C1)CCC1C2CCC2C1CCC2	CC1CCC2C(CCC3C4CCCC4CCC23)C1
1726	2724552	Inactive	555	1	C1[C@H]([C@@H]([C@@H]([C@@](O1)(CO)O)O)O)O	C1CCCOC1	C1CCCCC1
1727	72081	Inactive	3067	4	C1C[C@H](N(C1)C(=O)[C@@H]2CSSC[C@@H](C(=O)N[C@H](C(=O)N[C@H](C(=O)N[C@H](C(=O)N[C@H](C(=O)N2)CC(=O)N)CCC(=O)N)CC3=CC=CC=C3)CC4=CC=C(C=C4)O)NC(=O)CNC(=O)CNC(=O)CN)C(=O)N[C@@H](CCCCN)C(=O)NCC(=O)N	O=C1CCSSC[C@@H](NC(=O)CNC(=O)CNC(=O)[C@@H](NC(=O)[C@H](N1)Cc1ccccc1)Cc1ccccc1)C(=O)N1CCCC1	CC1CCC(C)CC(C(C)C2CCCC2)CCCCCC(C)CC(CC2CCCCC2)C(C)CC(CC2CCCCC2)C(C)CC1
1728	6410758	Inactive	3477	4	C1C(=C(N2[C@H](S1)[C@@H](C2=O)NC(=O)[C@@H](C3=CC=C(C=C3)O)N)C(=O)O)CSC4=NNN=C4	O=C(N[C@@H]1C(=O)N2C1SCC(=C2)CSc1n[nH]nc1)Cc1ccccc1	CC(CC1CCCCC1)CC1C(C)C2CC(CCC3CCCC3)CCC12
1729	6526396	Active	1084	3	CC(C)OC(=O)OC(C)OC(=O)C1=C(CS[C@H]2N1C(=O)[C@H]2NC(=O)/C(=N\OC)/C3=CSC(=N3)N)COC	C1SC2[C@H](NC(=O)C(=N)c3cscn3)C(=O)N2C=C1	CC(CC1C(C)C2CCCCC21)C(C)C1CCCC1
1730	16051933	Inactive	3067	4	C1C[C@H](N(C1)C(=O)[C@@H]2CSSCCC(=O)N[C@H](C(=O)N[C@H](C(=O)N[C@H](C(=O)N[C@H](C(=O)N2)CC(=O)N)CCC(=O)N)CC3=CC=CC=C3)CC4=CC=C(C=C4)O)C(=O)N[C@@H](CCCN=C(N)N)C(=O)NCC(=O)N	O=C1CCSSC[C@@H](NC(=O)CNC(=O)CNC(=O)[C@@H](NC(=O)[C@H](N1)Cc1ccccc1)Cc1ccccc1)C(=O)N1CCCC1	CC1CCC(C)CC(C(C)C2CCCC2)CCCCCC(C)CC(CC2CCCCC2)C(C)CC(CC2CCCCC2)C(C)CC1
1731	5597	Inactive	3478	2	COC1=CC(=CC(=C1OC)OC)C(=O)NC2CCCNC2	O=C(c1ccccc1)NC1CCCNC1	CC(CC1CCCCC1)C1CCCCC1
1732	5311051	Active	505	4	C[C@H]1C[C@H]2[C@@H]3CCC4=CC(=O)C=C[C@@]4([C@]3([C@H](C[C@@]2([C@]1(C(=O)CCl)O)C)O)F)C	O=C1C=CC2C(=C1)CCC1C2CCC2C1CCC2	CC1CCC2C(CCC3C4CCCC4CCC23)C1
1733	6917067	Inactive	3487	4	CC[C@@H]1[C@@]([C@@H]2[C@H]([C@H]([C@@H](C[C@@]([C@@H]([C@H]([C@@H]([C@H](C(=O)O1)C)O[C@H]3C[C@@]([C@H]([C@@H](O3)C)O)(C)OC)C)O[C@H]4[C@@H]([C@H](C[C@H](O4)C)N(C)C)O)(C)O)C)N[C@H](O2)COCCOC)C)(C)O	O=C1OCCC2OCNC(C2)CCC[C@H](C[C@H](C1)O[C@H]1CCCCO1)O[C@@H]1CCCCO1	CC1CCCC2CCCC(CCCC(CC3CCCCC3)CC(CC3CCCCC3)C1)C2
1734	156422	Inactive	3497	5	CC1=CC=C(C=C1)N2C(=CC(=N2)C(C)(C)C)NC(=O)NC3=CC=C(C4=CC=CC=C43)OCCN5CCOCC5	O=C(Nc1ccnn1c1ccccc1)Nc1ccc(c2c1cccc2)OCCN1CCOCC1	CC(CC1CCCC1C1CCCCC1)CC1CCC(CCCC2CCCCC2)C2CCCCC12
1735	5284517	Inactive	1024	2	C[C@@H]([C@@H]1CC[C@H]([C@H](O1)O[C@@H]2[C@H]([C@@H]([C@@H]([C@H]([C@H]2O)N(C)C(=O)CN)OC)O)N)N)N	C1CCC(CC1)O[C@H]1CCCCO1	C1CCC(CC2CCCCC2)CC1
1736	92877	Inactive	527	4	C[C@@]12CCC[C@H]1[C@@H]3CC[C@H]4C[C@H](CC[C@@]4([C@H]3CC2)C)O	C1CCC2C(C1)CCC1C2CCC2C1CCC2	C1CCC2C(C1)CCC1C3CCCC3CCC21
1737	2159	Inactive	2301	2	CCN1CCCC1CNC(=O)C2=CC(=C(C=C2OC)N)S(=O)(=O)CC	O=C(c1ccccc1)NCC1CCCN1	CC(CCC1CCCC1)C1CCCCC1
1738	10631	Active	464	4	C[C@H]1C[C@@H]2[C@H](CC[C@]3([C@H]2CC[C@@]3(C(=O)C)O)C)[C@@]4(C1=CC(=O)CC4)C	O=C1CCC2C(=C1)CCC1C2CCC2C1CCC2	CC1CCC2C(CCC3C4CCCC4CCC23)C1
1739	192826	Active	3498	3	C([C@@H]1[C@H]([C@@H]([C@H]([C@H](O1)O[C@@H]2[C@H](O[C@@H]([C@@H]([C@H]2O)O)O[C@@H]3[C@H](O[C@@H]([C@@H]([C@H]3O)O)O)CO)CO)O)O)O)O	C1CC[C@H](OC1)O[C@H]1CC[C@H](OC1)O[C@H]1CCCOC1	C1CCC(CC2CCC(CC3CCCCC3)CC2)CC1
1740	656804	Active	505	4	C[C@]12C[C@@H]([C@H]3[C@H]([C@@H]1CC[C@@]2(C(=O)COC(=O)CCC(=O)O)O)CCC4=CC(=O)C=C[C@]34C)O	O=C1C=CC2C(=C1)CCC1C2CCC2C1CCC2	CC1CCC2C(CCC3C4CCCC4CCC23)C1
1741	439693	Inactive	3501	3	C1[C@@H]([C@H](O[C@H]1N2C=NC3=C2NC=NC[C@H]3O)CO)O	C1CO[C@H](C1)n1cnc2c1NC=NCC2	C1CCC2CCC(C3CCCC3)C2CC1
1742	119171	Inactive	3513	5	CC1=C(C(C(=C(N1)C)P2(=O)OCC(CO2)(C)C)C3=CC(=CC=C3)[N+](=O)[O-])C(=O)OCCN(CC4=CC=CC=C4)C5=CC=CC=C5	O=C(C1=CNC=C(C1c1ccccc1)P1(=O)OCCCO1)OCCN(c1ccccc1)Cc1ccccc1	CC(CCCC(CC1CCCCC1)C1CCCCC1)C1CCCC(C2(C)CCCCC2)C1C1CCCCC1
1743	37767	Inactive	894	4	CCCCCCCCCCCCCCCC(=O)OCCC1CCN(CC1)CCCN2C3=CC=CC=C3SC4=C2C=C(C=C4)S(=O)(=O)N(C)C	C1CCN(CC1)CCCN1c2ccccc2Sc2c1cccc2	C1CCC(CCCC2C3CCCCC3CC3CCCCC32)CC1
1744	124246	Inactive	3514	3	CS(=O)(=O)NC1=C(C=C2C(=C1)OC=C(C2=O)NC=O)OC3=CC=CC=C3	O=c1ccoc2c1cc(cc2)Oc1ccccc1	CC1CCCC2CCC(CC3CCCCC3)CC12
1745	10633	Active	1409	4	C[C@]12CCC(=O)C[C@@H]1CC[C@@H]3[C@@H]2CC[C@]4([C@H]3CC[C@]4(C)O)C	O=C1CCC2C(C1)CCC1C2CCC2C1CCC2	CC1CCC2C(CCC3C4CCCC4CCC23)C1
1746	65889	Inactive	3519	5	CC1=NN=C2N1C3=C(C=C(S3)CCC(=O)N4CCOCC4)C(=NC2)C5=CC=CC=C5Cl	O=C(N1CCOCC1)CCc1cc2c(s1)n1cnnc1CN=C2c1ccccc1	CC(CCC1CC2C3CCCC3CCC(C3CCCCC3)C2C1)C1CCCCC1
1747	37888454	Inactive	1102	2	C[C@@H](C(=O)N1CCC[C@H]1C(=O)O)N[C@H](CCC2=CC=CC=C2)C(=O)O	O=C(N1CCCC1)CNCCCc1ccccc1	CC(CCCCCC1CCCCC1)C1CCCC1
1748	55250378	Inactive	3520	2	[C@@H]1([C@H]2[C@@H](C(O[C@@H]1C(=O)O2)O)O)O	O=C1OC2CC1OCC2	CC1CC2CCCC1C2
1749	9832750	Inactive	3534	8	C[C@H]1/C=C/C=C/2\CO[C@H]3[C@@]2([C@@H](C=C([C@H]3O)C)C(=O)O[C@H]4C[C@@H](C/C=C(/[C@H]1O[C@H]5C[C@@H]([C@H]([C@@H](O5)C)O[C@H]6C[C@@H]([C@H]([C@@H](O6)C)O)OC)OC)\C)O[C@]7(C4)C=C[C@@H]([C@H](O7)C8CCCCC8)C)O	O=C1OC2CC(C/C=C\[C@H](C/C=C\C=C\3/C4C1C=CCC4OC3)O[C@@H]1CC[C@@H](CO1)O[C@@H]1CCCCO1)O[C@]1(C2)C=CCC(O1)C1CCCCC1	CC1CC2CC(CCCC(CC3CCC(CC4CCCCC4)CC3)CCCCC3CCC4CCCC1C34)CC1(CCCC(C3CCCCC3)C1)C2
1750	40854	Inactive	3535	3	COC(=O)NC1=NC2=C(N1)C=C(C=C2)S(=O)C3=CC=CC=C3	O=S(c1ccc2c(c1)[nH]cn2)c1ccccc1	CC(C1CCCCC1)C1CCC2CCCC2C1
1751	8546	Inactive	3537	4	C1=CC=C2C(=C1)C=C(C(=C2CC3=C(C(=CC4=CC=CC=C43)C(=O)O)O)O)C(=O)O	c1ccc2c(c1)c(ccc2)Cc1cccc2c1cccc2	C1CCC2C(C1)CCCC2CC1CCCC2CCCCC21
1752	19571	Active	9	4	CCC(=O)O[C@H]1CC[C@@H]2[C@@]1(CC[C@H]3[C@H]2CCC4=C3C=CC(=C4)O)C	C1CC2C(C1)C1CCc3c(C1CC2)cccc3	C1CCC2C(C1)CCC1C3CCCC3CCC21
1753	7510	Inactive	83	1	C1=CC(=CN=C1)CO	c1cccnc1	C1CCCCC1
1754	697993	Inactive	3538	2	C1=CC=C2C(=C1)NC(=S)S2	S=c1sc2c([nH]1)cccc2	CC1CC2CCCCC2C1
1755	5280531	Inactive	0	1	CCCCCCCCCCCCCCCC(=O)OC/C=C(\C)/C=C/C=C(\C)/C=C/C1=C(CCCC1(C)C)C	C1CCC=CC1	C1CCCCC1
1756	338	Inactive	3	1	C1=CC=C(C(=C1)C(=O)O)O	c1ccccc1	C1CCCCC1
1757	4101	Inactive	3539	4	C1N2CN3CN1CN(C2)C3	C1N2CN3CN1CN(C2)C3	C1C2CC3CC1CC(C2)C3
1758	7681	Inactive	3	1	CN(C)CC1=CC=CC=C1	c1ccccc1	C1CCCCC1
1759	31234	Inactive	3	1	C1=CC=C(C=C1)CCCO	c1ccccc1	C1CCCCC1
1760	6880	Inactive	3	1	C1=CC=C(C(=C1)C(=O)OCCO)O	c1ccccc1	C1CCCCC1
1761	996	Inactive	3	1	C1=CC=C(C=C1)O	c1ccccc1	C1CCCCC1
1762	3259	Inactive	3546	5	C1=CC=C2C(=C1)C(=O)OC23C4=CC(=C(C(=C4OC5=C(C(=C(C=C35)I)O)I)I)O)I	O=C1OC2(c3c1cccc3)c1ccccc1Oc1c2cccc1	CC1CC2(C3CCCCC3CC3CCCCC32)C2CCCCC12
1763	3102	Inactive	236	2	C1=CC=C(C=C1)C(=O)C2=CC=CC=C2	O=C(c1ccccc1)c1ccccc1	CC(C1CCCCC1)C1CCCCC1
1764	1981	Inactive	3548	3	CC1=C(C2=C(N1C(=O)C3=CC=C(C=C3)Cl)C=CC(=C2)OC)CC(=O)OCC(=O)O	O=C(n1ccc2c1cccc2)c1ccccc1	CC(C1CCCCC1)C1CCC2CCCCC21
1765	5311010	Inactive	3550	3	CC[C@H](C)[C@H]1C(=O)N[C@H](C(=O)N[C@H](C(=O)N[C@@H](CSSCCC(=O)N[C@@H](C(=O)N1)CC2=CC=C(C=C2)OCC)C(=O)N3CCC[C@H]3C(=O)N[C@@H](CCCN)C(=O)NCC(=O)N)CC(=O)N)[C@@H](C)O	O=C1CCSSC[C@@H](NC(=O)CNC(=O)CNC(=O)CNC(=O)[C@@H](N1)Cc1ccccc1)C(=O)N1CCCC1	CC1CCC(C)CCC(C)C(CC2CCCCC2)CC(C)CCCCCC(C(C)C2CCCC2)CC(C)CC1
1766	9853654	Inactive	3070	3	CC(C)(C)OC(=O)NCCC(=O)N[C@@H](CC1=CNC2=CC=CC=C21)C(=O)N[C@@H](CCSC)C(=O)N[C@@H](CC(=O)O)C(=O)N[C@@H](CC3=CC=CC=C3)C(=O)N	O=C(NCC(=O)NCCc1ccccc1)CNC(=O)CCc1c[nH]c2c1cccc2	CC(CCCC1CCCCC1)CCC(C)CCC(C)CCC1CCC2CCCCC21
1767	5745	Active	1917	4	CC(=O)OCC(=O)[C@]1(CC[C@@H]2[C@@]1(CC(=O)[C@H]3[C@H]2CCC4=CC(=O)CC[C@]34C)C)O	O=C1CCC2C(=C1)CCC1C2C(=O)CC2C1CCC2	CC1CCC2C(CCC3C4CCCC4CC(C)C23)C1
1768	38103	Inactive	3264	3	CC1=C(N2[C@@H]([C@@H](C2=O)NC(=O)[C@@H](C3=CCC=CC3)N)SC1)C(=O)O	O=C(N[C@@H]1C(=O)N2C1SCC=C2)CC1=CCC=CC1	CC(CC1CCCCC1)CC1C(C)C2CCCCC21
1769	6301	Active	118	2	CC1=NC2=C(C=C1)C(=CC(=C2O)Cl)Cl	c1ccc2c(c1)nccc2	C1CCC2CCCCC2C1
1770	24066	Inactive	1479	2	C1C[C@@H](O[C@@H]1CO)N2C=CC(=NC2=O)N	O=c1ncccn1[C@H]1CCCO1	CC1CCCCC1C1CCCC1
1771	19529	Inactive	3551	2	CN(C1=CC=C(C=C1)OC(=O)C2=CC=CO2)C(=O)C(Cl)Cl	O=C(c1ccco1)Oc1ccccc1	CC(CC1CCCCC1)C1CCCC1
1772	2997	Inactive	1952	3	C1C(=O)NC2=C(C=C(C=C2)Cl)C(=N1)C3=CC=CC=C3	O=C1CN=C(c2c(N1)cccc2)c1ccccc1	CC1CCC(C2CCCCC2)C2CCCCC2C1
1773	443953	Inactive	3553	3	CC[C@@H]1[C@@]([C@@H]([C@H](C(=O)[C@@H](C[C@@]([C@@H]([C@H]([C@@H]([C@H](C(=O)O1)C)O[C@H]2C[C@@]([C@H]([C@@H](O2)C)O)(C)OC)C)O[C@H]3[C@@H]([C@H](C[C@H](O3)C)N(C)C)OC(=O)CCC(=O)OCC)(C)O)C)C)O)(C)O	O=C1CCCCOC(=O)C[C@@H](C[C@@H](CCC1)O[C@H]1CCCCO1)O[C@H]1CCCCO1	CC1CCCCCC(C)CC(CC2CCCCC2)CC(CC2CCCCC2)CCC1
1774	16158	Active	505	4	C[C@@H]1C[C@H]2C3C[C@@H](C4=CC(=O)C=CC4([C@]3([C@H](CC2([C@]1(C(=O)COC(=O)C(C)(C)C)O)C)O)F)C)F	O=C1C=CC2C(=C1)CCC1C2CCC2C1CCC2	CC1CCC2C(CCC3C4CCCC4CCC23)C1
1775	3671	Inactive	3554	2	CC(C)C1=NN2C=CC=CC2=C1C(=O)C(C)C	c1ccc2n(c1)ncc2	C1CCC2CCCC2C1
1776	3739	Inactive	3555	2	C1=C(C(=C(C(=C1I)NC(=O)CCCCC(=O)NC2=C(C=C(C(=C2I)C(=O)O)I)I)I)C(=O)O)I	O=C(Nc1ccccc1)CCCCC(=O)Nc1ccccc1	CC(CCCCC(C)CC1CCCCC1)CC1CCCCC1
1777	6076	Inactive	1241	4	C1[C@@H]2[C@H]([C@H]([C@@H](O2)N3C=NC4=C3N=CN=C4N)O)OP(=O)(O1)O	O=P1OCC2C(O1)C[C@H](O2)n1cnc2c1ncnc2	CC1CCC2CC(C3CCC4CCCCC43)CC2C1
1778	65709	Inactive	3559	3	CCN(CC)CCN1C2=CC=CC=C2N=C(C1=O)CC3=CC=C(C=C3)OC	O=c1[nH]c2ccccc2nc1Cc1ccccc1	CC1CC2CCCCC2CC1CC1CCCCC1
1779	71157	Inactive	3560	2	CC1=C(C(=CC=C1)C)NC(=O)CN2CCCC2=O	O=C(CN1CCCC1=O)Nc1ccccc1	CC(CC1CCCCC1)CC1CCCC1C
1780	4947	Inactive	3	1	CCCOC(=O)C1=CC(=C(C(=C1)O)O)O	c1ccccc1	C1CCCCC1
1781	1183	Inactive	3	1	COC1=C(C=CC(=C1)C=O)O	c1ccccc1	C1CCCCC1
1782	8554	Inactive	3	1	COC(=O)C1=CC=CC=C1C(=O)OC	c1ccccc1	C1CCCCC1
1783	31404	Inactive	3	1	CC1=CC(=C(C(=C1)C(C)(C)C)O)C(C)(C)C	c1ccccc1	C1CCCCC1
1784	9920342	Inactive	301	1	CCCCCCCC/C=C\CCCCCCCC(=O)OC[C@H]([C@@H]1[C@@H]([C@H](CO1)O)O)O	C1CCCO1	C1CCCC1
1785	443403	Inactive	3569	5	C1CN[C@H]2CC3=C4[C@@]15[C@H]2C=C[C@@H]([C@@H]5OC4=C(C=C3)O)O	C1=CC2[C@]34C(C1)Oc1c4c(CC2NCC3)ccc1	C1CC2CC3CCCC45C(CCCC34)CC(C1)C25
1786	60196358	Inactive	3573	3	C[C@H]1/C=C/C=C/CC/C=C/C=C/C=C/C=C/[C@@H](CC2[C@@H]([C@H](C[C@](O2)(C[C@H]([C@@H](CC[C@H](C[C@H](C[C@H](CC(=O)O[C@H]([C@@H]([C@@H]1O)C)C)O)O)O)O)O)O)O)C(=O)O)O[C@@H]3[C@@H]([C@@H]([C@H]([C@@H](O3)C)O)N)O	O=C1CCCCCCCCCCCC2CCCC(O2)C[C@@H](/C=C\C=C/C=C\C=C/CC/C=C\C=C/CCCCO1)O[C@@H]1CCCCO1	CC1CCCCCCCCCCCCCCCCCCCC(CC2CCCCC2)CC2CCCC(CCCCCCCCCCC1)C2
1787	638034	Inactive	0	1	CC1=C(C(CCC1)(C)C)/C=C/C(=C/C=C/C(=C/COC(=O)C)/C)/C	C1CCC=CC1	C1CCCCC1
1788	10374	Inactive	2221	2	C1=CC(=CC=C1NC2=NC=NC(=N2)N)Cl	c1ccc(cc1)Nc1ncncn1	C1CCC(CC2CCCCC2)CC1
1789	7697	Inactive	3	1	C1=CC(=CC=C1OCC(CO)O)Cl	c1ccccc1	C1CCCCC1
1790	51668574	Inactive	3574	2	CS(=O)(=O)NC(=O)CCC/C=C\C[C@@H]1[C@H]([C@@H](CC1=O)O)/C=C/[C@@H](COC2=CC=CC=C2)O	O=C1CC[C@@H](C1)/C=C/CCOc1ccccc1	CC1CCC(CCCCCC2CCCCC2)C1
1791	439709	Inactive	301	1	C([C@@H]1[C@H]([C@@H]([C@](O1)(CO)O)O)O)O	C1CCCO1	C1CCCC1
1792	92729	Inactive	168	2	CC1=C(C=C2CC[C@@](OC2=C1C)(C)CCC[C@H](C)CCC[C@H](C)CCCC(C)C)O	C1CCc2c(O1)cccc2	C1CCC2CCCCC2C1
1793	5443	Inactive	3	1	C1=CC=C(C(=C1)C(=O)O)S	c1ccccc1	C1CCCCC1
1794	1175	Inactive	3575	2	C12=C(NC(=O)N1)NC(=O)NC2=O	O=c1[nH]c2c([nH]1)[nH]c(=O)[nH]c2=O	CC1CC(C)C2CC(C)CC2C1
1795	4837	Inactive	106	1	C1CNCCN1	N1CCNCC1	C1CCCCC1
1796	159278	Inactive	3576	2	C1=CC(=CC=C1CCO[C@H]2[C@@H]([C@H]([C@@H]([C@H](O2)CO)O)O)O)O	C1CC[C@@H](OC1)OCCc1ccccc1	C1CCC(CCCC2CCCCC2)CC1
1797	151166	Inactive	483	2	CC1=CC(=C(C=C1)NC2=C(C=CC=C2Cl)F)CC(=O)O	c1ccc(cc1)Nc1ccccc1	C1CCC(CC2CCCCC2)CC1
1798	5870	Inactive	3578	4	C[C@]12CC[C@H]3[C@H]([C@@H]1CCC2=O)CCC4=C3C=CC(=C4)O	O=C1CCC2C1CCC1C2CCc2c1cccc2	CC1CCC2C1CCC1C3CCCCC3CCC21
1799	63049	Active	505	4	CCC(=O)OCC(=O)[C@]1([C@@H](C[C@@H]2[C@@]1(C[C@@H]([C@]3([C@H]2CCC4=CC(=O)C=C[C@@]43C)F)O)C)C)OC(=O)CC	O=C1C=CC2C(=C1)CCC1C2CCC2C1CCC2	CC1CCC2C(CCC3C4CCCC4CCC23)C1
1800	3658	Inactive	177	3	C1CN(CCN1CCOCCO)C(C2=CC=CC=C2)C3=CC=C(C=C3)Cl	N1CCN(CC1)C(c1ccccc1)c1ccccc1	C1CCC(C(C2CCCCC2)C2CCCCC2)CC1
1801	3042	Inactive	3579	2	CCN(CC)CCOC(=O)C1(CCCCC1)C2CCCCC2	C1CCC(CC1)C1CCCCC1	C1CCC(C2CCCCC2)CC1
1802	2944	Inactive	124	1	C1=C(NC(=NC1=O)N)N	O=c1cc[nH]cn1	CC1CCCCC1
1803	2912	Inactive	1529	3	CC1(C(C1C(=O)OC(C#N)C2=CC(=CC=C2)OC3=CC=CC=C3)C=C(Cl)Cl)C	O=C(C1CC1)OCc1cccc(c1)Oc1ccccc1	CC(CCC1CCCC(CC2CCCCC2)C1)C1CC1
1804	193949	Inactive	33	2	CC(C)OC(=O)C1=CC2=C(N1)C=CC=C2OCC(CNC(C)(C)C)O	c1ccc2c(c1)[nH]cc2	C1CCC2CCCC2C1
1805	5152	Inactive	3580	2	C1=CC=C(C=C1)CCCCOCCCCCCNCC(C2=CC(=C(C=C2)O)CO)O	C(COCCCCc1ccccc1)CCCCNCCc1ccccc1	C(CCCCCCCC1CCCCC1)CCCCCCC1CCCCC1
1806	6435378	Inactive	3581	2	CC#CCC(C)[C@@H](/C=C/C1[C@@H](C[C@H]2[C@@H]1C/C(=C/CCCC(=O)O)/C2)O)O	C=C1CC2C(C1)CCC2	CC1CC2CCCC2C1
1807	9821849	Inactive	3587	5	CC(=O)O[C@H]1CC[C@@]2([C@H]3CC[C@]4([C@H]([C@@H]3CC=C2C1)CC=C4C5=CN=CC=C5)C)C	C1CCC2=CCC3C(C2C1)CCC1C3CC=C1c1cccnc1	C1CCC(C2CCC3C2CCC2C4CCCCC4CCC23)CC1
1808	5284620	Inactive	916	4	C[C@@H]1C/C=C/C=C/[C@@H]([C@@H](C[C@@H]([C@@H]([C@H]([C@@H](CC(=O)O1)OC(=O)C)OC)O[C@H]2[C@@H]([C@H]([C@@H]([C@H](O2)C)O[C@H]3C[C@@]([C@H]([C@@H](O3)C)O)(C)O)N(C)C)O)CC=O)C)O[C@@H]4CC[C@@H]([C@H](O4)C)N(C)C	O=C1CCC[C@@H](CCC[C@@H](/C=C\C=C/CCO1)O[C@@H]1CCCCO1)O[C@@H]1CC[C@H](CO1)O[C@@H]1CCCCO1	CC1CCCCCCCC(CC2CCCCC2)CCCC(CC2CCC(CC3CCCCC3)CC2)CCC1
1809	65280	Inactive	605	2	CC1=CC(=NO1)NS(=O)(=O)C2=CC=C(C=C2)NC(=O)C	O=S(=O)(c1ccccc1)Nc1nocc1	CC(C)(CC1CCCC1)C1CCCCC1
1810	54897	Inactive	1775	3	CCCN(CCC)C(=O)CC1=C(N=C2N1C=C(C=C2)Cl)C3=CC=C(C=C3)Cl	c1ccc(cc1)c1nc2n(c1)cccc2	C1CCC(C2CC3CCCCC3C2)CC1
1811	60196364	Inactive	3595	4	C[C@H](C1=CC(=CC(=C1)C(F)(F)F)C(F)(F)F)O[C@@H]2[C@@H](N(CCO2)CC3=NC(=O)N=N3)C4CCC(CC4)F	O=C1N=NC(=N1)CN1CCO[C@@H](C1C1CCCCC1)OCc1ccccc1	CC1CCC(CC2CCCC(CCC3CCCCC3)C2C2CCCCC2)C1
1812	3036780	Inactive	3601	4	CN1C[C@@H]2[C@@H](C1)C3=C(C=CC(=C3)Cl)OC4=CC=CC=C24	c1ccc2c(c1)C1CNCC1c1c(O2)cccc1	C1CCC2C(C1)CC1CCCCC1C1CCCC21
1813	2451	Inactive	3111	4	CC1=NN=C2N1C3=C(C=C(S3)Br)C(=NC2)C4=CC=CC=C4Cl	c1ccc(cc1)C1=NCc2n(c3c1ccs3)cnn2	C1CCC(C2CCC3CCCC3C3CCCC23)CC1
1814	38347	Inactive	3602	1	C1COP(=O)(NC1OO)N(CCCl)CCCl	O=P1NCCCO1	CC1CCCCC1
1815	9802545	Inactive	379	5	CC1=C(C(=O)N2CCC[C@H](C2=N1)O)CCN3CCC(CC3)C4=NOC5=C4C=CC(=C5)F	O=c1c(CCN2CCC(CC2)c2noc3c2cccc3)cnc2n1CCCC2	CC1C(CCC2CCC(C3CCC4CCCCC43)CC2)CCC2CCCCC21
1816	71360	Inactive	3604	4	CC(=O)C1=CC(=C(C=C1)OCCCN2CCC(CC2)C3=NOC4=C3C=CC(=C4)F)OC	c1ccc(cc1)OCCCN1CCC(CC1)c1noc2c1cccc2	C1CCC(CCCCC2CCC(C3CCC4CCCCC43)CC2)CC1
1817	3731	Inactive	3	1	CN(C1=C(C(=C(C(=C1I)C(=O)NCC(CO)O)I)C(=O)NCC(CO)O)I)C(=O)CO	c1ccccc1	C1CCCCC1
1818	5284587	Active	1399	4	C[C@H]1C[C@H]2[C@@H]3CCC4=CC(=O)C=C[C@@]4([C@H]3C(=O)C[C@@]2([C@]1(C(=O)CO)O)C)C	O=C1C=CC2C(=C1)CCC1C2C(=O)CC2C1CCC2	CC1CCC2C(CCC3C4CCCC4CC(C)C23)C1
1819	6476	Inactive	510	2	CC1(CC(=O)N(C1=O)C)C2=CC=CC=C2	O=C1NC(=O)CC1c1ccccc1	CC1CC(C)C(C2CCCCC2)C1
1820	147912	Inactive	3623	7	CC[C@@H]([C@H](C)O)N1C(=O)N(C=N1)C2=CC=C(C=C2)N3CCN(CC3)C4=CC=C(C=C4)OCC5C[C@](OC5)(CN6C=NC=N6)C7=C(C=C(C=C7)F)F	O=c1[nH]ncn1c1ccc(cc1)N1CCN(CC1)c1ccc(cc1)OCC1CO[C@@](C1)(Cn1ncnc1)c1ccccc1	CC1CCCC1C1CCC(C2CCC(C3CCC(CCC4CCC(CC5CCCC5)(C5CCCCC5)C4)CC3)CC2)CC1
1821	3033151	Inactive	3628	4	C1CN(CCC1N2C3=CC=CC=C3NC2=S)CCCC(=O)C4=CC=C(C=C4)F	O=C(c1ccccc1)CCCN1CCC(CC1)n1c(=S)[nH]c2c1cccc2	CC(CCCC1CCC(C2C(C)CC3CCCCC32)CC1)C1CCCCC1
1822	5282175	Inactive	6	1	CCCCCCCC(=O)CC[C@H]1[C@@H](C[C@@H]([C@@H]1C/C=C\CCCC(=O)OC(C)C)O)O	C1CCCC1	C1CCCC1
1823	9574101	Inactive	3632	3	CCOC(=O)CN[C@H](C1CCCCC1)C(=O)N2CC[C@H]2C(=O)NCC3=CC=C(C=C3)/C(=N/O)/N	O=C([C@@H]1CCN1C(=O)CC1CCCCC1)NCc1ccccc1	CC(CCC1CCCCC1)C1CCC1C(C)CC1CCCCC1
1824	5720	Inactive	3636	3	CC(C1=CC2=C(C=C1)SC3=CC=CC=C3C(=O)C2)C(=O)O	O=C1Cc2ccccc2Sc2c1cccc2	CC1CC2CCCCC2CC2CCCCC12
1825	72158	Inactive	3637	3	CC(C1=CC=C(C2=CC=CC=C21)C3CCCCC3)C(=O)O	C1CCC(CC1)c1cccc2c1cccc2	C1CCC(C2CCCC3CCCCC32)CC1
1826	54680660	Inactive	442	1	CCCCCCCCCCCCCCCC(=O)OC[C@@H]([C@@H]1C(=C(C(=O)O1)O)O)O	C1OC(=O)C=C1	CC1CCCC1
1827	202195	Inactive	3638	1	CC[C@@H](C)CCCCC(=O)N[C@@H](CCN)C(=O)N[C@@H]([C@@H](C)O)C(=O)N[C@@H](CCN)C(=O)N[C@H]1CCNC(=O)[C@@H](NC(=O)[C@@H](NC(=O)[C@@H](NC(=O)[C@@H](NC(=O)[C@H](NC(=O)[C@@H](NC1=O)CCN)CC(C)C)CC(C)C)CCN)CCN)[C@@H](C)O	O=C1NCC(=O)NCC(=O)NCC(=O)NCCCC(=O)NCC(=O)NCC(=O)NC1	CC1CCCCC(C)CCC(C)CCC(C)CCC(C)CCC(C)CCC(C)CC1
1828	75195	Inactive	3640	3	C1=CC=C(C(=C1)C(=C2C=C(C(=O)C(=C2)I)I)C3=CC(=C(C(=C3)I)O)I)C(=O)O	O=C1C=CC(=C(c2ccccc2)c2ccccc2)C=C1	CC1CCC(C(C2CCCCC2)C2CCCCC2)CC1
1829	3767	Inactive	83	1	C1=CN=CC=C1C(=O)NN	c1cccnc1	C1CCCCC1
1830	47510	Inactive	3	1	CC1=C(C(=CC=C1)C)NC(=O)NC(=NC)N	c1ccccc1	C1CCCCC1
1831	130313	Inactive	3642	2	CC1([C@@H](N2[C@H](S1(=O)=O)CC2=O)C(=O)O)C	O=C1CC2N1CCS2(=O)=O	CC1CC2C1CCC2(C)C
1832	54675783	Inactive	616	4	CN(C)[C@H]1[C@@H]2C[C@@H]3CC4=C(C=CC(=C4C(=C3C(=O)[C@@]2(C(=C(C1=O)C(=O)N)O)O)O)O)N(C)C	O=C1C=CC2C(C1)CC1C(=Cc3c(C1)cccc3)C2=O	CC1CCC2C(C1)CC1CC3CCCCC3CC1C2C
1833	1054	Inactive	83	1	CC1=NC=C(C(=C1O)CO)CO	c1cccnc1	C1CCCCC1
1834	4066	Inactive	3645	6	C1CN2CCC1C(C2)CN3C4=CC=CC=C4SC5=CC=CC=C53	c1ccc2c(c1)N(CC1CN3CCC1CC3)c1c(S2)cccc1	C1CCC2C(C1)CC1CCCCC1C2CC1CC2CCC1CC2
1835	76985	Inactive	3	1	CSC1=CC=C(C=C1)C=O	c1ccccc1	C1CCCCC1
1836	21660	Inactive	3647	3	C1CCC(C(C1)C(=O)OCC2CO2)C(=O)OCC3CO3	O=C(C1CCCCC1C(=O)OCC1OC1)OCC1OC1	CC(CCC1CC1)C1CCCCC1C(C)CCC1CC1
1837	62660	Inactive	3	1	CC(C)CCOC(=O)C=CC1=CC=CC=C1	c1ccccc1	C1CCCCC1
1838	13594	Inactive	461	1	C1CC=CC(=O)C1	O=C1CCCC=C1	CC1CCCCC1
1839	13676	Inactive	3	1	CCOP(=S)(CC)SC1=CC=CC=C1	c1ccccc1	C1CCCCC1
1840	1254	Inactive	1	1	CC1CCC(C(C1)O)C(C)C	C1CCCCC1	C1CCCCC1
1841	67955	Inactive	122	2	CNC1=NC=NC2=C1NC=N2	c1ncc2c(n1)nc[nH]2	C1CCC2CCCC2C1
1842	11138	Inactive	3	1	C1=C(C=C(C=C1C(=O)O)C(=O)O)C(=O)O	c1ccccc1	C1CCCCC1
1843	7498	Inactive	3	1	C1=CC=C(C=C1)CBr	c1ccccc1	C1CCCCC1
1844	6537505	Inactive	3648	2	C[C@@H]1CC[C@H](C2=C(C[C@H]([C@H]12)O)C)/C=C(\C)/C(=O)O	C1CCC2C(=CCC2)C1	C1CCC2CCCC2C1
1845	3543259	Inactive	3650	2	C1=CC2=C(C=C1[N+](=O)[O-])C(=O)NNC2=O	O=c1[nH][nH]c(=O)c2c1cccc2	CC1CCC(C)C2CCCCC12
1846	11137	Inactive	3	1	C1=CC(=CC(=C1)O)[N+](=O)[O-]	c1ccccc1	C1CCCCC1
1847	12281	Inactive	3	1	C1=C(C=C(C=C1Cl)Cl)N	c1ccccc1	C1CCCCC1
1848	14896	Inactive	3651	3	CC1(C2CCC(=C)C1C2)C	C=C1CCC2CC1C2	CC1CCC2CC1C2
1849	15313	Inactive	3	1	CCC1=CC=C(C=C1)Br	c1ccccc1	C1CCCCC1
1850	5281707	Inactive	3655	4	C1=CC2=C(C=C1O)OC3=C2C(=O)OC4=C3C=CC(=C4)O	O=c1oc2ccccc2c2c1c1ccccc1o2	CC1CC2CCCCC2C2CC3CCCCC3C12
1851	7521	Inactive	83	1	C=CC1=CC=CC=N1	c1cccnc1	C1CCCCC1
1852	19920	Inactive	905	1	CC(C)OCC1CO1	O1CC1	C1CC1
1853	22710	Inactive	3	1	C1=CC(=C(C=C1C=O)Cl)Cl	c1ccccc1	C1CCCCC1
1854	6693	Inactive	3656	3	C1=CC2=C3C(=C1)C(=O)OC(=O)C3=CC=C2	O=C1OC(=O)c2c3c1cccc3ccc2	CC1CC(C)C2CCCC3CCCC1C32
1855	6861	Inactive	316	2	C1=CC=C2C(=C1)C=CC=C2CC(=O)N	c1ccc2c(c1)cccc2	C1CCC2CCCCC2C1
1856	12443	Inactive	3658	2	C12=C(C(=C(C(=C1Br)Br)Br)Br)C(=O)OC2=O	O=C1OC(=O)c2c1cccc2	CC1CC(C)C2CCCCC12
1857	7248	Inactive	3	1	CC1=C(C=C(C=C1)N)C	c1ccccc1	C1CCCCC1
1858	6818	Inactive	3	1	CCCCC(CC)COC(=O)C1=CC=CC=C1C(=O)OCCCC	c1ccccc1	C1CCCCC1
1859	91538	Inactive	166	1	COC1CCC=CO1	C1COC=CC1	C1CCCCC1
1860	22833389	Inactive	301	1	CCCCCCCCCCCC(=O)OC[C@H]([C@@H]1[C@@H]([C@H](CO1)OCCO)OCCO)O	C1CCCO1	C1CCCC1
1861	21694	Inactive	3660	4	C1=CC2=C3C(=C1)C=CC4=C(C=CC(=C43)C=C2)[N+](=O)[O-]	c1cc2ccc3c4c2c(c1)ccc4ccc3	C1CC2CCC3CCCC4CCC(C1)C2C34
1862	7595	Inactive	2473	2	C1=CC=C(C=C1)NC(=O)NC2=CC=CC=C2	O=C(Nc1ccccc1)Nc1ccccc1	CC(CC1CCCCC1)CC1CCCCC1
1863	8247	Inactive	3	1	CC(=O)NNC1=CC=CC=C1	c1ccccc1	C1CCCCC1
1864	15752	Inactive	3	1	C1=C(C=C(C(=C1[N+](=O)[O-])N)Br)[N+](=O)[O-]	c1ccccc1	C1CCCCC1
1865	11346	Inactive	3	1	CC(=O)C1=CC=CC=C1[N+](=O)[O-]	c1ccccc1	C1CCCCC1
1866	3894848	Inactive	3	1	C1=C(C(=CC(=C1Cl)[N+](=O)[O-])O)N	c1ccccc1	C1CCCCC1
1867	7260	Inactive	3	1	CC1=C(C=C(C=C1)Cl)N	c1ccccc1	C1CCCCC1
1868	7022	Inactive	316	2	C1=CC(=CC2=C(C=C(C=C21)S(=O)(=O)O)O)N	c1ccc2c(c1)cccc2	C1CCC2CCCCC2C1
1869	5284371	Inactive	2471	5	CN1CC[C@]23[C@@H]4[C@H]1CC5=C2C(=C(C=C5)OC)O[C@H]3[C@H](C=C4)O	C1=CC2[C@@]34C(C1)Oc1c4c(CC2NCC3)ccc1	C1CC2CC3CCCC45C(CCCC34)CC(C1)C25
1870	64961	Inactive	3662	3	C1=CC=C2C(=C1)C3=C(N2)C=NC=C3	c1ccc2c(c1)[nH]c1c2ccnc1	C1CCC2C(C1)CC1CCCCC12
1871	11505	Inactive	3	1	CC1=CC=C(C=C1)CO	c1ccccc1	C1CCCCC1
1872	12576	Inactive	3	1	C1=CC(=CC(=C1)[N+](=O)[O-])C(=O)N	c1ccccc1	C1CCCCC1
1873	6633	Inactive	3663	2	CC1=CC=C(C=C1)S(=O)(=O)NC2CCCCC2	O=S(=O)(c1ccccc1)NC1CCCCC1	CC(C)(CC1CCCCC1)C1CCCCC1
1874	13745	Inactive	3	1	COP(=O)(OC)OC(=CCl)C1=CC(=C(C=C1Cl)Cl)Cl	c1ccccc1	C1CCCCC1
1875	5282379	Inactive	0	1	CC1=C(C(CCC1)(C)C)/C=C/C(=C/C=C/C(=C\C(=O)O)/C)/C	C1CCC=CC1	C1CCCCC1
1876	10723	Inactive	4	2	C1CC(C2=CC=CC=C2C1)O	C1CCc2c(C1)cccc2	C1CCC2CCCCC2C1
1877	7666	Inactive	3	1	C1=CC=C(C=C1)CCBr	c1ccccc1	C1CCCCC1
1878	8390	Inactive	3	1	CC1=C(C=C(C=C1)N)[N+](=O)[O-]	c1ccccc1	C1CCCCC1
1879	6440556	Inactive	1529	3	CC1([C@@H]([C@@H]1C(=O)O[C@H](C#N)C2=CC(=CC=C2)OC3=CC=CC=C3)/C=C(/C(F)(F)F)\Cl)C	O=C(C1CC1)OCc1cccc(c1)Oc1ccccc1	CC(CCC1CCCC(CC2CCCCC2)C1)C1CC1
1880	7298	Inactive	6	1	C1CCC(C1)O	C1CCCC1	C1CCCC1
1881	23194	Inactive	3	1	CCCCCCCCCCCC1=CC=CC=C1	c1ccccc1	C1CCCCC1
1882	7684	Inactive	3	1	CC1=CC=C(C=C1)NC(=O)C	c1ccccc1	C1CCCCC1
1883	16449	Inactive	900	2	C1=CC=C(C=C1)C2=CC(=CC=C2)Br	c1ccc(cc1)c1ccccc1	C1CCC(C2CCCCC2)CC1
1884	5743	Active	505	4	C[C@@H]1C[C@H]2[C@@H]3CCC4=CC(=O)C=C[C@@]4([C@]3([C@H](C[C@@]2([C@]1(C(=O)CO)O)C)O)F)C	O=C1C=CC2C(=C1)CCC1C2CCC2C1CCC2	CC1CCC2C(CCC3C4CCCC4CCC23)C1
1885	12748	Inactive	246	1	CC1=CSC=N1	c1nccs1	C1CCCC1
1886	13205	Inactive	3	1	CC1=C(C=CC=C1N)N	c1ccccc1	C1CCCCC1
1887	7321	Inactive	3	1	C1=CC(=C(C=C1[N+](=O)[O-])[N+](=O)[O-])N	c1ccccc1	C1CCCCC1
1888	7509	Inactive	3	1	C1=CC=C(C=C1)CS	c1ccccc1	C1CCCCC1
1889	8502	Inactive	3	1	C1=CC(=CC=C1C(=O)Cl)[N+](=O)[O-]	c1ccccc1	C1CCCCC1
1890	6811	Inactive	3658	2	C1=CC=C2C(=C1)C(=O)OC2=O	O=C1OC(=O)c2c1cccc2	CC1CC(C)C2CCCCC12
1891	7369	Inactive	3	1	C1=CC=C(C=C1)S(=O)(=O)Cl	c1ccccc1	C1CCCCC1
1892	11443	Inactive	3	1	CC1=C(C=C(C=C1)N=C=O)N=C=O	c1ccccc1	C1CCCCC1
1893	7734	Inactive	3	1	CCC1=CC=C(C=C1)CC	c1ccccc1	C1CCCCC1
1894	7597	Inactive	2546	2	C1=CC=C(C=C1)OC(=O)OC2=CC=CC=C2	O=C(Oc1ccccc1)Oc1ccccc1	CC(CC1CCCCC1)CC1CCCCC1
1895	16932	Inactive	3660	4	CC1=C2C=CC3=CC=CC4=C3C2=C(C=C1)C=C4	c1cc2ccc3c4c2c(c1)ccc4ccc3	C1CC2CCC3CCCC4CCC(C1)C2C34
1896	36159	Inactive	46	2	C1=CC(=C(C=C1Br)Br)OC2=CC(=C(C=C2Br)Br)Br	c1ccc(cc1)Oc1ccccc1	C1CCC(CC2CCCCC2)CC1
1897	6893	Inactive	3	1	CC1=C(C(=CC=C1)N)C	c1ccccc1	C1CCCCC1
1898	7407	Inactive	3	1	CC(=C)C1=CC=CC=C1	c1ccccc1	C1CCCCC1
1899	171144	Inactive	3	1	CCCCCCCCCCCCC1=CC=CC=C1O	c1ccccc1	C1CCCCC1
1900	75471	Inactive	27	1	CC1(CC(CC(N1)(C)C)O)C	C1CCCNC1	C1CCCCC1
1901	72	Inactive	3	1	C1=CC(=C(C=C1C(=O)O)O)O	c1ccccc1	C1CCCCC1
1902	5382	Inactive	3664	3	C1=CC(=CC=C1OC2=C(C=C(C=N2)Cl)Cl)OC3=C(C=C(C=N3)Cl)Cl	c1ccc(nc1)Oc1ccc(cc1)Oc1ccccn1	C1CCC(CC2CCC(CC3CCCCC3)CC2)CC1
1903	25608	Inactive	3	1	C1=CC(=C(C=C1C(Cl)(Cl)Cl)Cl)Cl	c1ccccc1	C1CCCCC1
1904	32346	Inactive	41	2	C1=CC=C2C(=C1)NC(=N2)NC(=O)N	c1ccc2c(c1)[nH]cn2	C1CCC2CCCC2C1
1905	4276	Inactive	204	2	COC1=CC(=CC2=C1OCO2)CC=C	C1Oc2c(O1)cccc2	C1CCC2CCCC2C1
1906	13432	Inactive	316	2	CC1=C(C2=CC=CC=C2C=C1)[N+](=O)[O-]	c1ccc2c(c1)cccc2	C1CCC2CCCCC2C1
1907	7438	Inactive	0	1	CC1=CCC(CC1O)C(=C)C	C1CCC=CC1	C1CCCCC1
1908	99953	Inactive	905	1	CCCCCCCCCOCC1CO1	O1CC1	C1CC1
1909	36081	Inactive	1	1	CC(=O)OC1CCC(CC1)C(C)(C)C	C1CCCCC1	C1CCCCC1
1910	38018	Inactive	900	2	C1=CC(=C(C(=C1C2=C(C(=C(C=C2)Cl)Cl)Cl)Cl)Cl)Cl	c1ccc(cc1)c1ccccc1	C1CCC(C2CCCCC2)CC1
1911	7529	Inactive	3	1	CC1=CC=CC(=C1)C=C	c1ccccc1	C1CCCCC1
1912	10704	Inactive	3	1	CC1=CC=CC=C1C(=O)N	c1ccccc1	C1CCCCC1
1913	6969	Inactive	418	2	C1=CC2=C(C=C1[N+](=O)[O-])C(=O)NC2=O	O=C1NC(=O)c2c1cccc2	CC1CC(C)C2CCCCC12
1914	7472	Inactive	3	1	CN(C)C1=CC=C(C=C1)N	c1ccccc1	C1CCCCC1
1915	92321	Inactive	418	2	CN1C(=O)C2=C(C1=O)C=C(C=C2)[N+](=O)[O-]	O=C1NC(=O)c2c1cccc2	CC1CC(C)C2CCCCC12
1916	12089	Inactive	3	1	C1=CC(=CC=C1C(=O)O)NN	c1ccccc1	C1CCCCC1
1917	627458	Inactive	46	2	COC1=C(C=CC(=C1)Cl)OC2=C(C=C(C=C2)Cl)Cl	c1ccc(cc1)Oc1ccccc1	C1CCC(CC2CCCCC2)CC1
1918	16097	Inactive	3	1	CC1=C(C(=CC=C1)[N+](=O)[O-])C(=O)O	c1ccccc1	C1CCCCC1
1919	9253	Inactive	6	1	C1CCCC1	C1CCCC1	C1CCCC1
1920	10797	Inactive	55	1	CC1=CC=CO1	c1ccco1	C1CCCC1
1921	11899	Inactive	3	1	C1=CC(=C(C=C1Cl)Cl)[N+](=O)[O-]	c1ccccc1	C1CCCCC1
1922	7834	Inactive	905	1	CCC1CO1	O1CC1	C1CC1
1923	2723942	Inactive	3	1	C1=CC=C(C=C1)COC(=O)N[C@@H](CC(=O)O)C(=O)O	c1ccccc1	C1CCCCC1
1924	1910825	Inactive	236	2	CCCCN(CCCC)C1=CC(=C(C=C1)C(=O)C2=CC=CC=C2C(=O)O)O	O=C(c1ccccc1)c1ccccc1	CC(C1CCCCC1)C1CCCCC1
1925	8794	Inactive	3	1	C1=CC=C(C=C1)CC#N	c1ccccc1	C1CCCCC1
1926	11954	Inactive	3	1	CNC(=O)C1=CC=CC=C1	c1ccccc1	C1CCCCC1
1927	7044	Inactive	444	2	C1CCC2CCCCC2C1	C1CCC2C(C1)CCCC2	C1CCC2CCCCC2C1
1928	7469	Inactive	3	1	CC(=O)C1=CC=C(C=C1)O	c1ccccc1	C1CCCCC1
1929	15074	Inactive	83	1	C1=CN=CC=C1C(=O)N	c1cccnc1	C1CCCCC1
1930	7949	Inactive	3	1	CC1=CC(=CC(=C1)N)C	c1ccccc1	C1CCCCC1
1931	15132	Inactive	369	2	CC1=C2C(=CC=C1)SC(=N2)N	c1ccc2c(c1)scn2	C1CCC2CCCC2C1
1932	18502	Inactive	1	1	C1CCC(CC1)N=C=O	C1CCCCC1	C1CCCCC1
1933	2537	Inactive	1394	2	CC1(C2CCC1(C(=O)C2)C)C	O=C1CC2CC1CC2	CC1CC2CCC1C2
1934	7062	Inactive	3	1	CCN(CC)C1=CC(=CC=C1)O	c1ccccc1	C1CCCCC1
1935	8452	Inactive	286	1	C1CCC(=O)C1	O=C1CCCC1	CC1CCCC1
1936	50516	Inactive	3666	3	CC(C)C(C(=O)OC(C#N)C1=CC(=CC=C1)OC2=CC=CC=C2)NC3=C(C=C(C=C3)C(F)(F)F)Cl	O=C(CNc1ccccc1)OCc1cccc(c1)Oc1ccccc1	CC(CCC1CCCCC1)CCC1CCCC(CC2CCCCC2)C1
1937	115089	Inactive	321	2	C1=CC(=CC(=C1)O)C[C@@H](CO)[C@@H](CC2=CC(=CC=C2)O)CO	C(Cc1ccccc1)CCc1ccccc1	C1CCC(CCCCC2CCCCC2)CC1
1938	18604	Inactive	905	1	CCCCCCCCCCCCC1CO1	O1CC1	C1CC1
1939	21622	Inactive	369	2	COC1=C2C(=CC=C1)SC(=N2)N	c1ccc2c(c1)scn2	C1CCC2CCCC2C1
1940	24314	Inactive	905	1	CC(C)(C)OCC1CO1	O1CC1	C1CC1
1941	7101	Inactive	900	2	C1=CC=C(C=C1)C2=CC=C(C=C2)Br	c1ccc(cc1)c1ccccc1	C1CCC(C2CCCCC2)CC1
1942	47491	Inactive	3667	2	CC1=NC(=NC(=N1)OC)NC(=O)NS(=O)(=O)C2=CC=CC=C2Cl	O=C(NS(=O)(=O)c1ccccc1)Nc1ncncn1	CC(CC1CCCCC1)CC(C)(C)C1CCCCC1
1943	6233	Inactive	3	1	C1=CC(=CC=C1C(Cl)(Cl)Cl)C(Cl)(Cl)Cl	c1ccccc1	C1CCCCC1
1944	30623	Inactive	399	2	CC(CN1CC(=O)NC(=O)C1)N2CC(=O)NC(=O)C2	O=C1CN(CCN2CC(=O)NC(=O)C2)CC(=O)N1	CC1CC(C)CC(CCC2CC(C)CC(C)C2)C1
1945	16990	Inactive	83	1	C1=C(C(=NC(=C1Cl)Cl)Cl)Cl	c1cccnc1	C1CCCCC1
1946	11387	Inactive	316	2	CC1=CC2=C(C=C1)C=C(C=C2)C	c1ccc2c(c1)cccc2	C1CCC2CCCCC2C1
1947	22086	Inactive	3668	3	COC1=C(C=C2C(=C1)C3=CC=CC=C3O2)N	c1ccc2c(c1)oc1c2cccc1	C1CCC2C(C1)CC1CCCCC12
1948	7487	Inactive	3	1	CC(=O)C1=CC=C(C=C1)[N+](=O)[O-]	c1ccccc1	C1CCCCC1
1949	7503	Inactive	3	1	C1=CC=C(C=C1)CCl	c1ccccc1	C1CCCCC1
1950	7526	Inactive	27	1	C1CCN(CC1)N=O	C1CCCNC1	C1CCCCC1
1951	7570	Inactive	38	2	C1=CC(=CC=C1CC2=CC=C(C=C2)N=C=O)N=C=O	c1ccc(cc1)Cc1ccccc1	C1CCC(CC2CCCCC2)CC1
1952	700999	Inactive	2227	2	C1=CC=C(C=C1)NC(=S)NC2=CC=CC=C2	S=C(Nc1ccccc1)Nc1ccccc1	CC(CC1CCCCC1)CC1CCCCC1
1953	13931	Inactive	1413	1	C=CCN1C(=O)N(C(=O)N(C1=O)CC=C)CC=C	O=c1[nH]c(=O)[nH]c(=O)[nH]1	CC1CC(C)CC(C)C1
1954	7671	Inactive	3	1	C1=CC=C(C=C1)NC=O	c1ccccc1	C1CCCCC1
1955	307	Inactive	3	1	C1=CC=C(C=C1)C=CC=O	c1ccccc1	C1CCCCC1
1956	7737	Inactive	3	1	C1=CC(=CC=C1NO)N=O	c1ccccc1	C1CCCCC1
1957	61527	Inactive	55	1	CC1=CC(=C(O1)C)C(=O)C	c1ccco1	C1CCCC1
1958	14090	Inactive	3	1	C1=CC=C(C=C1)C(=O)C=O	c1ccccc1	C1CCCCC1
1959	7950	Inactive	3	1	C1=C(C=C(C=C1Cl)Cl)Cl	c1ccccc1	C1CCCCC1
1960	7494	Inactive	3	1	C1=CC(=CC=C1CCO)[N+](=O)[O-]	c1ccccc1	C1CCCCC1
1961	8374	Inactive	3	1	C1=CC=C(C(=C1)C(=O)O)Cl	c1ccccc1	C1CCCCC1
1962	8394	Inactive	1327	2	C1=CC=C2C(=C1)C=NNC2=O	O=c1[nH]ncc2c1cccc2	CC1CCCC2CCCCC12
1963	8443	Inactive	3	1	CC1=CC=CC=C1NC(=O)C	c1ccccc1	C1CCCCC1
1964	31217	Inactive	3669	2	C1C(O1)COC2=CC=CC=C2	O1CC1COc1ccccc1	C1CCC(CCC2CC2)CC1
1965	7929	Inactive	3	1	CC1=CC(=CC=C1)C	c1ccccc1	C1CCCCC1
1966	26132	Inactive	3	1	CC(=O)C1=C(C(=C(C=C1)Cl)Cl)Cl	c1ccccc1	C1CCCCC1
1967	27054	Inactive	3	1	C1=CC=C(C(=C1)CCO)[N+](=O)[O-]	c1ccccc1	C1CCCCC1
1968	5273621	Inactive	3670	2	COC1=CC(=O)OC(=C1)/C=C/C2=CC=CC=C2	O=c1cccc(o1)/C=C/c1ccccc1	CC1CCCC(CCC2CCCCC2)C1
1969	27582	Inactive	3	1	C1=CC(=C(C(=C1O)Cl)Cl)Cl	c1ccccc1	C1CCCCC1
1970	7515	Inactive	3	1	CNC1=CC=CC=C1	c1ccccc1	C1CCCCC1
1971	15660	Inactive	3671	2	C1CC(CCC1CC2CCC(CC2)N)N	C1CCC(CC1)CC1CCCCC1	C1CCC(CC2CCCCC2)CC1
1972	62725	Inactive	246	1	CC(C)CC1=NC=CS1	c1nccs1	C1CCCC1
1973	30231	Inactive	3674	4	C[C@H]1[C@@H]([C@H]([C@H]([C@@H](O1)O[C@@H]2[C@H]([C@@H]([C@H](O[C@H]2OC3=CC(=C(C(=C3)O)C(=O)CCC4=CC(=C(C=C4)OC)O)O)CO)O)O)O)O)O	O=C(c1ccc(cc1)O[C@@H]1OCCC[C@H]1O[C@@H]1CCCCO1)CCc1ccccc1	CC(CCC1CCCCC1)C1CCC(CC2CCCCC2CC2CCCCC2)CC1
1974	16993	Inactive	905	1	CCCCCCCCC1CO1	O1CC1	C1CC1
1975	7546	Inactive	483	2	C1=CC=C(C=C1)NC2=CC(=CC=C2)O	c1ccc(cc1)Nc1ccccc1	C1CCC(CC2CCCCC2)CC1
1976	18360	Inactive	3669	2	CC(C)(C)C1=CC=C(C=C1)OCC2CO2	O1CC1COc1ccccc1	C1CCC(CCC2CC2)CC1
1977	6537506	Inactive	46	2	C1=C(C(=C(C(=C1Br)Br)Br)Br)OC2=CC(=C(C(=C2Br)Br)Br)Br	c1ccc(cc1)Oc1ccccc1	C1CCC(CC2CCCCC2)CC1
1978	6440940	Inactive	3648	2	C[C@@H]1CC[C@H](C2=C(CC[C@H]12)C)/C=C(\C)/C(=O)O	C1CCC2C(=CCC2)C1	C1CCC2CCCC2C1
1979	6439929	Inactive	3677	4	C/C=C\1/C(=O)C[C@@H]2[C@@]1(CC[C@H]3[C@H]2CCC4=CC(=O)CC[C@]34C)C	O=C1CCC2C(=C1)CCC1C2CCC2C1CC(=O)C2=C	CC1CCC2C(CCC3C2CCC2C(C)C(C)CC23)C1
1980	78392	Inactive	3	1	C1=CC(=C(C(=C1)Cl)C(=O)Cl)Cl	c1ccccc1	C1CCCCC1
1981	21058	Inactive	3	1	CC(C)COC(=O)COC1=CC(=C(C=C1Cl)Cl)Cl	c1ccccc1	C1CCCCC1
1982	5758	Inactive	3	1	C1=CC(=C(C(=C1)Cl)C(=O)O)Cl	c1ccccc1	C1CCCCC1
1983	5784	Inactive	3	1	C1=CC(=C(C=C1Cl)C(=O)O)Cl	c1ccccc1	C1CCCCC1
1984	5817	Inactive	3	1	C1=CC(=C(C=C1C(=O)O)Cl)Cl	c1ccccc1	C1CCCCC1
1985	10721	Inactive	3	1	CC1=CC=CC=C1C#N	c1ccccc1	C1CCCCC1
1986	447	Inactive	3	1	C1=CC(=CC(=C1)Cl)C(=O)O	c1ccccc1	C1CCCCC1
1987	10867	Inactive	3678	2	C1=CC=C(C=C1)CSCC2=CC=CC=C2	S(Cc1ccccc1)Cc1ccccc1	C1CCC(CCCC2CCCCC2)CC1
1988	95170	Inactive	46	2	C1=CC(=C(C=C1Br)Br)OC2=C(C=C(C=C2)Br)Br	c1ccc(cc1)Oc1ccccc1	C1CCC(CC2CCCCC2)CC1
1989	230976	Inactive	3658	2	C1=CC2=C(C=C1[N+](=O)[O-])C(=O)OC2=O	O=C1OC(=O)c2c1cccc2	CC1CC(C)C2CCCCC12
1990	11080	Inactive	316	2	C1=CC=C2C(=C1)C=CC=C2N=C=S	c1ccc2c(c1)cccc2	C1CCC2CCCCC2C1
1991	11356	Inactive	3	1	CC1=CC(=C(C=C1)[N+](=O)[O-])N	c1ccccc1	C1CCCCC1
1992	11560	Inactive	3	1	CC1=CC(=CC=C1)Br	c1ccccc1	C1CCCCC1
1993	11852	Inactive	3	1	C1(=C(C(=C(C(=C1Br)Br)Br)Br)Br)O	c1ccccc1	C1CCCCC1
1994	11875	Inactive	3	1	C1=CC=C(C(=C1)C(=O)Cl)[N+](=O)[O-]	c1ccccc1	C1CCCCC1
1995	11910	Inactive	118	2	CC1=CC=CC2=C1N=CC=C2	c1ccc2c(c1)nccc2	C1CCC2CCCCC2C1
1996	12091	Inactive	3	1	C1=CC(=CC=C1C(=O)N)[N+](=O)[O-]	c1ccccc1	C1CCCCC1
1997	22586	Inactive	483	2	CC1=C(C=CC(=C1)NC2=CC=C(C=C2)O)N	c1ccc(cc1)Nc1ccccc1	C1CCC(CC2CCCCC2)CC1
1998	6115	Inactive	3	1	C1=CC=C(C=C1)N	c1ccccc1	C1CCCCC1
1999	5356785	Inactive	3286	2	C1=CC=C(C=C1)/C=C\C2=CC=CC=C2	c1ccc(cc1)/C=C/c1ccccc1	C1CCC(CCC2CCCCC2)CC1
[truncated: 2,163 more rows]

## Sheet: antagonist
	PUBCHEM_CID	PUBCHEM_ACTIVITY_OUTCOME	SCAFFOLD_ID	RINGS	CID_smi	scaffold_smi	scaffold_csk
1	9403	Active	13	5	C[C@]12CC[C@H]3[C@H]([C@@H]1CC[C@@H]2OC(=O)CCC4CCCC4)CCC5=C3C=CC(=C5)O	O=C(O[C@@H]1CCC2C1CCC1C2CCc2c1cccc2)CCC1CCCC1	CC(CCC1CCCC1)CC1CCC2C1CCC1C3CCCCC3CCC12
2	13218779	Inactive	14	2	C[C@@]12CC[C@@H](C1(C)C)C[C@H]2OC(=O)CSC#N	C1CC2CC1CC2	C1CC2CCC1C2
3	994	Inactive	3	1	C1=CC=C(C=C1)CC(C(=O)O)N	c1ccccc1	C1CCCCC1
4	4766	Inactive	20	4	C1=CC=C2C(=C1)C(OS2(=O)=O)(C3=CC=C(C=C3)O)C4=CC=C(C=C4)O	O=S1(=O)OC(c2c1cccc2)(c1ccccc1)c1ccccc1	CC1(C)CC(C2CCCCC2)(C2CCCCC2)C2CCCCC21
5	66435	Active	9	4	C[C@]12CC[C@H]3[C@H]([C@@H]1CC[C@@H]2OP(=O)(O)O)CCC4=C3C=CC(=C4)O	C1CC2C(C1)C1CCc3c(C1CC2)cccc3	C1CCC2C(C1)CCC1C3CCCC3CCC21
6	8969	Inactive	33	5	COC(=O)[C@H]1[C@H](CC[C@@H]2[C@@H]1C[C@H]3C4=C(CCN3C2)C5=CC=CC=C5N4)O	C1CCC2C(C1)CC1N(C2)CCc2c1[nH]c1c2cccc1	C1CCC2CC3C(CCC4C5CCCCC5CC34)CC2C1
7	8739	Inactive	3	1	C1=CC(=CC=C1C(=O)O)S(=O)(=O)N	c1ccccc1	C1CCCCC1
8	4904	Inactive	36	3	C1CCN(CC1)CCC(C2=CC=CC=C2)(C3=CC=CC=C3)O	C1CCN(CC1)CCC(c1ccccc1)c1ccccc1	C1CCC(CCC(C2CCCCC2)C2CCCCC2)CC1
9	65708	Inactive	38	2	C1=CC=C2C(=C1)NC(=N2)CCC(=O)O	c1ccc2c(c1)[nH]cn2	C1CCC2CCCC2C1
10	3000668	Inactive	43	3	C[N+]1([C@@H]2CC[C@H]1CC(C2)OC(=O)C(CO)C3=CC=CC=C3)[O-]	O=C(Cc1ccccc1)OC1CC2CCC(C1)[NH2+]2	CC(CC1CCCCC1)CC1CC2CCC(C2)C1
11	2333	Inactive	47	3	CCC1=C(C2=CC=CC=C2O1)C(=O)C3=CC(=C(C(=C3)Br)O)Br	O=C(c1coc2c1cccc2)c1ccccc1	CC(C1CCCCC1)C1CCC2CCCCC21
12	614	Inactive	48	1	C1CC(NC1)C(=O)O	C1CCCN1	C1CCCC1
13	94280	Inactive	51	3	CC1(C2=CC=CC=C2N(C3=CC=CC=C31)CCCN(C)C)C	c1ccc2c(c1)Nc1c(C2)cccc1	C1CCC2CC3CCCCC3CC2C1
14	4078	Inactive	57	4	CN1CCCCC1CCN2C3=CC=CC=C3SC4=C2C=C(C=C4)S(=O)C	C1CCC(NC1)CCN1c2ccccc2Sc2c1cccc2	C1CCC(CCC2C3CCCCC3CC3CCCCC32)CC1
15	2348	Inactive	61	3	C1=CC=C(C=C1)CC2NC3=CC(=C(C=C3S(=O)(=O)N2)S(=O)(=O)N)Cl	O=S1(=O)NC(Cc2ccccc2)Nc2c1cccc2	CC1(C)CC(CC2CCCCC2)CC2CCCCC21
16	65758	Inactive	66	3	C1=CC=C(C(=C1)C2=NC(=NO2)C3=CC=NC=C3)Cl	c1ccc(cc1)c1onc(n1)c1ccncc1	C1CCC(C2CCC(C3CCCCC3)C2)CC1
17	4614	Inactive	70	3	C1=CC=C(C=C1)C2=C(OC(=N2)CCC(=O)O)C3=CC=CC=C3	c1ccc(cc1)c1ocnc1c1ccccc1	C1CCC(C2CCCC2C2CCCCC2)CC1
18	35370	Inactive	73	2	CC1=CN(C(=O)NC1=O)[C@H]2C[C@@H]([C@H](O2)CO)N=[N+]=[N-]	O=c1ccn(c(=O)[nH]1)[C@H]1CCCO1	CC1CCC(C2CCCC2)C(C)C1
19	2170	Inactive	82	4	C1CN(CCN1)C2=NC3=CC=CC=C3OC4=C2C=C(C=C4)Cl	N1CCN(CC1)C1=Nc2ccccc2Oc2c1cccc2	C1CCC(C2CC3CCCCC3CC3CCCCC32)CC1
20	1727	Inactive	64	1	C1=CN=CC=C1N	c1cccnc1	C1CCCCC1
21	2081	Inactive	3	1	CC(C(=O)OC(C)(C)CC1=CC=C(C=C1)Cl)N	c1ccccc1	C1CCCCC1
22	1989	Inactive	83	2	CC(=O)C1=CC=C(C=C1)S(=O)(=O)NC(=O)NC2CCCCC2	O=C(NS(=O)(=O)c1ccccc1)NC1CCCCC1	CC(CC1CCCCC1)CC(C)(C)C1CCCCC1
23	1967	Active	84	1	CC1=C(C(=O)C(=C(C1=O)C)CCCCC#CCCCC#CCO)C	O=C1C=CC(=O)C=C1	CC1CCC(C)CC1
24	2022	Inactive	86	2	C1=NC2=C(N1COCCO)NC(=NC2=O)N	O=c1nc[nH]c2c1nc[nH]2	CC1CCCC2CCCC12
25	2244	Inactive	3	1	CC(=O)OC1=CC=CC=C1C(=O)O	c1ccccc1	C1CCCCC1
26	1986	Inactive	87	1	CC(=O)NC1=NN=C(S1)S(=O)(=O)N	s1cnnc1	C1CCCC1
27	2094	Inactive	90	2	C1=C2C(=NC=NC2=O)NN1	O=c1ncnc2c1c[nH][nH]2	CC1CCCC2CCCC12
28	2157	Inactive	47	3	CCCCC1=C(C2=CC=CC=C2O1)C(=O)C3=CC(=C(C(=C3)I)OCCN(CC)CC)I	O=C(c1coc2c1cccc2)c1ccccc1	CC(C1CCCCC1)C1CCC2CCCCC21
29	2119	Inactive	3	1	CC(C)NCC(COC1=CC=CC=C1CC=C)O	c1ccccc1	C1CCCCC1
30	2123	Inactive	91	1	CN(C)C1=NC(=NC(=N1)N(C)C)N(C)C	n1cncnc1	C1CCCCC1
31	2196	Inactive	93	2	COC1=CC=C(C=C1)C(=O)N2CCCC2=O	O=C1CCCN1C(=O)c1ccccc1	CC1CCCC1C(C)C1CCCCC1
32	4768	Inactive	94	2	CC(COC1=CC=CC=C1)N(CCCl)CC2=CC=CC=C2	c1ccc(cc1)OCCNCc1ccccc1	C1CCC(CCCCCC2CCCCC2)CC1
33	2471	Inactive	95	2	CCCCNC1=C(C(=CC(=C1)C(=O)O)S(=O)(=O)N)OC2=CC=CC=C2	c1ccc(cc1)Oc1ccccc1	C1CCC(CC2CCCCC2)CC1
34	2284	Inactive	3	1	C1=CC(=CC=C1C(CC(=O)O)CN)Cl	c1ccccc1	C1CCCCC1
35	2369	Inactive	97	2	CC(C)NCC(COC1=CC=C(C=C1)CCOCC2CC2)O	O(CC1CC1)CCc1ccccc1	C1CCC(CCCCC2CC2)CC1
36	2477	Inactive	105	4	C1CCC2(C1)CC(=O)N(C(=O)C2)CCCCN3CCN(CC3)C4=NC=CC=N4	O=C1CC2(CCCC2)CC(=O)N1CCCCN1CCN(CC1)c1ncccn1	CC1CC2(CCCC2)CC(C)C1CCCCC1CCC(C2CCCCC2)CC1
37	2717	Inactive	107	2	CN1C(S(=O)(=O)CCC1=O)C2=CC=C(C=C2)Cl	O=C1CCS(=O)(=O)C(N1)c1ccccc1	CC1CCC(C)(C)C(C2CCCCC2)C1
38	2765	Inactive	111	3	C1CC1C2=CC=CC=C2OCC3=NCCN3	C1CN=C(N1)COc1ccccc1C1CC1	C1CCC(CCC2CCCCC2C2CC2)C1
39	2754	Inactive	119	4	C1CCC(CC1)N2C(=NN=N2)CCCCOC3=CC4=C(C=C3)NC(=O)CC4	O=C1CCc2c(N1)ccc(c2)OCCCCc1nnnn1C1CCCCC1	CC1CCC2CC(CCCCCC3CCCC3C3CCCCC3)CCC2C1
40	72276	Inactive	123	3	C1[C@H]([C@H](OC2=CC(=CC(=C21)O)O)C3=CC(=C(C=C3)O)O)O	c1ccc(cc1)[C@H]1CCc2c(O1)cccc2	C1CCC(C2CCC3CCCCC3C2)CC1
41	2727	Inactive	3	1	CCCNC(=O)NS(=O)(=O)C1=CC=C(C=C1)Cl	c1ccccc1	C1CCCCC1
42	2554	Inactive	126	3	C1=CC=C2C(=C1)C=CC3=CC=CC=C3N2C(=O)N	c1ccc2c(c1)C=Cc1c(N2)cccc1	C1CCC2CC3CCCCC3CCC2C1
43	2733	Inactive	128	2	C1=CC2=C(C=C1Cl)NC(=O)O2	O=c1oc2c([nH]1)cccc2	CC1CC2CCCCC2C1
44	2756	Inactive	37	1	CC1=C(N=CN1)CSCCNC(=NC)NC#N	c1ncc[nH]1	C1CCCC1
45	2720	Inactive	130	2	C1=C2C(=CC(=C1Cl)S(=O)(=O)N)S(=O)(=O)N=CN2	O=S1(=O)N=CNc2c1cccc2	CC1(C)CCCC2CCCCC21
46	1547484	Inactive	135	4	C1CN(CCN1C/C=C/C2=CC=CC=C2)C(C3=CC=CC=C3)C4=CC=CC=C4	c1ccc(cc1)/C=C/CN1CCN(CC1)C(c1ccccc1)c1ccccc1	C1CCC(CCCC2CCC(C(C3CCCCC3)C3CCCCC3)CC2)CC1
47	1355	Inactive	136	2	C1CN(CCN1)C2=CC(=CC=C2)Cl	N1CCN(CC1)c1ccccc1	C1CCC(C2CCCCC2)CC1
48	4652	Inactive	3	1	C1=CC(=CC=C1CC(C(=O)O)N)Cl	c1ccccc1	C1CCCCC1
49	2796	Inactive	3	1	CCOC(=O)C(C)(C)OC1=CC=C(C=C1)Cl	c1ccccc1	C1CCCCC1
50	2801	Inactive	139	3	CN(C)CCCN1C2=CC=CC=C2CCC3=C1C=C(C=C3)Cl	c1ccc2c(c1)Nc1ccccc1CC2	C1CCC2CC3CCCCC3CCC2C1
51	2803	Inactive	140	2	C1CN=C(N1)NC2=C(C=CC=C2Cl)Cl	c1ccc(cc1)NC1=NCCN1	C1CCC(CC2CCCC2)CC1
52	2753	Inactive	144	3	CN(C1CCCCC1)C(=O)CCCOC2=CC3=C(C=C2)NC(=O)C=C3	O=C(NC1CCCCC1)CCCOc1ccc2c(c1)ccc(=O)[nH]2	CC(CCCCC1CCC2CC(C)CCC2C1)CC1CCCCC1
53	2762	Inactive	149	3	CCN1C2=CC3=C(C=C2C(=O)C(=N1)C(=O)O)OCO3	O=c1cn[nH]c2c1cc1OCOc1c2	CC1CCCC2CC3CCCC3CC12
54	2910	Inactive	155	4	C1C2CC(C1C=C2)C3NC4=CC(=C(C=C4S(=O)(=O)N3)S(=O)(=O)N)Cl	O=S1(=O)NC(Nc2c1cccc2)C1CC2CC1C=C2	CC1(C)CC(C2CC3CCC2C3)CC2CCCCC21
55	3019	Inactive	130	2	CC1=NS(=O)(=O)C2=C(N1)C=CC(=C2)Cl	O=S1(=O)N=CNc2c1cccc2	CC1(C)CCCC2CCCCC21
56	4943	Inactive	3	1	CC(C)C1=C(C(=CC=C1)C(C)C)O	c1ccccc1	C1CCCCC1
57	9363	Inactive	3	1	CCN(CC)C(=O)C1=CC(=C(C=C1)O)OC	c1ccccc1	C1CCCCC1
58	53708	Inactive	157	2	CC1=C(NC(=O)N1)C(=O)C2=CC=C(C=C2)SC	O=C(c1c[nH]c(=O)[nH]1)c1ccccc1	CC1CCC(C(C)C2CCCCC2)C1
59	3396	Inactive	167	5	C1CN(CCC12C(=O)NCN2C3=CC=CC=C3)CCCC(C4=CC=C(C=C4)F)C5=CC=C(C=C5)F	O=C1NCN(C21CCN(CC2)CCCC(c1ccccc1)c1ccccc1)c1ccccc1	CC1CCC(C2CCCCC2)C12CCC(CCCC(C1CCCCC1)C1CCCCC1)CC2
60	3433	Inactive	170	3	CC1=NC2=C(N1)C(=O)N(C(=O)N2CC3=CC=CO3)C	O=c1[nH]c(=O)n(c2c1[nH]cn2)Cc1ccco1	CC1CC(C)C(CC2CCCC2)C2CCCC12
61	3331	Inactive	3	1	C1=CC=C(C=C1)C(COC(=O)N)COC(=O)N	c1ccccc1	C1CCCCC1
62	3372	Inactive	173	4	C1CN(CCN1CCCN2C3=CC=CC=C3SC4=C2C=C(C=C4)C(F)(F)F)CCO	N1CCN(CC1)CCCN1c2ccccc2Sc2c1cccc2	C1CCC(CCCC2C3CCCCC3CC3CCCCC32)CC1
63	3373	Inactive	177	3	CCOC(=O)C1=C2CN(C(=O)C3=C(N2C=N1)C=CC(=C3)F)C	O=C1NCc2n(c3c1cccc3)cnc2	CC1CCC2CCCC2C2CCCCC12
64	3442	Inactive	64	1	CCCCC1=CN=C(C=C1)C(=O)O	c1cccnc1	C1CCCCC1
65	3385	Inactive	71	1	C1=C(C(=O)NC(=O)N1)F	O=c1cc[nH]c(=O)[nH]1	CC1CCCC(C)C1
66	3341	Inactive	181	3	C1CNCC(C2=CC(=C(C(=C21)Cl)O)O)C3=CC=C(C=C3)O	c1ccc(cc1)C1CNCCc2c1cccc2	C1CCC(C2CCCCC3CCCCC32)CC1
67	3325	Inactive	182	1	C1=C(N=C(S1)N=C(N)N)CSCCC(=NS(=O)(=O)N)N	c1nccs1	C1CCCC1
68	3333	Inactive	183	2	CCOC(=O)C1=C(NC(=C(C1C2=C(C(=CC=C2)Cl)Cl)C(=O)OC)C)C	C1=CC(C=CN1)c1ccccc1	C1CCC(C2CCCCC2)CC1
69	3478	Inactive	186	3	CC1=NC=C(N=C1)C(=O)NCCC2=CC=C(C=C2)S(=O)(=O)NC(=O)NC3CCCCC3	O=C(NS(=O)(=O)c1ccc(cc1)CCNC(=O)c1nccnc1)NC1CCCCC1	CC(CC1CCCCC1)CC(C)(C)C1CCC(CCCC(C)C2CCCCC2)CC1
70	3446	Inactive	1	1	C1CCC(CC1)(CC(=O)O)CN	C1CCCCC1	C1CCCCC1
71	3454	Inactive	86	2	C1=NC2=C(N1COC(CO)CO)NC(=NC2=O)N	O=c1nc[nH]c2c1nc[nH]2	CC1CCCC2CCCC12
72	3559	Inactive	189	3	C1CN(CCC1(C2=CC=C(C=C2)Cl)O)CCCC(=O)C3=CC=C(C=C3)F	O=C(c1ccccc1)CCCN1CCC(CC1)c1ccccc1	CC(CCCC1CCC(C2CCCCC2)CC1)C1CCCCC1
73	3639	Inactive	60	2	C1NC2=CC(=C(C=C2S(=O)(=O)N1)S(=O)(=O)N)Cl	O=S1(=O)NCNc2c1cccc2	CC1(C)CCCC2CCCCC21
74	681	Inactive	3	1	C1=CC(=C(C=C1CCN)O)O	c1ccccc1	C1CCCCC1
75	55918	Inactive	193	3	C1CC(=O)NN=C1C2=CC=C(C=C2)N3C=CN=C3	O=C1CCC(=NN1)c1ccc(cc1)n1cncc1	CC1CCC(C2CCC(C3CCCC3)CC2)CC1
76	3779	Inactive	3	1	CC(C)NCC(C1=CC(=C(C=C1)O)O)O	c1ccccc1	C1CCCCC1
77	54459	Active	197	3	C1CN=C(N1)C2COC3=CC=CC=C3O2	C1CN=C(N1)C1COc2c(O1)cccc2	C1CCC2CC(C3CCCC3)CCC2C1
78	3696	Inactive	139	3	CN(C)CCCN1C2=CC=CC=C2CCC3=CC=CC=C31	c1ccc2c(c1)Nc1ccccc1CC2	C1CCC2CC3CCCCC3CCC2C1
79	133621	Inactive	199	3	CCN1C=CN=C1CC2COC3=CC=CC=C3O2	c1ccc2c(c1)OC(CO2)Cc1ncc[nH]1	C1CCC(CC2CCC3CCCCC3C2)C1
80	3827	Inactive	209	4	CN1CCC(=C2C3=C(C(=O)CC4=CC=CC=C42)SC=C3)CC1	O=C1Cc2ccccc2C(=C2CCNCC2)c2c1scc2	CC1CC2CCCCC2C(C2CCCCC2)C2CCCC12
81	3932	Inactive	221	5	C1=CC=C(C=C1)N2C3=CC=CC=C3C(C2=O)(CC4=CC=NC=C4)CC5=CC=NC=C5	O=C1N(c2ccccc2)c2c(C1(Cc1ccncc1)Cc1ccncc1)cccc2	CC1C(C2CCCCC2)C2CCCCC2C1(CC1CCCCC1)CC1CCCCC1
82	3965	Inactive	223	2	CC(C1=CC=C(C=C1)CC2CCCC2=O)C(=O)O	O=C1CCCC1Cc1ccccc1	CC1CCCC1CC1CCCCC1
83	3878	Inactive	225	2	C1=CC(=C(C(=C1)Cl)Cl)C2=C(N=C(N=N2)N)N	c1ccc(cc1)c1cncnn1	C1CCC(C2CCCCC2)CC1
84	4170	Inactive	229	3	CC1NC2=CC(=C(C=C2C(=O)N1C3=CC=CC=C3C)S(=O)(=O)N)Cl	O=C1N(CNc2c1cccc2)c1ccccc1	CC1C2CCCCC2CCC1C1CCCCC1
85	4168	Inactive	3	1	CCN(CC)CCNC(=O)C1=CC(=C(C=C1OC)N)Cl	c1ccccc1	C1CCCCC1
86	4122	Active	231	3	COC(=O)NC1=NC2=C(N1)C=C(C=C2)C(=O)C3=CC=CS3	O=C(c1ccc2c(c1)[nH]cn2)c1cccs1	CC(C1CCCC1)C1CCC2CCCC2C1
87	4184	Inactive	239	4	CN1CCN2C(C1)C3=CC=CC=C3CC4=CC=CC=C42	c1ccc2c(c1)Cc1ccccc1C1N2CCNC1	C1CCC2C(C1)CC1CCCCC1C1CCCCC21
88	5353788	Inactive	242	2	CCO/C(=N/C1=C[N+](=NO1)N2CCOCC2)/[O-]	O1CCN(CC1)[n+]1ccon1	C1CCC(C2CCCC2)CC1
89	4201	Inactive	244	2	C1CCN(CC1)C2=NC(=N)N(C(=C2)N)O	N=c1[nH]ccc(n1)N1CCCCC1	CC1CCCC(C2CCCCC2)C1
90	896	Inactive	22	2	CC(=O)NCCC1=CNC2=C1C=C(C=C2)OC	c1ccc2c(c1)[nH]cc2	C1CCC2CCCC2C1
91	4032	Inactive	14	2	CC1(C2CCC(C2)C1(C)NC)C	C1CC2CC1CC2	C1CC2CCC1C2
92	4011	Inactive	247	5	CNCCCC12CCC(C3=CC=CC=C31)C4=CC=CC=C24	C1CC2c3c(C1c1c2cccc1)cccc3	C1CCC2C(C1)C1CCC2C2CCCCC21
93	4507	Active	183	2	CCOC(=O)C1=C(NC(=C(C1C2=CC(=CC=C2)[N+](=O)[O-])C(=O)OC)C)C	C1=CC(C=CN1)c1ccccc1	C1CCC(C2CCCCC2)CC1
94	4497	Active	183	2	CC1=C(C(C(=C(N1)C)C(=O)OC(C)C)C2=CC(=CC=C2)[N+](=O)[O-])C(=O)OCCOC	C1=CC(C=CN1)c1ccccc1	C1CCC(C2CCCCC2)CC1
95	4500	Inactive	248	2	CNCCC(C1=CC=CC=C1)OC2=CC=CC=C2OC	c1ccc(cc1)OCc1ccccc1	C1CCC(CCC2CCCCC2)CC1
96	4567	Inactive	249	2	CC(CCC1=CC=CC=C1)NC(C)C(C2=CC=C(C=C2)O)O	N(CCc1ccccc1)CCCc1ccccc1	C(CCCC1CCCCC1)CCC1CCCCC1
97	4418	Inactive	254	4	COC1=CC=CC=C1N2CCN(CC2)CC(COC3=CC=CC4=CC=CC=C43)O	c1ccc(cc1)N1CCN(CC1)CCCOc1cccc2c1cccc2	C1CCC(C2CCC(CCCCC3CCCC4CCCCC34)CC2)CC1
98	4488	Inactive	255	2	C1=CC(=CC(=C1)NC2=C(C=CC=N2)C(=O)O)C(F)(F)F	c1ccc(cc1)Nc1ccccn1	C1CCC(CC2CCCCC2)CC1
99	4472	Inactive	256	2	C1=CC=C(C=C1)CNC(=O)CCNNC(=O)C2=CC=NC=C2	O=C(NCc1ccccc1)CCNNC(=O)c1ccncc1	CC(CCCCC(C)C1CCCCC1)CCC1CCCCC1
100	71398	Active	257	2	C[C@H](CC1=CC(=C(C=C1)O)O)[C@@H](C)CC2=CC(=C(C=C2)O)O	C(Cc1ccccc1)CCc1ccccc1	C1CCC(CCCCC2CCCCC2)CC1
101	4493	Active	259	2	CC1(C(=O)N(C(=O)N1)C2=CC(=C(C=C2)[N+](=O)[O-])C(F)(F)F)C	O=C1NCC(=O)N1c1ccccc1	CC1CCC(C)C1C1CCCCC1
102	39214	Inactive	102	1	CC1=NC=C(C(=N1)N)CNC(=O)N(CCCl)N=O	c1ccncn1	C1CCCCC1
103	4581	Inactive	3	1	C1=CC(=CC=C1C(CN)O)O	c1ccccc1	C1CCCCC1
104	4628	Inactive	262	3	CCN1C=C(C(=O)C2=CC3=C(C=C21)OCO3)C(=O)O	O=c1cc[nH]c2c1cc1OCOc1c2	CC1CCCC2CC3CCCC3CC12
105	4636	Inactive	263	2	CC1=CC(=C(C(=C1CC2=NCCN2)C)O)C(C)(C)C	c1ccc(cc1)CC1=NCCN1	C1CCC(CC2CCCC2)CC1
106	4626	Inactive	92	1	C1C(CN(C1=O)CC(=O)N)O	O=C1CCCN1	CC1CCCC1
107	4615	Active	270	5	C1CN(CCN1CCCN2C3=CC=CC=C3NC2=O)C(C4=CC=CC=C4)C5=CC=CC=C5	O=c1[nH]c2c(n1CCCN1CCN(CC1)C(c1ccccc1)c1ccccc1)cccc2	CC1CC2CCCCC2C1CCCC1CCC(C(C2CCCCC2)C2CCCCC2)CC1
108	4847	Inactive	278	4	CC1=C(C(=O)N2C=CC=CC2=N1)CCN3CCC(CC3)C(=O)C4=CC=C(C=C4)F	O=C(c1ccccc1)C1CCN(CC1)CCc1cnc2n(c1=O)cccc2	CC(C1CCCCC1)C1CCC(CCC2CCC3CCCCC3C2C)CC1
109	4828	Inactive	22	2	CC(C)NCC(COC1=CC=CC2=C1C=CN2)O	c1ccc2c(c1)[nH]cc2	C1CCC2CCCC2C1
110	4740	Inactive	169	2	CC(=O)CCCCN1C(=O)C2=C(N=CN2C)N(C1=O)C	O=c1[nH]c(=O)c2c([nH]1)nc[nH]2	CC1CC(C)C2CCCC2C1
111	40632	Inactive	279	2	CC1=CN(C(=O)C=C1)C2=CC=CC=C2	O=c1ccccn1c1ccccc1	CC1CCCCC1C1CCCCC1
112	4932	Inactive	280	2	CCCNCC(COC1=CC=CC=C1C(=O)CCC2=CC=CC=C2)O	O=C(c1ccccc1)CCc1ccccc1	CC(CCC1CCCCC1)C1CCCCC1
113	4843	Inactive	92	1	C1CC(=O)N(C1)CC(=O)N	O=C1CCCN1	CC1CCCC1
114	4992	Inactive	281	2	CN(C)CCN(CC1=CC=C(C=C1)OC)C2=CC=CC=N2	c1ccc(cc1)CNc1ccccn1	C1CCC(CCC2CCCCC2)CC1
115	54676228	Inactive	285	3	CN1C(=C(C2=CC=CC=C2S1(=O)=O)O)C(=O)NC3=CC=CC=N3	O=C(C1=Cc2ccccc2S(=O)(=O)N1)Nc1ccccn1	CC(CC1CCCCC1)C1CC2CCCCC2C(C)(C)C1
116	1676	Inactive	169	2	CCCN1C2=C(C(=O)NC1=O)NC=N2	O=c1[nH]c(=O)c2c([nH]1)nc[nH]2	CC1CC(C)C2CCCC2C1
117	4748	Inactive	173	4	C1CN(CCN1CCCN2C3=CC=CC=C3SC4=C2C=C(C=C4)Cl)CCO	N1CCN(CC1)CCCN1c2ccccc2Sc2c1cccc2	C1CCC(CCCC2C3CCCCC3CC3CCCCC32)CC1
118	5917	Inactive	287	2	C1CCC2=NN=NN2CC1	C1CCn2c(CC1)nnn2	C1CCC2CCCC2CC1
119	1046	Inactive	184	1	C1=CN=C(C=N1)C(=O)N	n1ccncc1	C1CCCCC1
120	4909	Inactive	289	2	CCC1(C(=O)NCNC1=O)C2=CC=CC=C2	O=C1NCNC(=O)C1c1ccccc1	CC1CCCC(C)C1C1CCCCC1
121	4848	Inactive	297	4	CN1CCN(CC1)CC(=O)N2C3=CC=CC=C3C(=O)NC4=C2N=CC=C4	O=C(n1c2ccccc2c(=O)[nH]c2c1nccc2)CN1CCNCC1	CC1CC2CCCCC2C(C(C)CC2CCCCC2)C2CCCCC12
122	4850	Inactive	300	4	C1CN(CCN1CC2=CC3=C(C=C2)OCO3)C4=NC=CC=N4	c1cnc(nc1)N1CCN(CC1)Cc1ccc2c(c1)OCO2	C1CCC(C2CCC(CC3CCC4CCCC4C3)CC2)CC1
123	4938	Inactive	169	2	CCCN1C=NC2=C1C(=O)N(C(=O)N2C)CCCCC(=O)C	O=c1[nH]c(=O)c2c([nH]1)nc[nH]2	CC1CC(C)C2CCCC2C1
124	5074	Inactive	311	5	CC1=C(C(=O)N2C=CSC2=N1)CCN3CCC(=C(C4=CC=C(C=C4)F)C5=CC=C(C=C5)F)CC3	O=c1c(CCN2CCC(=C(c3ccccc3)c3ccccc3)CC2)cnc2n1ccs2	CC1C(CCC2CCC(C(C3CCCCC3)C3CCCCC3)CC2)CCC2CCCC21
125	5070	Active	312	2	C1=CC2=C(C=C1OC(F)(F)F)SC(=N2)N	c1ccc2c(c1)scn2	C1CCC2CCCC2C1
126	5073	Inactive	322	5	CC1=C(C(=O)N2CCCCC2=N1)CCN3CCC(CC3)C4=NOC5=C4C=CC(=C5)F	O=c1c(CCN2CCC(CC2)c2noc3c2cccc3)cnc2n1CCCC2	CC1C(CCC2CCC(C3CCC4CCCCC43)CC2)CCC2CCCCC21
127	68712	Inactive	326	3	C1CC1C(C2CC2)NC3=NCCO3	C1CN=C(O1)NC(C1CC1)C1CC1	C1CCC(CC(C2CC2)C2CC2)C1
128	5095	Inactive	212	2	CCCN(CCC)CCC1=C2CC(=O)NC2=CC=C1	O=C1Cc2c(N1)cccc2	CC1CC2CCCCC2C1
129	56959	Inactive	328	3	CC1=C(C(=CC=C1)C)NC(=O)CN2CCN(CC2)CC(COC3=CC=CC=C3OC)O	O=C(Nc1ccccc1)CN1CCN(CC1)CCCOc1ccccc1	CC(CC1CCCCC1)CC1CCC(CCCCC2CCCCC2)CC1
130	37542	Inactive	330	2	C1=NC(=NN1[C@H]2[C@@H]([C@@H]([C@H](O2)CO)O)O)C(=O)N	C1CO[C@@H](C1)n1cncn1	C1CCC(C2CCCC2)C1
131	5268	Inactive	336	5	C1CN(CCC12C(=O)NCN2C3=CC=CC=C3)CC4COC5=CC=CC=C5O4	O=C1NCN(C21CCN(CC2)CC1COc2c(O1)cccc2)c1ccccc1	CC1CCC(C2CCCCC2)C12CCC(CC1CCC3CCCCC3C1)CC2
132	5253	Inactive	3	1	CC(C)NCC(C1=CC=C(C=C1)NS(=O)(=O)C)O	c1ccccc1	C1CCCCC1
133	5335	Inactive	340	3	C1=CC=C(C=C1)N2C(=CC=N2)NS(=O)(=O)C3=CC=C(C=C3)N	O=S(=O)(c1ccccc1)Nc1ccnn1c1ccccc1	CC(C)(CC1CCCC1C1CCCCC1)C1CCCCC1
134	72124	Inactive	191	2	CC1CC(=O)NN=C1C2=CC=C(C=C2)NC(=NC)NC#N	O=C1CCC(=NN1)c1ccccc1	CC1CCC(C2CCCCC2)CC1
135	5233	Inactive	342	2	CC(C)COC(=O)OCN1C(=O)CN(CC1=O)CCN2CC(=O)N(C(=O)C2)COC(=O)OCC(C)C	O=C1CN(CCN2CC(=O)NC(=O)C2)CC(=O)N1	CC1CC(C)CC(CCC2CC(C)CC(C)C2)C1
136	2083	Inactive	3	1	CC(C)(C)NCC(C1=CC(=C(C=C1)O)CO)O	c1ccccc1	C1CCCCC1
137	8515	Inactive	345	4	C1=CC=C2C(=C1)C3=NNC4=CC=CC(=C43)C2=O	O=c1c2ccccc2c2c3c1cccc3[nH]n2	CC1C2CCCCC2C2CCC3CCCC1C32
138	1548887	Inactive	349	3	CC\1=C(C2=C(/C1=C\C3=CC=C(C=C3)S(=O)C)C=CC(=C2)F)CC(=O)O	c1ccc(cc1)/C=C/1\C=Cc2c1cccc2	C1CCC(CC2CCC3CCCCC32)CC1
139	3448	Inactive	351	2	C1CNCC2=C1C(=O)NO2	O=c1[nH]oc2c1CCNC2	CC1CCC2CCCCC12
140	5387	Inactive	357	4	CC1=C2C(=CS1)C(=O)NC3=CC=CC=C3N2C(=O)CN4CCN(CC4)C	O=C(n1c2ccccc2[nH]c(=O)c2c1csc2)CN1CCNCC1	CC1CC2CCCCC2C(C(C)CC2CCCCC2)C2CCCC12
141	5426	Inactive	361	3	C1CC(=O)NC(=O)C1N2C(=O)C3=CC=CC=C3C2=O	O=C1CCC(C(=O)N1)N1C(=O)c2c(C1=O)cccc2	CC1CCC(C2C(C)C3CCCCC3C2C)C(C)C1
142	5505	Inactive	3	1	CCCCNC(=O)NS(=O)(=O)C1=CC=C(C=C1)C	c1ccccc1	C1CCCCC1
143	5503	Inactive	363	2	CC1=CC=C(C=C1)S(=O)(=O)NC(=O)NN2CCCCCC2	O=C(NS(=O)(=O)c1ccccc1)NN1CCCCCC1	CC(CC1CCCCCC1)CC(C)(C)C1CCCCC1
144	5610	Inactive	3	1	C1=CC(=CC=C1CCN)O	c1ccccc1	C1CCCCC1
145	5429	Inactive	169	2	CN1C=NC2=C1C(=O)NC(=O)N2C	O=c1[nH]c(=O)c2c([nH]1)nc[nH]2	CC1CC(C)C2CCCC2C1
146	1359	Inactive	192	2	C1=CC=C(C(=C1)C(F)(F)F)N2C=CN=C2	c1ccc(cc1)n1cncc1	C1CCC(C2CCCC2)CC1
147	5578	Inactive	364	2	COC1=CC(=CC(=C1OC)OC)CC2=CN=C(N=C2N)N	c1ccc(cc1)Cc1cncnc1	C1CCC(CC2CCCCC2)CC1
148	671690	Inactive	367	3	CN1[C@@H]2CC[C@H]1CC(C2)OC(=O)C3=CC(=CC(=C3)Cl)Cl	O=C(c1ccccc1)OC1CC2CCC(C1)N2	CC(CC1CC2CCC(C2)C1)C1CCCCC1
149	5593	Inactive	368	2	CCN(CC1=CC=NC=C1)C(=O)C(CO)C2=CC=CC=C2	O=C(Cc1ccccc1)NCc1ccncc1	CC(CCC1CCCCC1)CC1CCCCC1
150	5639	Inactive	370	3	CN1C(=CC(=O)N(C1=O)C)NCCCN2CCN(CC2)C3=CC=CC=C3OC	O=c1cc(NCCCN2CCN(CC2)c2ccccc2)[nH]c(=O)[nH]1	CC1CC(C)CC(CCCCC2CCC(C3CCCCC3)CC2)C1
151	2435	Inactive	372	3	C1CN=C(N1)NC2=C(C3=NC=CN=C3C=C2)Br	C1CN=C(N1)Nc1ccc2c(c1)nccn2	C1CCC(CC2CCC3CCCCC3C2)C1
152	2998	Inactive	3	1	CCCCCCCCC(=O)NCC1=CC(=C(C=C1)O)OC	c1ccccc1	C1CCCCC1
153	5707	Inactive	374	2	CC1=C(C(=CC=C1)C)NC2=NCCCS2	c1ccc(cc1)NC1=NCCCS1	C1CCC(CC2CCCCC2)CC1
154	155774	Inactive	375	2	C1COCCN1C(=O)NCCNCC(COC2=CC=C(C=C2)O)O	O=C(N1CCOCC1)NCCNCCCOc1ccccc1	CC(CCCCCCCCC1CCCCC1)C1CCCCC1
155	5722	Inactive	379	3	CCCOC1=CC=CC=C1C2=NC(=O)C3=NNNC3=N2	O=c1nc(nc2c1n[nH][nH]2)c1ccccc1	CC1CC(C2CCCCC2)CC2CCCC12
156	5723	Inactive	381	2	COC1=C(C=CC(=C1)C2=NNC(=O)C=C2)OC(F)F	O=c1ccc(n[nH]1)c1ccccc1	CC1CCC(C2CCCCC2)CC1
157	5284486	Active	386	4	C[C@]12CC[C@H]3[C@H]([C@@H]1CC[C@@]2(C#C)O)CCC4=CCCC[C@H]34	C1CC=C2C(C1)C1CCC3C(C1CC2)CCC3	C1CCC2C(C1)CCC1C3CCCC3CCC21
158	5892	Inactive	397	5	C1=CC(=C[N+](=C1)[C@H]2[C@@H]([C@@H]([C@H](O2)COP(=O)([O-])OP(=O)(O)OC[C@@H]3[C@H]([C@H]([C@@H](O3)N4C=NC5=C4N=CN=C5N)O)O)O)O)C(=O)N	O=P(OP(=O)OC[C@H]1CC[C@H](O1)[n+]1ccccc1)OC[C@H]1CC[C@H](O1)n1cnc2c1ncnc2	CC(CCC1CCC(C2CCCCC2)C1)CC(C)CCC1CCC(C2CCC3CCCCC32)C1
159	4174	Inactive	398	2	CC(C)(C1=CN=CC=C1)C(=O)C2=CN=CC=C2	O=C(c1cccnc1)Cc1cccnc1	CC(CC1CCCCC1)C1CCCCC1
160	9552079	Active	399	2	C1=CC(=CC=C1N/C(=N/C(=NCCCCCCN=C(/N=C(/NC2=CC=C(C=C2)Cl)\N)N)N)/N)Cl	C(CC/N=C/N=C/Nc1ccccc1)CCC/N=C/N=C/Nc1ccccc1	C(CCCCCCCCC1CCCCC1)CCCCCCCC1CCCCC1
161	6708701	Active	403	3	C[C@]12C3CCC([C@]1(C(=O)OC2=O)C)O3	O=C1OC(=O)C2C1C1CCC2O1	CC1CC(C)C2C3CCC(C3)C12
162	4911	Inactive	3	1	CCCN(CCC)S(=O)(=O)C1=CC=C(C=C1)C(=O)O	c1ccccc1	C1CCCCC1
163	5324	Inactive	3	1	C1=CC(=CC=C1N)S(=O)(=O)N=C(N)N	c1ccccc1	C1CCCCC1
164	5342	Inactive	409	4	C1=CC=C(C=C1)N2C(=O)C(C(=O)N2C3=CC=CC=C3)CCS(=O)C4=CC=CC=C4	O=C1N(c2ccccc2)N(C(=O)C1CCS(=O)c1ccccc1)c1ccccc1	CC(CCC1C(C)C(C2CCCCC2)C(C2CCCCC2)C1C)C1CCCCC1
165	3759	Inactive	410	2	CC1=CC(=NO1)C(=O)NNCC2=CC=CC=C2	O=C(c1nocc1)NNCc1ccccc1	CC(CCCC1CCCCC1)C1CCCC1
166	938	Inactive	64	1	C1=CC(=CN=C1)C(=O)O	c1cccnc1	C1CCCCC1
167	6093	Inactive	412	2	C1CN(C(=O)N1)C2=NC=C(S2)[N+](=O)[O-]	O=C1NCCN1c1nccs1	CC1CCCC1C1CCCC1
168	2148	Inactive	3	1	C1=CC(=CC=C1C(=O)NCC(=O)O)N	c1ccccc1	C1CCCCC1
169	6103	Inactive	413	2	C1=CC2=C(C=C1Cl)N=C(O2)N	c1ccc2c(c1)ocn2	C1CCC2CCCC2C1
170	4754	Inactive	3	1	CCOC1=CC=C(C=C1)NC(=O)C	c1ccccc1	C1CCCCC1
171	2310	Inactive	98	1	CCC1(CC(=O)NC(=O)C1)C	O=C1CCCC(=O)N1	CC1CCCC(C)C1
172	54676038	Inactive	418	4	C1=CC=C2C(=C1)C(=C(C(=O)O2)CC3=C(C4=CC=CC=C4OC3=O)O)O	O=c1oc2ccccc2cc1Cc1cc2ccccc2oc1=O	CC1CC2CCCCC2CC1CC1CC2CCCCC2CC1C
173	6231	Active	422	4	C[C@]12CC[C@H]3[C@H]([C@@H]1CC[C@]2(C#C)O)CCC4=C3CCC(=O)C4	O=C1CCC2=C(C1)CCC1C2CCC2C1CCC2	CC1CCC2C(CCC3C4CCCC4CCC23)C1
174	5215	Inactive	423	2	C1=CN=C(N=C1)NS(=O)(=O)C2=CC=C(C=C2)N	O=S(=O)(c1ccccc1)Nc1ncccn1	CC(C)(CC1CCCCC1)C1CCCCC1
175	6234	Inactive	424	1	C1[C@H](C(=O)NO1)N	C1CONC1=O	CC1CCCC1
176	3775	Inactive	35	2	CC(C)[N+](C)(CCC(C1=CC=CC=C1)(C2=CC=CC=C2)C(=O)N)C(C)C	c1ccc(cc1)Cc1ccccc1	C1CCC(CC2CCCCC2)CC1
177	5340	Inactive	425	2	C1=CC(=CC=C1N)S(=O)(=O)NC2=NC=CS2	O=S(=O)(c1ccccc1)Nc1nccs1	CC(C)(CC1CCCC1)C1CCCCC1
178	5775	Inactive	428	3	CC1=CC=C(C=C1)N(CC2=NCCN2)C3=CC(=CC=C3)O	c1ccc(cc1)N(c1ccccc1)CC1=NCCN1	C1CCC(C(CC2CCCC2)C2CCCCC2)CC1
179	2315	Inactive	61	3	C1=CC=C(C=C1)CC2NC3=C(C=C(C(=C3)C(F)(F)F)S(=O)(=O)N)S(=O)(=O)N2	O=S1(=O)NC(Cc2ccccc2)Nc2c1cccc2	CC1(C)CC(CC2CCCCC2)CC2CCCCC21
180	6307	Inactive	227	2	CCC1NC2=CC(=C(C=C2C(=O)N1)S(=O)(=O)N)Cl	O=C1NCNc2c1cccc2	CC1CCCC2CCCCC12
181	4994	Inactive	429	1	CCC1(C(=O)C=CNC1=O)CC	O=C1NC=CC(=O)C1	CC1CCCC(C)C1
182	2732	Inactive	433	3	C1=CC=C2C(=C1)C(=O)NC2(C3=CC(=C(C=C3)Cl)S(=O)(=O)N)O	O=C1NC(c2c1cccc2)c1ccccc1	CC1CC(C2CCCCC2)C2CCCCC12
183	3291	Inactive	434	1	CCC1(CC(=O)NC1=O)C	O=C1CCC(=O)N1	CC1CCC(C)C1
184	2955	Inactive	435	2	C1=CC(=CC=C1N)S(=O)(=O)C2=CC=C(C=C2)N	O=S(=O)(c1ccccc1)c1ccccc1	CC(C)(C1CCCCC1)C1CCCCC1
185	6634	Inactive	437	2	C1=CC(=CC=C1N)S(=O)(=O)NC2=NN=C(C=C2)Cl	O=S(=O)(c1ccccc1)Nc1cccnn1	CC(C)(CC1CCCCC1)C1CCCCC1
186	5330	Inactive	437	2	COC1=NN=C(C=C1)NS(=O)(=O)C2=CC=C(C=C2)N	O=S(=O)(c1ccccc1)Nc1cccnn1	CC(C)(CC1CCCCC1)C1CCCCC1
187	3828	Inactive	440	3	CC1=CC(=O)C2=C(C3=C(C(=C2O1)OC)OC=C3)OC	O=c1ccoc2c1cc1ccoc1c2	CC1CCCC2CC3CCCC3CC12
188	4760	Inactive	444	3	C1=CC=C(C=C1)C2C(=O)C3=CC=CC=C3C2=O	O=C1C(c2ccccc2)C(=O)c2c1cccc2	CC1C2CCCCC2C(C)C1C1CCCCC1
189	667476	Active	445	2	C/C=C(/C(=C/C)/C1=CC=C(C=C1)O)\C2=CC=C(C=C2)O	C=C(C(=C)c1ccccc1)c1ccccc1	CC(C1CCCCC1)C(C)C1CCCCC1
190	6769	Active	450	6	CCOC(=O)OC1=C(C=C(C=C1OC)C(=O)O[C@@H]2C[C@@H]3CN4CCC5=C([C@H]4C[C@@H]3[C@@H]([C@H]2OC)C(=O)OC)NC6=C5C=CC(=C6)OC)OC	O=C(c1ccccc1)O[C@H]1CCC2C(C1)CN1C(C2)c2[nH]c3c(c2CC1)cccc3	CC(CC1CCC2CC3C(CCC4C5CCCCC5CC34)CC2C1)C1CCCCC1
191	4806	Inactive	452	3	C1=CC=C(C(=C1)C(=O)NC2=CC=C(C=C2)S(=O)(=O)NC3=NC=CS3)C(=O)O	O=C(c1ccccc1)Nc1ccc(cc1)S(=O)(=O)Nc1nccs1	CC(CC1CCC(C(C)(C)CC2CCCC2)CC1)C1CCCCC1
192	3025	Inactive	453	2	CCCCOC1=NC2=CC=CC=C2C(=C1)C(=O)NCCN(CC)CC	c1ccc2c(c1)nccc2	C1CCC2CCCCC2C1
193	6839	Inactive	454	2	CN1C(=O)CC(C1=O)C2=CC=CC=C2	O=C1NC(=O)CC1c1ccccc1	CC1CC(C)C(C2CCCCC2)C1
194	3292	Inactive	455	2	CCN1C(=O)C(NC1=O)C2=CC=CC=C2	O=C1NC(=O)NC1c1ccccc1	CC1CC(C)C(C2CCCCC2)C1
195	4075	Inactive	3	1	C1=CC(=C(C=C1N)C(=O)O)O	c1ccccc1	C1CCCCC1
196	5280567	Inactive	415	2	CC1=CC(=O)OC2=C1C=CC(=C2)O	O=c1ccc2c(o1)cccc2	CC1CCC2CCCCC2C1
197	644020	Inactive	459	4	C1CCN2C[C@@H]3C[C@H]([C@H]2C1)CN4[C@H]3CCCC4	C1CCC2N(C1)CC1CC2CN2C1CCCC2	C1CCC2C(C1)CC1CC2CC2CCCCC21
198	2343	Inactive	461	3	C1=CC=C(C=C1)CSCC2=NS(=O)(=O)C3=CC(=C(C=C3N2)Cl)S(=O)(=O)N	O=S1(=O)N=C(CSCc2ccccc2)Nc2c1cccc2	CC1(C)CC(CCCC2CCCCC2)CC2CCCCC21
199	3516	Inactive	3	1	COC1=CC=CC=C1OCC(CO)O	c1ccccc1	C1CCCCC1
200	7172	Inactive	3	1	CNCC(C1=CC=C(C=C1)O)O	c1ccccc1	C1CCCCC1
201	2337	Inactive	3	1	CCOC(=O)C1=CC=C(C=C1)N	c1ccccc1	C1CCCCC1
202	3735	Inactive	3	1	CCC(CC1=C(C(=C(C=C1I)I)N)I)C(=O)O	c1ccccc1	C1CCCCC1
203	204	Inactive	258	1	C1(C(=O)NC(=O)N1)NC(=O)N	O=C1NCC(=O)N1	CC1CCC(C)C1
204	1983	Inactive	3	1	CC(=O)NC1=CC=C(C=C1)O	c1ccccc1	C1CCCCC1
205	7699	Inactive	3	1	CCCCNC1=CC=C(C=C1)C(=O)OCCOCCOCCOCCOCCOCCOCCOCCOCCOC	c1ccccc1	C1CCCCC1
206	15723	Inactive	463	3	C1CNCCC1C(C2=CC=CC=C2)(C3=CC=CC=C3)O	N1CCC(CC1)C(c1ccccc1)c1ccccc1	C1CCC(C(C2CCCCC2)C2CCCCC2)CC1
207	5315	Inactive	425	2	C1=CC(=CC=C1NC(=O)CCC(=O)O)S(=O)(=O)NC2=NC=CS2	O=S(=O)(c1ccccc1)Nc1nccs1	CC(C)(CC1CCCC1)C1CCCCC1
208	8480	Inactive	3	1	C1=CC(=CC=C1NC(=O)N)[As](=O)(O)O	c1ccccc1	C1CCCCC1
209	5323	Inactive	464	2	COC1=NC(=NC(=C1)NS(=O)(=O)C2=CC=C(C=C2)N)OC	O=S(=O)(c1ccccc1)Nc1ccncn1	CC(C)(CC1CCCCC1)C1CCCCC1
210	2145	Inactive	465	2	CCC1(CCC(=O)NC1=O)C2=CC=C(C=C2)N	O=C1NC(=O)CCC1c1ccccc1	CC1CCC(C2CCCCC2)C(C)C1
211	4621	Inactive	466	2	CC(C)(CC1=CC=CC=C1)N(C)C(=O)CN(CCO)CC(=O)N(C)C(C)(C)CC2=CC=CC=C2	O=C(CNCC(=O)NCCc1ccccc1)NCCc1ccccc1	CC(CCCC(C)CCCC1CCCCC1)CCCC1CCCCC1
212	5576	Inactive	467	1	CC1(C(=O)N(C(=O)O1)C)C	O=C1OCC(=O)N1	CC1CCC(C)C1
213	5319	Inactive	468	2	C1=CC=C(C=C1)C(=O)NS(=O)(=O)C2=CC=C(C=C2)N	O=C(c1ccccc1)NS(=O)(=O)c1ccccc1	CC(CC(C)(C)C1CCCCC1)C1CCCCC1
214	5325	Inactive	423	2	CC1=NC(=NC=C1)NS(=O)(=O)C2=CC=C(C=C2)N	O=S(=O)(c1ccccc1)Nc1ncccn1	CC(C)(CC1CCCCC1)C1CCCCC1
215	275196	Inactive	478	5	CN1CCC2=CC3=C(C(=C2[C@@H]1[C@@H]4C5=C(C(=C(C=C5)OC)OC)C(=O)O4)OC)OCO3	O=C1OC(c2c1cccc2)C1NCCc2c1cc1OCOc1c2	CC1CC(C2CCCC3CC4CCCC4CC32)C2CCCCC12
216	4641	Active	408	3	CCCCC1C(=O)N(N(C1=O)C2=CC=C(C=C2)O)C3=CC=CC=C3	O=C1CC(=O)N(N1c1ccccc1)c1ccccc1	CC1CC(C)C(C2CCCCC2)C1C1CCCCC1
217	5560	Inactive	60	2	C1=C2C(=CC(=C1Cl)S(=O)(=O)N)S(=O)(=O)NC(N2)C(Cl)Cl	O=S1(=O)NCNc2c1cccc2	CC1(C)CCCC2CCCCC21
218	3647	Inactive	60	2	C1NC2=C(C=C(C(=C2)C(F)(F)F)S(=O)(=O)N)S(=O)(=O)N1	O=S1(=O)NCNc2c1cccc2	CC1(C)CCCC2CCCCC21
219	3607	Inactive	479	1	CCCCC(CC)CN1CC(CN(C1)CC(CC)CCCC)(C)N	C1CCNCN1	C1CCCCC1
220	5328	Inactive	480	2	CC1=NN=C(S1)NS(=O)(=O)C2=CC=C(C=C2)N	O=S(=O)(c1ccccc1)Nc1nncs1	CC(C)(CC1CCCC1)C1CCCCC1
221	5336	Inactive	481	2	C1=CC=NC(=C1)NS(=O)(=O)C2=CC=C(C=C2)N	O=S(=O)(c1ccccc1)Nc1ccccn1	CC(C)(CC1CCCCC1)C1CCCCC1
222	5430	Inactive	483	3	C1=CC=C2C(=C1)NC(=N2)C3=CSC=N3	c1scc(n1)c1nc2c([nH]1)cccc2	C1CCC(C2CC3CCCCC3C2)C1
223	2480	Inactive	3	1	CCCCN(CCCC)CCCOC(=O)C1=CC=C(C=C1)N	c1ccccc1	C1CCCCC1
224	9051	Active	488	4	CC(=O)[C@H]1CC[C@@H]2[C@@]1(CC[C@@H]3[C@H]2C=CC4=CC(=O)CC[C@@]34C)C	O=C1CCC2C(=C1)C=CC1C2CCC2C1CCC2	CC1CCC2C(CCC3C4CCCC4CCC23)C1
225	54676537	Inactive	490	3	CC(=O)CC(C1=CC=C(C=C1)[N+](=O)[O-])C2=C(C3=CC=CC=C3OC2=O)O	O=c1oc2ccccc2cc1Cc1ccccc1	CC1CC2CCCCC2CC1CC1CCCCC1
226	21138	Inactive	252	2	CC(C)NC[C@H](COC1=CC=CC2=CC=CC=C21)O	c1ccc2c(c1)cccc2	C1CCC2CCCCC2C1
227	9458	Inactive	3	1	CC(=O)OC1=C(C=CC(=C1)C(F)(F)F)C(=O)O	c1ccccc1	C1CCCCC1
228	224246	Inactive	494	4	CC(=O)OCC(=O)[C@]1(CC[C@@H]2[C@@]1(C[C@@H]([C@]3([C@H]2CCC4=CC(=O)C=C[C@@]43C)F)O)C)O	O=C1C=CC2C(=C1)CCC1C2CCC2C1CCC2	CC1CCC2C(CCC3C4CCCC4CCC23)C1
229	9642	Inactive	499	5	CC(=O)OCC(=O)[C@@]12[C@@H](C[C@@H]3[C@@]1(C[C@@H]([C@]4([C@H]3C[C@@H](C5=CC(=O)C=C[C@@]54C)F)F)O)C)OC(O2)(C)C	O=C1C=CC2C(=C1)CCC1C2CCC2C1CC1C2OCO1	CC1CCC2C(CCC3C2CCC2C4CCCC4CC23)C1
230	4173	Inactive	37	1	CC1=NC=C(N1CCO)[N+](=O)[O-]	c1ncc[nH]1	C1CCCC1
231	91453	Inactive	515	6	C[C@@H]1CC[C@@]2([C@H]([C@H]3[C@@H](O2)C[C@@H]4[C@@]3(C(=O)C[C@H]5[C@H]4CC[C@@H]6[C@@]5(CC[C@@H](C6)O)C)C)C)OC1	O=C1CC2C3CCCCC3CCC2C2C1C1C[C@@]3(OC1C2)CCCCO3	CC1CC2C3CCCCC3CCC2C2CC3CC4(CCCCC4)CC3C12
232	3182	Inactive	169	2	CN1C2=C(C(=O)N(C1=O)C)N(C=N2)CC(CO)O	O=c1[nH]c(=O)c2c([nH]1)nc[nH]2	CC1CC(C)C2CCCC2C1
233	221071	Inactive	518	3	C[C@H]1[C@@H]2CC[C@]3(C=CC(=O)C(=C3[C@H]2OC1=O)C)C	O=C1OC2C(C1)CCC1C2=CC(=O)C=C1	CC1CCC2CCC3CC(C)CC3C2C1
234	2883	Inactive	3	1	CCN(C1=CC=CC=C1C)C(=O)C=CC	c1ccccc1	C1CCCCC1
235	1892	Inactive	169	2	CN1C2=C(C(=O)N(C1=O)C)N(C=N2)CCO	O=c1[nH]c(=O)c2c([nH]1)nc[nH]2	CC1CC(C)C2CCCC2C1
236	10621	Inactive	529	5	C[C@H]1[C@@H]([C@H]([C@H]([C@@H](O1)OC[C@@H]2[C@H]([C@@H]([C@H]([C@@H](O2)OC3=CC(=C4C(=O)C[C@H](OC4=C3)C5=CC(=C(C=C5)OC)O)O)O)O)O)O)O)O	O=C1C[C@H](Oc2c1ccc(c2)O[C@H]1CCC[C@H](O1)CO[C@H]1CCCCO1)c1ccccc1	CC1CC(C2CCCCC2)CC2CC(CC3CCCC(CCC4CCCCC4)C3)CCC12
237	34458	Inactive	535	5	COC1=C(C2=C(CC3C4=CC5=C(C=C4CCN3C2)OCO5)C=C1)OC	c1ccc2c(c1)CC1N(C2)CCc2c1cc1OCOc1c2	C1CCC2CC3C(CCC4CC5CCCC5CC43)CC2C1
238	4107	Inactive	3	1	COC1=CC=CC=C1OCC(COC(=O)N)O	c1ccccc1	C1CCCCC1
239	2761171	Inactive	64	1	CCC1=NC=CC(=C1)C(=S)N	c1cccnc1	C1CCCCC1
240	3168	Inactive	540	4	C1CN(CC=C1N2C3=CC=CC=C3NC2=O)CCCC(=O)C4=CC=C(C=C4)F	O=C(c1ccccc1)CCCN1CCC(=CC1)n1c(=O)[nH]c2c1cccc2	CC(CCCC1CCC(C2C(C)CC3CCCCC32)CC1)C1CCCCC1
241	4100	Inactive	541	1	CC(=O)N=C1N(N=C(S1)S(=O)(=O)N)C	N=c1scn[nH]1	CC1CCCC1
242	11683	Active	488	4	CC1=C[C@@H]2[C@H](CC[C@]3([C@H]2CC[C@@]3(C(=O)C)OC(=O)C)C)[C@@]4(C1=CC(=O)CC4)C	O=C1CCC2C(=C1)C=CC1C2CCC2C1CCC2	CC1CCC2C(CCC3C4CCCC4CCC23)C1
243	9915886	Inactive	549	4	CC(=O)N[C@H]1CCC2=CC(=C(C(=C2C3=CC=C(C(=O)C=C13)SC)OC)OC)O[C@H]4[C@@H]([C@H]([C@@H]([C@H](O4)CO)O)O)O	O=c1cccc2c(c1)CCCc1c2ccc(c1)O[C@@H]1CCCCO1	CC1CCCC2C(CCCC3CC(CC4CCCCC4)CCC32)C1
244	4977	Inactive	169	2	CC(CN1C=NC2=C1C(=O)N(C(=O)N2C)C)O	O=c1[nH]c(=O)c2c([nH]1)nc[nH]2	CC1CC(C)C2CCCC2C1
245	2804	Inactive	550	2	CC1CCCC(N1NC(=O)C2=CC(=C(C=C2)Cl)S(=O)(=O)N)C	O=C(c1ccccc1)NN1CCCCC1	CC(CC1CCCCC1)C1CCCCC1
246	5326	Inactive	423	2	COC1=CN=C(N=C1)NS(=O)(=O)C2=CC=C(C=C2)N	O=S(=O)(c1ccccc1)Nc1ncccn1	CC(C)(CC1CCCCC1)C1CCCCC1
247	5329	Inactive	551	2	CC1=CC(=NO1)NS(=O)(=O)C2=CC=C(C=C2)N	O=S(=O)(c1ccccc1)Nc1nocc1	CC(C)(CC1CCCC1)C1CCCCC1
248	2904	Inactive	553	3	C1CCC(C1)CC2NC3=CC(=C(C=C3S(=O)(=O)N2)S(=O)(=O)N)Cl	O=S1(=O)NC(CC2CCCC2)Nc2c1cccc2	CC1(C)CC(CC2CCCC2)CC2CCCCC21
249	54680694	Inactive	564	5	C[C@@]1(C2C[C@H]3[C@@H](C(=O)C(=C([C@]3(C(=O)C2=C(C4=C1C=CC=C4O)O)O)O)C(=O)NCN5CCCC5)N(C)C)O	O=C1C2C=C(C(=O)CC2CC2C1=Cc1ccccc1C2)C(=O)NCN1CCCC1	CC(CCC1CCCC1)C1CC2C(CC1C)CC1CC3CCCCC3CC1C2C
250	2797	Inactive	3	1	CC(C)(C(=O)O)OC1=CC=C(C=C1)Cl	c1ccccc1	C1CCCCC1
251	2724	Inactive	3	1	C1=CC(=CC=C1OCC(COC(=O)N)O)Cl	c1ccccc1	C1CCCCC1
252	441328	Inactive	567	2	CC(=O)OCC1=C(N2[C@@H]([C@@H](C2=O)N)SC1)C(=O)O	C1C2SCC=CN2C1=O	CC1CC2CCCCC12
253	54688689	Inactive	560	4	C[C@@]1(C2C[C@H]3[C@@H](C(=O)C(=C([C@]3(C(=O)C2=C(C4=C1C=CC=C4O)O)O)O)C(=O)NCN[C@@H](CCCCN)C(=O)O)N(C)C)O	O=C1C=CC2C(C1)CC1C(=Cc3c(C1)cccc3)C2=O	CC1CCC2C(C1)CC1CC3CCCCC3CC1C2C
254	4165	Inactive	569	2	CC1=C(C=C2C(=C1)CCCS2(=O)=O)S(=O)(=O)N	O=S1(=O)CCCc2c1cccc2	CC1(C)CCCC2CCCCC21
255	5526	Inactive	1	1	C1CC(CCC1CN)C(=O)O	C1CCCCC1	C1CCCCC1
256	5332	Inactive	464	2	COC1=NC=NC(=C1)NS(=O)(=O)C2=CC=C(C=C2)N	O=S(=O)(c1ccccc1)Nc1ccncn1	CC(C)(CC1CCCCC1)C1CCCCC1
257	60196264	Inactive	578	4	CC[C@@H](C)[C@@H]1C(=O)N[C@@H](C(=O)N[C@@H](C(=O)N[C@@H](C(=O)N[C@@H](C(=O)NCCCC[C@H](C(=O)N[C@@H](C(=O)N1)CCCN)NC(=O)[C@@H]([C@@H](C)CC)NC(=O)[C@H](CCC(=O)O)NC(=O)[C@H](CC(C)C)NC(=O)[C@@H]2CSC(=N2)[C@@H]([C@H](C)CC)N)CC(=O)N)CC(=O)O)CC3=CN=CN3)CC4=CC=CC=C4	O=C(N[C@H]1CCCCNC(=O)CNC(=O)CNC(=O)[C@@H](NC(=O)[C@@H](NC(=O)CNC(=O)CNC1=O)Cc1ccccc1)Cc1cnc[nH]1)CNC(=O)CNC(=O)CNC(=O)[C@H]1CSC=N1	CC1CCCCCC(CC(C)CCC(C)CCC(C)CCC(C)C2CCCC2)C(C)CCC(C)CCC(C)CC(CC2CCCCC2)C(C)CC(CC2CCCC2)C(C)CCC(C)CC1
258	15209	Inactive	582	5	C[C@]12CCC(=O)C=C1[C@H](C[C@@H]3[C@@H]2[C@H](C[C@]4([C@H]3C[C@@H]5[C@]4(OC(O5)(C)C)C(=O)CO)C)O)F	O=C1CCC2C(=C1)CCC1C2CCC2C1CC1C2OCO1	CC1CCC2C(CCC3C2CCC2C4CCCC4CC23)C1
259	15443	Inactive	585	3	C1CN(CCN1CCCC(=O)C2=CC=C(C=C2)F)C3=CC=CC=N3	O=C(c1ccccc1)CCCN1CCN(CC1)c1ccccn1	CC(CCCC1CCC(C2CCCCC2)CC1)C1CCCCC1
260	3366	Inactive	586	1	C1=NC(=O)NC(=C1F)N	O=c1nccc[nH]1	CC1CCCCC1
261	2794	Inactive	600	5	CC(C)N=C1C=C2C(=NC3=CC=CC=C3N2C4=CC=C(C=C4)Cl)C=C1NC5=CC=C(C=C5)Cl	N=c1cc2c(cc1Nc1ccccc1)nc1c(n2c2ccccc2)cccc1	CC1CC2C(CC1CC1CCCCC1)CC1CCCCC1C2C1CCCCC1
262	16363	Inactive	604	4	C1CN(CCC1N2C3=CC=CC=C3NC2=O)CCCC(=O)C4=CC=C(C=C4)F	O=C(c1ccccc1)CCCN1CCC(CC1)n1c(=O)[nH]c2c1cccc2	CC(CCCC1CCC(C2C(C)CC3CCCCC32)CC1)C1CCCCC1
263	16490	Inactive	494	4	C[C@@H]1C[C@H]2[C@@H]3C[C@@H](C4=CC(=O)C=C[C@@]4([C@]3([C@H](C[C@@]2([C@]1(C(=O)CO)O)C)O)F)C)F	O=C1C=CC2C(=C1)CCC1C2CCC2C1CCC2	CC1CCC2C(CCC3C4CCCC4CCC23)C1
264	4487	Inactive	608	3	CC1=C(C(=O)N(N1C)C2=CC=CC=C2)NC(=O)C3=CN=CC=C3	O=C(c1cccnc1)Nc1c[nH]n(c1=O)c1ccccc1	CC(CC1CCC(C2CCCCC2)C1C)C1CCCCC1
265	2466	Active	3	1	CCCCOC1=CC=C(C=C1)CC(=O)NO	c1ccccc1	C1CCCCC1
266	17134	Inactive	464	2	COC1=C(N=CN=C1OC)NS(=O)(=O)C2=CC=C(C=C2)N	O=S(=O)(c1ccccc1)Nc1ccncn1	CC(C)(CC1CCCCC1)C1CCCCC1
267	247839	Inactive	581	4	C[C@H]1C[C@H]2[C@@H]3CC[C@@H]([C@]3(C[C@@H]([C@@H]2[C@@]4(C1=CC(=O)CC4)C)O)C)C(=O)C	O=C1CCC2C(=C1)CCC1C2CCC2C1CCC2	CC1CCC2C(CCC3C4CCCC4CCC23)C1
268	3634	Active	611	3	CCN(CC)CCNC1=C2C(=C(C=C1)CO)SC3=CC=CC=C3C2=O	O=c1c2ccccc2sc2c1cccc2	CC1C2CCCCC2CC2CCCCC21
269	3926	Inactive	615	4	CC1=C(C(=CC=C1)C)NC(=O)CN2CCN(CC2)CCCC(C3=CC=C(C=C3)F)C4=CC=C(C=C4)F	O=C(Nc1ccccc1)CN1CCN(CC1)CCCC(c1ccccc1)c1ccccc1	CC(CC1CCCCC1)CC1CCC(CCCC(C2CCCCC2)C2CCCCC2)CC1
270	19003	Inactive	619	3	CC1([C@@H](N2[C@H](S1)[C@@H](C2=O)NC(=O)C3(CCCCC3)N)C(=O)O)C	O=C(C1CCCCC1)N[C@@H]1C(=O)N2C1SCC2	CC(CC1C(C)C2CCCC21)C1CCCCC1
271	3690	Inactive	620	1	C1CN(P(=O)(OC1)NCCCl)CCCl	O=P1NCCCO1	CC1CCCCC1
272	19675	Inactive	623	4	CC(=O)C1=CC2=C(C=C1)SC3=CC=CC=C3N2CCCN4CCC(CC4)CCO	C1CCN(CC1)CCCN1c2ccccc2Sc2c1cccc2	C1CCC(CCCC2C3CCCCC3CC3CCCCC32)CC1
273	5585	Inactive	624	3	CC1=CC(=O)OC2=C1C=C3C=C(OC3=C2C)C	O=c1ccc2c(o1)cc1c(c2)cco1	CC1CCC2CC3CCCC3CC2C1
274	2446	Inactive	3	1	CCN(CC)CCNC(=O)C1=CC(=C(C=C1OC)N)Br	c1ccccc1	C1CCCCC1
275	3394	Inactive	625	2	CC(C1=CC(=C(C=C1)C2=CC=CC=C2)F)C(=O)O	c1ccc(cc1)c1ccccc1	C1CCC(C2CCCCC2)CC1
276	21743	Inactive	630	4	C1C(=C(N2[C@H](S1)[C@@H](C2=O)NC(=O)CC3=CC=CS3)C(=O)[O-])C[N+]4=CC=C(C=C4)C(=O)N	O=C(N[C@@H]1C(=O)N2C1SCC(=C2)C[n+]1ccccc1)Cc1cccs1	CC(CC1CCCC1)CC1C(C)C2CC(CC3CCCCC3)CCC12
277	3332	Inactive	625	2	C1=CC=C(C=C1)C2=CC=C(C=C2)CC(=O)O	c1ccc(cc1)c1ccccc1	C1CCC(C2CCCCC2)CC1
278	3418	Inactive	3	1	C1=CC=C(C(=C1)C(=O)O)OP(=O)(O)O	c1ccccc1	C1CCCCC1
279	4922	Inactive	3	1	CCCN(CCC)C(=O)C(CCC(=O)O)NC(=O)C1=CC=CC=C1	c1ccccc1	C1CCCCC1
280	5094	Inactive	37	1	CN1C(=CN=C1COC(=O)N)[N+](=O)[O-]	c1ncc[nH]1	C1CCCC1
281	5284447	Inactive	639	4	C[C@@H]1C/C=C/C=C/C=C/C=C/[C@@H](C[C@H]2[C@@H]([C@H](C[C@](O2)(C[C@H](C[C@@H]3[C@H](O3)/C=C/C(=O)O1)O)O)O)C(=O)O)O[C@H]4[C@H]([C@H]([C@@H]([C@H](O4)C)O)N)O	O=C1OCC/C=C\C=C/C=C\C=C/[C@H](CC2OC(CCC[C@@H]3[C@@H](/C=C\1)O3)CCC2)O[C@H]1CCCCO1	CC1CCCCCCCCCCCC(CC2CCCCC2)CC2CCCC(CCCC3CC3CC1)C2
282	5284619	Inactive	646	4	C[C@@H]1C/C=C/C=C/[C@@H]([C@@H](C[C@@H]([C@@H]([C@H]([C@@H](CC(=O)O1)O)OC)O[C@H]2[C@@H]([C@H]([C@@H]([C@H](O2)C)O[C@H]3C[C@@]([C@H]([C@@H](O3)C)O)(C)O)N(C)C)O)CC=O)C)O[C@@H]4CC[C@@H]([C@H](O4)C)N(C)C	O=C1CCC[C@@H](CCC[C@@H](/C=C\C=C/CCO1)O[C@@H]1CCCCO1)O[C@@H]1CC[C@H](CO1)O[C@@H]1CCCCO1	CC1CCCCCCCC(CC2CCCCC2)CCCC(CC2CCC(CC3CCCCC3)CC2)CCC1
283	5284629	Inactive	654	4	CCO[C@H]1[C@@H]([C@H]([C@H](O1)C(COCC2=CC=CC=C2)OCC3=CC=CC=C3)OCC4=CC=CC=C4)O	c1ccc(cc1)COC([C@@H]1OCC[C@@H]1OCc1ccccc1)COCc1ccccc1	C1CCC(CCCC(CCC2CCCCC2)C2CCCC2CCC2CCCCC2)CC1
284	2448	Inactive	189	3	C1CN(CCC1(C2=CC=C(C=C2)Br)O)CCCC(=O)C3=CC=C(C=C3)F	O=C(c1ccccc1)CCCN1CCC(CC1)c1ccccc1	CC(CCCC1CCC(C2CCCCC2)CC1)C1CCCCC1
285	5282367	Inactive	655	2	CC1=C(C(=O)C2=CC=CC=C2C1=O)C/C=C(\C)/CC/C=C(\C)/CC/C=C(\C)/CCC=C(C)C	O=C1C=CC(=O)c2c1cccc2	CC1CCC(C)C2CCCCC12
286	26098	Inactive	659	3	CCCC1C(=O)N2C3=C(C=CC(=C3)C)N=C(N2C1=O)N(C)C	O=C1CC(=O)n2n1c1ccccc1nc2	CC1CC(C)C2C1CCC1CCCCC12
287	610479	Inactive	426	2	CC1=C(C=CC=C1Cl)NC2=CC=CC=C2C(=O)O	c1ccc(cc1)Nc1ccccc1	C1CCC(CC2CCCCC2)CC1
288	27200	Inactive	3	1	CS(=O)(=O)C1=CC=C(C=C1)[C@H]([C@@H](CO)NC(=O)C(Cl)Cl)O	c1ccccc1	C1CCCCC1
289	5531	Inactive	660	2	CCN(CC)C1=CC(=NC2=NC=NN12)C	c1ccn2c(n1)ncn2	C1CCC2CCCC2C1
290	27648	Inactive	3	1	CC(CN(C1=C(C=C(C(=C1I)N)I)I)C(=O)C)C(=O)O	c1ccccc1	C1CCCCC1
291	28061	Inactive	37	1	CC1=NC=C(N1CC(CCl)O)[N+](=O)[O-]	c1ncc[nH]1	C1CCCC1
292	5284579	Inactive	663	3	C[C@@H]1C/C=C/C=C/[C@@H]([C@@H](C[C@@H]([C@@H](C([C@@H](CC(=O)O1)OC(=O)C)OC)O[C@H]2[C@@H]([C@H]([C@@H]([C@H](O2)C)O[C@H]3C[C@@]([C@@H]([C@@H](O3)C)OC(=O)CC(C)C)(C)O)N(C)C)O)CC=O)C)O	O=C1CCC[C@@H](CCCC/C=C\C=C/CCO1)O[C@H]1CC[C@@H](CO1)O[C@@H]1CCCCO1	CC1CCCCCCCCCCCC(CC2CCC(CC3CCCCC3)CC2)CCC1
293	3242	Active	664	2	CC1=CC(=NC(=N1)N2C(=CC(=N2)C)OC)OC	c1cnc(nc1)n1cccn1	C1CCC(C2CCCC2)CC1
294	29327	Inactive	510	1	CN(C(=O)N[C@@H]1[C@H]([C@@H]([C@H](O[C@@H]1O)CO)O)O)N=O	C1CCCOC1	C1CCCCC1
295	5479	Inactive	37	1	CCS(=O)(=O)CCN1C(=NC=C1[N+](=O)[O-])C	c1ncc[nH]1	C1CCCC1
296	4855	Inactive	667	3	CCN1C=C(C(=O)C2=CN=C(N=C21)N3CCCC3)C(=O)O	O=c1cc[nH]c2c1cnc(n2)N1CCCC1	CC1CCCC2CC(C3CCCC3)CCC12
297	3475	Inactive	670	3	CC1=CC=C(C=C1)S(=O)(=O)NC(=O)NN2CC3CCCC3C2	O=C(NS(=O)(=O)c1ccccc1)NN1CC2C(C1)CCC2	CC(CC1CC2CCCC2C1)CC(C)(C)C1CCCCC1
298	4612	Inactive	672	2	CC(C)NCC1CCC2=CC(=C(C=C2N1)[N+](=O)[O-])CO	C1CCc2c(N1)cccc2	C1CCC2CCCCC2C1
299	3825	Inactive	673	2	CC(C1=CC=CC(=C1)C(=O)C2=CC=CC=C2)C(=O)O	O=C(c1ccccc1)c1ccccc1	CC(C1CCCCC1)C1CCCCC1
300	31072	Inactive	674	1	CCOC(=O)N1C=CN(C1=S)C	S=c1[nH]cc[nH]1	CC1CCCC1
301	2320	Inactive	675	2	CC1=NC=C(C(=N1)N)CN(C=O)C(=C(CCOP(=O)(O)O)SC(=O)C2=CC=CC=C2)C	O=C(c1ccccc1)SC=CNCc1cncnc1	CC(CCCCCC1CCCCC1)C1CCCCC1
302	3059	Inactive	625	2	C1=CC(=C(C=C1C2=C(C=C(C=C2)F)F)C(=O)O)O	c1ccc(cc1)c1ccccc1	C1CCC(C2CCCCC2)CC1
303	3276	Inactive	37	1	C1=CN(C(=N1)[N+](=O)[O-])CC(=O)NCCO	c1ncc[nH]1	C1CCCC1
304	3326	Inactive	677	3	CC(C)C1=C(N(N(C1=O)C2=CC=CC=C2)C)CN(C)C(C)CC3=CC=CC=C3	O=c1cc([nH]n1c1ccccc1)CNCCc1ccccc1	CC1CC(CCCCC2CCCCC2)CC1C1CCCCC1
305	4189	Inactive	681	3	C1=CC(=C(C=C1Cl)Cl)COC(CN2C=CN=C2)C3=C(C=C(C=C3)Cl)Cl	c1ccc(cc1)COC(c1ccccc1)Cn1ccnc1	C1CCC(CCC(CC2CCCC2)C2CCCCC2)CC1
306	31772	Inactive	683	2	CC1CS(=O)(=O)CCN1N=CC2=CC=C(O2)[N+](=O)[O-]	O=S1(=O)CCN(CC1)N=Cc1ccco1	CC1(C)CCC(CCC2CCCC2)CC1
307	4912	Inactive	684	2	CC(C)(C)C1=CC(=CC(=C1O)C(C)(C)C)SC(C)(C)SC2=CC(=C(C(=C2)C(C)(C)C)O)C(C)(C)C	C(Sc1ccccc1)Sc1ccccc1	C1CCC(CCCC2CCCCC2)CC1
308	24733	Inactive	689	4	CC(=O)OCC(=O)[C@H]1CC[C@@H]2[C@@]1(CC(=O)[C@H]3[C@H]2CC[C@@H]4[C@@]3(CC[C@H](C4)O)C)C	O=C1CC2CCCC2C2C1C1CCCCC1CC2	CC1CC2CCCC2C2CCC3CCCCC3C12
309	32681	Inactive	694	6	CO[C@H]1[C@@H](C[C@@H]2CN3CCC4=C([C@H]3C[C@@H]2[C@@H]1C(=O)OC)NC5=C4C=CC(=C5)OC)OC(=O)C=CC6=CC(=C(C(=C6)OC)OC)OC	O=C(O[C@H]1CCC2C(C1)CN1C(C2)c2[nH]c3c(c2CC1)cccc3)C=Cc1ccccc1	CC(CCC1CCCCC1)CC1CCC2CC3C(CCC4C5CCCCC5CC34)CC2C1
310	33624	Inactive	696	2	CC(C)(C)NC[C@@H](COC1=NSN=C1N2CCOCC2)O	O1CCN(CC1)c1cnsn1	C1CCC(C2CCCC2)CC1
311	3760	Inactive	681	3	C1=CC(=C(C(=C1)Cl)COC(CN2C=CN=C2)C3=C(C=C(C=C3)Cl)Cl)Cl	c1ccc(cc1)COC(c1ccccc1)Cn1ccnc1	C1CCC(CCC(CC2CCCC2)C2CCCCC2)CC1
312	443944	Inactive	697	2	CC(=O)NC1=C(C(=C(C(=C1I)C(=O)N[C@@H]2[C@H]([C@@H]([C@H](OC2O)CO)O)O)I)N(C)C(=O)C)I	O=C(c1ccccc1)N[C@H]1CCCOC1	CC(CC1CCCCC1)C1CCCCC1
313	4030	Active	698	3	COC(=O)NC1=NC2=C(N1)C=C(C=C2)C(=O)C3=CC=CC=C3	O=C(c1ccc2c(c1)[nH]cn2)c1ccccc1	CC(C1CCCCC1)C1CCC2CCCC2C1
314	36294	Inactive	700	3	C1[C@@H]([C@H]([C@@H]([C@H]([C@@H]1N)O[C@@H]2[C@@H]([C@H]([C@@H]([C@H](O2)CO)O)N)O)O)O[C@@H]3[C@@H](C[C@@H]([C@H](O3)CN)O)N)N	C1CC[C@H](OC1)O[C@@H]1CCC[C@@H](C1)O[C@@H]1CCCCO1	C1CCC(CC2CCCC(CC3CCCCC3)C2)CC1
315	5468	Inactive	230	2	CC(C1=CC=C(S1)C(=O)C2=CC=CC=C2)C(=O)O	O=C(c1cccs1)c1ccccc1	CC(C1CCCCC1)C1CCCC1
316	36339	Inactive	701	2	CCOC(=O)C1=CN=CN1C(C)C2=CC=CC=C2	c1ccc(cc1)Cn1cncc1	C1CCC(CC2CCCC2)CC1
317	91610	Inactive	707	4	CC1(C2=C(C=C(C=C2)OC)C(=O)N(C1=O)CCC3=CC=C(C=C3)S(=O)(=O)NC(=O)NC4CCCCC4)C	O=C(NS(=O)(=O)c1ccc(cc1)CCN1C(=O)Cc2c(C1=O)cccc2)NC1CCCCC1	CC(CC1CCCCC1)CC(C)(C)C1CCC(CCC2C(C)CC3CCCCC3C2C)CC1
318	33478	Inactive	709	3	CC1([C@@H](N2[C@H](S1)[C@@H](C2=O)NC(=O)[C@@H](C3=CC=CC=C3)N)C(=O)OCOC(=O)C(C)(C)C)C	O=C(N[C@@H]1C(=O)N2C1SCC2)Cc1ccccc1	CC(CC1CCCCC1)CC1C(C)C2CCCC21
319	5282493	Inactive	494	4	C[C@@H]1C[C@H]2[C@@H]3C[C@@H](C4=CC(=O)C=C[C@@]4([C@]3([C@H](C[C@@]2([C@H]1C(=O)COC(=O)C(C)(C)C)C)O)Cl)C)F	O=C1C=CC2C(=C1)CCC1C2CCC2C1CCC2	CC1CCC2C(CCC3C4CCCC4CCC23)C1
320	54677972	Inactive	711	3	CC1=CC(=NO1)NC(=O)C2=C(C3=CC=CC=C3S(=O)(=O)N2C)O	O=C(C1=Cc2ccccc2S(=O)(=O)N1)Nc1ccon1	CC(CC1CCCC1)C1CC2CCCCC2C(C)(C)C1
321	5282169	Inactive	663	3	CCC(=O)O[C@@H]1CC(=O)O[C@@H](C/C=C/C=C/[C@@H]([C@@H](C[C@@H]([C@@H]([C@H]1OC)O[C@H]2[C@@H]([C@H]([C@@H]([C@H](O2)C)O[C@H]3C[C@@]([C@H]([C@@H](O3)C)OC(=O)CC)(C)O)N(C)C)O)CC=O)C)O)C	O=C1CCC[C@@H](CCCC/C=C\C=C/CCO1)O[C@H]1CC[C@@H](CO1)O[C@@H]1CCCCO1	CC1CCCCCCCCCCCC(CC2CCC(CC3CCCCC3)CC2)CCC1
322	3335	Inactive	625	2	C1=CC=C(C=C1)C2=CC=C(C=C2)C(=O)CCC(=O)O	c1ccc(cc1)c1ccccc1	C1CCC(C2CCCCC2)CC1
323	3081545	Inactive	717	4	CN[C@H]1[C@H]([C@@H]2[C@H](C[C@H]([C@H](O2)O[C@@H]3[C@H](C[C@H]([C@@H]([C@H]3O)O)N)N)N)O[C@@H]1O[C@@H]4[C@@H]([C@H]([C@@H]([C@H](O4)CO)N)O)O)O	C1CCC(CC1)O[C@H]1CCC2C(O1)CC[C@@H](O2)O[C@H]1CCCCO1	C1CCC(CC2CCC3CC(CC4CCCCC4)CCC3C2)CC1
324	5359	Inactive	230	2	CC(C1=CC=C(C=C1)C(=O)C2=CC=CS2)C(=O)O	O=C(c1cccs1)c1ccccc1	CC(C1CCCCC1)C1CCCC1
325	39042	Inactive	718	2	CC(C)(C(=O)O)OC1=CC=C(C=C1)CCNC(=O)C2=CC=C(C=C2)Cl	O=C(c1ccccc1)NCCc1ccccc1	CC(CCCC1CCCCC1)C1CCCCC1
326	39147	Inactive	4	2	CC(C)(C)NCC(COC1=CC=CC2=C1C[C@@H]([C@@H](C2)O)O)O	C1CCc2c(C1)cccc2	C1CCC2CCCCC2C1
327	4409	Inactive	252	2	CC(=O)CCC1=CC2=C(C=C1)C=C(C=C2)OC	c1ccc2c(c1)cccc2	C1CCC2CCCCC2C1
328	16051942	Inactive	494	4	C[C@@H]1C[C@H]2[C@@H]3CCC4=CC(=O)C=C[C@@]4([C@H]3[C@H](C[C@@]2([C@@]1(C)C(=O)OC)C)O)C	O=C1C=CC2C(=C1)CCC1C2CCC2C1CCC2	CC1CCC2C(CCC3C4CCCC4CCC23)C1
329	47965	Inactive	719	3	CC1=C(N2[C@@H]([C@@H](C2=O)NC(=O)[C@@H](C3=CC=C(C=C3)O)N)SC1)C(=O)O	O=C(Cc1ccccc1)N[C@@H]1C(=O)N2C1SCC=C2	CC(CC1CCCCC1)CC1C(C)C2CCCCC21
330	40000	Active	499	5	CCC[C@@H]1O[C@@H]2C[C@H]3[C@@H]4CCC5=CC(=O)C=C[C@@]5([C@H]4[C@H](C[C@@]3([C@@]2(O1)C(=O)CO)C)O)C	O=C1C=CC2C(=C1)CCC1C2CCC2C1CC1C2OCO1	CC1CCC2C(CCC3C2CCC2C4CCCC4CC23)C1
331	4831	Inactive	720	3	CCN1C=C(C(=O)C2=CN=C(N=C21)N3CCNCC3)C(=O)O	O=c1cc[nH]c2c1cnc(n2)N1CCNCC1	CC1CCCC2CC(C3CCCCC3)CCC12
332	5472	Inactive	723	3	C1CN(CC2=C1SC=C2)CC3=CC=CC=C3Cl	c1ccc(cc1)CN1CCc2c(C1)ccs2	C1CCC(CC2CCC3CCCC3C2)CC1
333	2082	Active	38	2	CCCSC1=CC2=C(C=C1)N=C(N2)NC(=O)OC	c1ccc2c(c1)[nH]cn2	C1CCC2CCCC2C1
334	4891	Inactive	729	4	C1CCC(CC1)C(=O)N2CC3C4=CC=CC=C4CCN3C(=O)C2	O=C(N1CC(=O)N2C(C1)c1ccccc1CC2)C1CCCCC1	CC1CC(C(C)C2CCCCC2)CC2C1CCC1CCCCC12
335	4849	Inactive	731	3	C1CCN(C1)C2=C(C(=CC(=C2)C(=O)O)S(=O)(=O)N)OC3=CC=CC=C3	c1ccc(cc1)Oc1ccccc1N1CCCC1	C1CCC(CC2CCCCC2C2CCCC2)CC1
336	41781	Inactive	732	2	CC1=CC(=CC=C1)NC2=C(C=NC=C2)S(=O)(=O)NC(=O)NC(C)C	c1ccc(cc1)Nc1ccncc1	C1CCC(CC2CCCCC2)CC1
337	3742	Inactive	733	2	CC(=O)N(C)C1=C(C(=C(C(=C1I)C(=O)NCC(=O)NC2=C(C(=C(C(=C2I)C(=O)O)I)C(=O)NCCO)I)I)C(=O)NC)I	O=C(Nc1ccccc1)CNC(=O)c1ccccc1	CC(CCC(C)C1CCCCC1)CC1CCCCC1
338	54677971	Inactive	735	3	CN1C(=C(C2=C(S1(=O)=O)C=CS2)O)C(=O)NC3=CC=CC=N3	O=C(C1=Cc2sccc2S(=O)(=O)N1)Nc1ccccn1	CC(CC1CCCCC1)C1CC2CCCC2C(C)(C)C1
339	65492	Inactive	3	1	C[C@@H](C(=O)NC1=C(C(=C(C(=C1I)C(=O)NC(CO)CO)I)C(=O)NC(CO)CO)I)O	c1ccccc1	C1CCCCC1
340	43507	Inactive	738	4	C1C(=C(N2[C@H](S1)[C@@H](C2=O)NC(=O)CC3=CC=CC=C3CN)C(=O)O)CSC4=NN=NN4CC(=O)O	O=C(N[C@@H]1C(=O)N2C1SCC(=C2)CSc1nnn[nH]1)Cc1ccccc1	CC(CC1CCCCC1)CC1C(C)C2CC(CCC3CCCC3)CCC12
341	5092	Inactive	741	3	COC1=C(C=C(C=C1)C2CC(=O)NC2)OC3CCCC3	O=C1NCC(C1)c1cccc(c1)OC1CCCC1	CC1CCC(C2CCCC(CC3CCCC3)C2)C1
342	170344	Inactive	3	1	CCC1=C(C(=CC=C1)CC)NC(=O)CN(CC(=O)O)CC(=O)O	c1ccccc1	C1CCCCC1
343	53025	Inactive	745	4	CN1C(=NN=N1)SCC2=C(N3[C@@H]([C@@](C3=O)(NC(=O)C4SC(=C(C(=O)N)C(=O)O)S4)OC)SC2)C(=O)O	C=C1SC(S1)C(=O)NC1C(=O)N2C1SCC(=C2)CSc1nnn[nH]1	CC1CC(C(C)CC2C(C)C3CC(CCC4CCCC4)CCC32)C1
344	4539	Inactive	746	3	CCN1C=C(C(=O)C2=CC(=C(C=C21)N3CCNCC3)F)C(=O)O	O=c1cc[nH]c2c1ccc(c2)N1CCNCC1	CC1CCCC2CC(C3CCCCC3)CCC12
345	114811	Inactive	3	1	CS(=O)(=O)C1=CC=C(C=C1)[C@H]([C@@H](CF)NC(=O)C(Cl)Cl)O	c1ccccc1	C1CCCCC1
346	3736	Inactive	3	1	CN(CC(CO)O)C(=O)C1=C(C(=C(C(=C1I)C(=O)NCC(CO)O)I)NC(=O)COC)I	c1ccccc1	C1CCCCC1
347	5353	Inactive	749	3	COC1=C(C=CC(=C1)S(=O)C)C2=NC3=C(N2)C=CC=N3	c1ccc(cc1)c1nc2c([nH]1)cccn2	C1CCC(C2CC3CCCCC3C2)CC1
348	6714002	Active	494	4	CCC(=O)OCC(=O)[C@]1(CC[C@@H]2[C@@]1(C[C@@H]([C@H]3[C@H]2CCC4=CC(=O)C=C[C@]34C)O)C)OC(=O)OCC	O=C1C=CC2C(=C1)CCC1C2CCC2C1CCC2	CC1CCC2C(CCC3C4CCCC4CCC23)C1
349	3229	Inactive	751	3	CCN1C=C(C(=O)C2=CC(=C(N=C21)N3CCNCC3)F)C(=O)O	O=c1cc[nH]c2c1ccc(n2)N1CCNCC1	CC1CCCC2CC(C3CCCCC3)CCC12
350	104838	Inactive	753	2	C[C@H]([C@@H]1[C@H]2CC(=C(N2C1=O)C(=O)O)SCCN=CN)O	C1C2CC=CN2C1=O	CC1CC2CCCC12
351	3784	Inactive	756	3	CC1=C(C(C(=C(N1)C)C(=O)OC(C)C)C2=CC=CC3=NON=C32)C(=O)OC	C1=CC(C=CN1)c1cccc2c1non2	C1CCC(C2CCCC3CCCC32)CC1
352	4513	Inactive	182	1	CNC(=C[N+](=O)[O-])NCCSCC1=CSC(=N1)CN(C)C	c1nccs1	C1CCCC1
353	54117	Inactive	757	2	C[C@H]1[C@@H](C(=O)N1S(=O)(=O)O)NC(=O)C(=NOC(C)(C)C(=O)O)C2=CSC(=N2)N	C1NC(=O)[C@H]1NC(=O)C(=N)c1cscn1	CC1CCC1CC(C)C(C)C1CCCC1
354	54362	Inactive	758	3	C=CC1=C(N2[C@@H]([C@@H](C2=O)NC(=O)C(=NOCC(=O)O)C3=CSC(=N3)N)SC1)C(=O)O	C1SC2[C@H](NC(=O)C(=N)c3cscn3)C(=O)N2C=C1	CC(CC1C(C)C2CCCCC21)C(C)C1CCCC1
355	444037	Inactive	762	3	CC[C@@H]1[C@@]([C@@H]([C@H](C(=NOCOCCOC)[C@@H](C[C@@]([C@@H]([C@H]([C@@H]([C@H](C(=O)O1)C)O[C@H]2C[C@@]([C@H]([C@@H](O2)C)O)(C)OC)C)O[C@H]3[C@@H]([C@H](C[C@H](O3)C)N(C)C)O)(C)O)C)C)O)(C)O	N=C1CCCCOC(=O)C[C@@H](C[C@@H](CCC1)O[C@H]1CCCCO1)O[C@H]1CCCCO1	CC1CCCCCC(C)CC(CC2CCCCC2)CC(CC2CCCCC2)CCC1
356	54580	Inactive	494	4	CCC(=O)O[C@@]1([C@@H](C[C@@H]2[C@@]1(C[C@@H]([C@]3(C2C[C@@H](C4=CC(=O)C=C[C@@]43C)F)F)O)C)C)C(=O)SCF	O=C1C=CC2C(=C1)CCC1C2CCC2C1CCC2	CC1CCC2C(CCC3C4CCCC4CCC23)C1
357	2769	Inactive	765	3	COC1CN(CCC1NC(=O)C2=CC(=C(C=C2OC)N)Cl)CCCOC3=CC=C(C=C3)F	O=C(c1ccccc1)NC1CCN(CC1)CCCOc1ccccc1	CC(CC1CCC(CCCCC2CCCCC2)CC1)C1CCCCC1
358	4583	Inactive	770	4	CC1COC2=C3N1C=C(C(=O)C3=CC(=C2N4CCN(CC4)C)F)C(=O)O	O=c1ccn2c3c1ccc(c3OCC2)N1CCNCC1	CC1CCC2CCCC3C(C4CCCCC4)CCC1C23
359	441336	Active	774	5	C[C@@H]1C[C@H]2[C@@H]3CCC4=CC(=O)C=C[C@@]4([C@]3([C@H](C[C@@]2([C@]1(C(=O)CCl)OC(=O)C5=CC=CO5)C)O)Cl)C	O=C1C=CC2C(=C1)CCC1C2CCC2C1CC[C@@H]2OC(=O)c1ccco1	CC1CCC2C(CCC3C2CCC2C(CC(C)C4CCCC4)CCC23)C1
360	5362129	Inactive	777	3	CCOC(=O)[C@H](CCC1=CC=CC=C1)N[C@@H](C)C(=O)N2[C@H]3CCC[C@H]3C[C@H]2C(=O)O	O=C(N1CCC2C1CCC2)CNCCCc1ccccc1	CC(CCCCCC1CCCCC1)C1CCC2CCCC21
361	3741	Inactive	3	1	C(CO)N(C1=C(C(=C(C(=C1I)C(=O)NCC(CO)O)I)C(=O)NCC(CO)O)I)C(=O)CO	c1ccccc1	C1CCCCC1
362	71771	Inactive	426	2	C1=CC=C(C(=C1)CC(=O)OCC(=O)O)NC2=C(C=CC=C2Cl)Cl	c1ccc(cc1)Nc1ccccc1	C1CCC(CC2CCCCC2)CC1
363	3724	Inactive	778	2	CC(=O)N(CC(CN(C1=C(C(=C(C(=C1I)C(=O)NCC(CO)O)I)C(=O)NCC(CO)O)I)C(=O)C)O)C2=C(C(=C(C(=C2I)C(=O)NCC(CO)O)I)C(=O)NCC(CO)O)I	C(CNc1ccccc1)CNc1ccccc1	C1CCC(CCCCCC2CCCCC2)CC1
364	3476	Inactive	780	3	CCC1=C(CN(C1=O)C(=O)NCCC2=CC=C(C=C2)S(=O)(=O)NC(=O)NC3CCC(CC3)C)C	O=C(NS(=O)(=O)c1ccc(cc1)CCNC(=O)N1CC=CC1=O)NC1CCCCC1	CC(CC1CCCCC1)CC(C)(C)C1CCC(CCCC(C)C2CCCC2C)CC1
365	74989	Inactive	787	4	C1CC(CCC1C2=CC=C(C=C2)Cl)C3=C(C4=CC=CC=C4C(=O)C3=O)O	O=C1C(=Cc2c(C1=O)cccc2)C1CCC(CC1)c1ccccc1	CC1C(C)C(C2CCC(C3CCCCC3)CC2)CC2CCCCC21
366	441130	Inactive	789	3	C[C@@H]1[C@@H]2[C@H](C(=O)N2C(=C1S[C@H]3C[C@H](NC3)C(=O)N(C)C)C(=O)O)[C@@H](C)O	O=C1CC2N1C=C(C2)S[C@H]1CNCC1	CC1CC2CC(CC3CCCC3)CC12
367	65981	Inactive	792	3	CCOC1=C(C=CC(=C1)CC(=O)N[C@@H](CC(C)C)C2=CC=CC=C2N3CCCCC3)C(=O)O	O=C(Cc1ccccc1)NCc1ccccc1N1CCCCC1	CC(CCC1CCCCC1C1CCCCC1)CC1CCCCC1
368	68844	Inactive	794	2	CCN[C@H]1CN(S(=O)(=O)C2=C1C=C(S2)S(=O)(=O)N)CCCOC	O=S1(=O)NCCc2c1scc2	CC1(C)CCCC2CCCC21
369	5284630	Inactive	802	4	C[C@@H]1C[C@@H]([C@H]([C@@H](O1)O[C@H]2[C@H](C[C@]3(CO3)C(=O)[C@@H]([C@H]([C@H]([C@H](OC(=O)[C@@H]([C@H]([C@@H]2C)O[C@H]4C[C@@H]([C@H]([C@@H](O4)C)OC(=O)C)OC)C)C)C)OC(=O)C)C)C)OC(=O)C)N(C)C	O=C1OCCCCC(=O)[C@]2(CC[C@@H](C[C@@H](C1)O[C@H]1CCCCO1)O[C@@H]1CCCCO1)CO2	CC1CCCCCC(C)C2(CCC(CC3CCCCC3)CC(CC3CCCCC3)C1)CC2
370	82153	Inactive	499	5	C[C@]12C[C@@H]([C@H]3[C@H]([C@@H]1C[C@@H]4[C@]2(OC(O4)(C)C)C(=O)CO)C[C@@H](C5=CC(=O)C=C[C@]35C)F)O	O=C1C=CC2C(=C1)CCC1C2CCC2C1CC1C2OCO1	CC1CCC2C(CCC3C2CCC2C4CCCC4CC23)C1
371	636374	Inactive	494	4	CCC(=O)OCC(=O)[C@]1([C@@H](C[C@@H]2[C@@]1(C[C@@H]([C@H]3[C@H]2[C@@H](CC4=CC(=O)C=C[C@]34C)Cl)O)C)C)OC(=O)CC	O=C1C=CC2C(=C1)CCC1C2CCC2C1CCC2	CC1CCC2C(CCC3C4CCCC4CCC23)C1
372	3114	Inactive	803	2	CC(C)N(CCC(C1=CC=CC=C1)(C2=CC=CC=N2)C(=O)N)C(C)C	c1ccc(cc1)Cc1ccccn1	C1CCC(CC2CCCCC2)CC1
373	441080	Inactive	811	7	CC[C@H]1[C@@H]2C[C@H]3[C@H]4[C@@]5(C[C@@H](C2[C@H]5O)N3[C@@H]1O)C6=CC=CC=C6N4C	c1ccc2c(c1)NC1[C@]32CC2C(C3)C3CC1N2CC3	C1CCC2C(C1)CC1C3CC4CCC3C3CC21CC43
374	3702	Inactive	814	3	CC1CC2=CC=CC=C2N1NC(=O)C3=CC(=C(C=C3)Cl)S(=O)(=O)N	O=C(c1ccccc1)NN1CCc2c1cccc2	CC(CC1CCC2CCCCC21)C1CCCCC1
375	9940086	Inactive	842	6	CC1=C(C2=CC3=NC(=CC4=C(C(=C(N4)C=C5[C@@]6([C@@H](C(=CC=C6C(=N5)C=C1N2)C(=O)OC)C(=O)OC)C)C)CCC(=O)O)C(=C3C)CCC(=O)OC)C=C	C1=CC=C2C(C1)/C/1=C/c3ccc([nH]3)/C=C\3/C=CC(=N3)/C=c/3\[nH]/c(=C\C2=N1)/cc3	C1CCC2C3CC4CCC(CC5CCC(C5)CC5CCC(C5)CC(C3)C2C1)C4
376	10114	Inactive	849	5	C[C@]12CC[C@](C[C@H]1C3=CC(=O)[C@@H]4[C@]5(CC[C@@H](C([C@@H]5CC[C@]4([C@@]3(CC2)C)C)(C)C)O)C)(C)C(=O)O	O=C1C=C2C(C3C1C1CCCCC1CC3)CCC1C2CCCC1	CC1CC2C3CCCCC3CCC2C2CCC3CCCCC3C12
377	5281855	Inactive	852	4	C1=C2C3=C(C(=C1O)O)OC(=O)C4=CC(=C(C(=C43)OC2=O)O)O	O=c1oc2cccc3c2c2c1cccc2oc3=O	CC1CC2CCCC3C(C)CC4CCCC1C4C23
378	442291	Inactive	868	5	C[C@@]12[C@H]3[C@H]4[C@H]([C@@H]([C@@]1(C[C@@H]5[C@]2(O5)C(=O)O3)O)C(=O)O4)C(C)(C)O	O=C1OC2CC1C1CC3[C@]4(C1C2OC4=O)O3	CC1CC2CC1C1CC3CC34C(C)CC2C14
379	9651	Inactive	878	4	CN1CC[C@@]23C=C[C@@H](C[C@@H]2OC4=C(C=CC(=C34)C1)OC)O	C1C=C[C@]23C(C1)Oc1c3c(CNCC2)ccc1	C1CCC23CCCCC2CC2CCCC(C1)C23
380	34040	Inactive	881	5	CN1C[C@@H](C[C@]2([C@H]1CC3=CN(C4=CC=CC2=C34)C)OC)COC(=O)C5=CC(=CN=C5)Br	O=C(c1cccnc1)OC[C@@H]1CNC2C(C1)c1cccc3c1c(C2)c[nH]3	CC(CCC1CCC2CC3CCC4CCCC(C2C1)C43)C1CCCCC1
381	643606	Inactive	33	5	COC(=O)[C@@H]1[C@H](CC[C@H]2[C@@H]1C[C@H]3C4=C(CCN3C2)C5=CC=CC=C5N4)O	C1CCC2C(C1)CC1N(C2)CCc2c1[nH]c1c2cccc1	C1CCC2CC3C(CCC4C5CCCCC5CC34)CC2C1
382	3840	Inactive	438	1	C1=C(OC=C(C1=O)O)CO	O=c1ccocc1	CC1CCCCC1
383	656743	Inactive	478	5	CN1CCC2=CC3=C(C=C2[C@H]1[C@H]4C5=C(C(=C(C=C5)OC)OC)C(=O)O4)OCO3	O=C1OC(c2c1cccc2)C1NCCc2c1cc1OCOc1c2	CC1CC(C2CCCC3CC4CCCC4CC32)C2CCCCC12
384	174174	Inactive	883	3	CN1[C@@H]2CC[C@H]1CC(C2)OC(=O)C(CO)C3=CC=CC=C3	O=C(Cc1ccccc1)OC1CC2CCC(C1)N2	CC(CC1CCCCC1)CC1CC2CCC(C2)C1
385	10531	Active	888	8	C[C@@]1(C(=O)N2[C@H](C(=O)N3CCC[C@H]3[C@@]2(O1)O)CC4=CC=CC=C4)NC(=O)[C@@H]5C[C@H]6[C@@H](CC7=CNC8=CC=CC6=C78)N(C5)C	O=C([C@@H]1CNC2C(C1)c1cccc3c1c(C2)c[nH]3)N[C@H]1OC2N(C1=O)[C@H](Cc1ccccc1)C(=O)N1C2CCC1	CC(CC1CC2C3CCCC3C(C)C(CC3CCCCC3)C2C1C)C1CCC2CC3CCC4CCCC(C2C1)C43
386	6271	Inactive	3	1	CCC(=O)C1=CC=C(C=C1)O	c1ccccc1	C1CCCCC1
387	3728	Inactive	453	2	C1=CC2=C(C(=C(C=C2I)I)O)N=C1	c1ccc2c(c1)nccc2	C1CCC2CCCCC2C1
388	51634	Inactive	26	1	CCCCN1C[C@@H]([C@H]([C@@H]([C@H]1CO)O)O)O	C1CCCNC1	C1CCCCC1
389	71188	Inactive	891	4	CCN1CCN(CC1)C2=C(C=C3C(=C2)N(C=C(C3=O)C(=O)O)C4CC4)F	O=c1ccn(c2c1ccc(c2)N1CCNCC1)C1CC1	CC1CCC(C2CC2)C2CC(C3CCCCC3)CCC12
390	20279	Inactive	893	3	C1[C@@H]([C@H](O[C@H]1N2C=NC3=C2N=C(N=C3N)Cl)CO)O	C1CO[C@H](C1)n1cnc2c1ncnc2	C1CCC2C(C1)CCC2C1CCCC1
391	4421	Inactive	750	2	CCN1C=C(C(=O)C2=C1N=C(C=C2)C)C(=O)O	O=c1cc[nH]c2c1cccn2	CC1CCCC2CCCCC12
392	5324346	Inactive	3	1	COCCCC/C(=N\OCCN)/C1=CC=C(C=C1)C(F)(F)F	c1ccccc1	C1CCCCC1
393	4764	Active	897	4	C1=CC=C2C(=C1)C(=O)OC2(C3=CC=C(C=C3)O)C4=CC=C(C=C4)O	O=C1OC(c2c1cccc2)(c1ccccc1)c1ccccc1	CC1CC(C2CCCCC2)(C2CCCCC2)C2CCCCC12
394	3374	Inactive	898	3	CC1CCC2=C3N1C=C(C(=O)C3=CC(=C2)F)C(=O)O	O=c1ccn2c3c1cccc3CCC2	CC1CCC2CCCC3CCCC1C32
395	8593	Inactive	900	3	C1=CC=C(C=C1)C2=NC3=CC=CC=C3C(=C2)C(=O)O	c1ccc(cc1)c1ccc2c(n1)cccc2	C1CCC(C2CCC3CCCCC3C2)CC1
396	3169	Inactive	136	2	C1CN(CCN1CC(CO)O)C2=CC=CC=C2	N1CCN(CC1)c1ccccc1	C1CCC(C2CCCCC2)CC1
397	4622	Active	38	2	CCCOC1=CC2=C(C=C1)N=C(N2)NC(=O)OC	c1ccc2c(c1)[nH]cn2	C1CCC2CCCC2C1
398	71651	Inactive	3	1	C1=CC=C(C=C1)C(=O)NCCC(=O)O	c1ccccc1	C1CCCCC1
399	5320	Inactive	3	1	CC(=O)NS(=O)(=O)C1=CC=C(C=C1)N	c1ccccc1	C1CCCCC1
400	5327	Inactive	423	2	CC1=CC(=NC(=N1)NS(=O)(=O)C2=CC=C(C=C2)N)C	O=S(=O)(c1ccccc1)Nc1ncccn1	CC(C)(CC1CCCCC1)C1CCCCC1
401	3295	Active	312	2	CCOC1=CC2=C(C=C1)N=C(S2)S(=O)(=O)N	c1ccc2c(c1)scn2	C1CCC2CCCC2C1
402	2378	Active	904	4	C1=CC=C(C=C1)C2=CC=C(C=C2)C(C3=CC=CC=C3)N4C=CN=C4	c1ccc(cc1)c1ccc(cc1)C(n1ccnc1)c1ccccc1	C1CCC(C2CCC(C(C3CCCCC3)C3CCCC3)CC2)CC1
403	5282494	Active	581	4	CCCCC(=O)O[C@@]1(CC[C@@H]2[C@@]1(C[C@@H]([C@H]3[C@H]2CCC4=CC(=O)CC[C@]34C)O)C)C(=O)CO	O=C1CCC2C(=C1)CCC1C2CCC2C1CCC2	CC1CCC2C(CCC3C4CCCC4CCC23)C1
404	55283	Inactive	928	7	CCC(C)N1C(=O)N(C=N1)C2=CC=C(C=C2)N3CCN(CC3)C4=CC=C(C=C4)OC[C@H]5CO[C@](O5)(CN6C=NC=N6)C7=C(C=C(C=C7)Cl)Cl	O=c1[nH]ncn1c1ccc(cc1)N1CCN(CC1)c1ccc(cc1)OC[C@@H]1CO[C@@](O1)(Cn1ncnc1)c1ccccc1	CC1CCCC1C1CCC(C2CCC(C3CCC(CCC4CCC(CC5CCCC5)(C5CCCCC5)C4)CC3)CC2)CC1
405	26248	Inactive	929	3	CC(=O)OC1=CC=CC2=C1C(=O)C3=C(C=C(C=C3C2=O)C(=O)O)OC(=O)C	O=C1c2ccccc2C(=O)c2c1cccc2	CC1C2CCCCC2C(C)C2CCCCC12
406	3115	Inactive	931	3	CN1C=C(C=C1C(=O)NC2=CN(C(=C2)C(=O)NC3=CN(C(=C3)C(=O)NCCC(=N)N)C)C)NC=O	O=C(c1[nH]cc(c1)NC(=O)c1[nH]ccc1)Nc1cc[nH]c1	CC(CC1CCC(C(C)CC2CCCC2)C1)C1CCCC1
407	53001	Inactive	932	2	C1=CC(=CC=C1C(=O)O)OCCN2C=CN=C2	c1ccc(cc1)OCCn1cncc1	C1CCC(CCCC2CCCC2)CC1
408	27368	Inactive	3	1	CCC(C1=CC=CC=C1)C(=O)OCCN(CC)CC	c1ccccc1	C1CCCCC1
409	9687	Inactive	936	4	CCCC(=O)NC1=NC=NC2=C1N=CN2[C@H]3[C@@H]([C@H]4[C@H](O3)COP(=O)(O4)O)OC(=O)CCC	O=P1OCC2C(O1)C[C@H](O2)n1cnc2c1ncnc2	CC1CCC2CC(C3CCC4CCCCC43)CC2C1
410	440707	Inactive	581	4	C[C@]12CCC(=O)C=C1CC[C@@H]3[C@@H]2CC[C@]4([C@H]3CC[C@@]4(C(=O)CO)O)C	O=C1CCC2C(=C1)CCC1C2CCC2C1CCC2	CC1CCC2C(CCC3C4CCCC4CCC23)C1
411	222757	Active	940	5	C[C@]12CC[C@H]3[C@H]([C@@H]1CC[C@@H]2O)CCC4=C3C=CC(=C4)OC(=O)C5=CC=CC=C5	O=C(c1ccccc1)Oc1ccc2c(c1)CCC1C2CCC2C1CCC2	CC(CC1CCC2C(CCC3C4CCCC4CCC23)C1)C1CCCCC1
412	5284616	Active	948	4	C[C@@H]1CC[C@H]2C[C@@H](/C(=C/C=C/C=C/[C@H](C[C@H](C(=O)[C@@H]([C@@H](/C(=C/[C@H](C(=O)C[C@H](OC(=O)[C@@H]3CCCCN3C(=O)C(=O)[C@@]1(O2)O)[C@H](C)C[C@@H]4CC[C@H]([C@@H](C4)OC)O)C)/C)O)OC)C)C)/C)OC	O=C1CCC/C=C\C=C/C=C\CCC2CCCC(O2)C(=O)C(=O)N2C(C(=O)OC(CC(=O)C/C=C\CC1)CCC1CCCCC1)CCCC2	CC1CCCCCCCCCCCC2CCCC(C2)C(C)C(C)C2CCCCC2C(C)CC(CCC2CCCCC2)CC(C)CCCCC1
413	5388962	Inactive	775	2	CCOC(=O)[C@H](CCC1=CC=CC=C1)N[C@@H](C)C(=O)N2CCC[C@H]2C(=O)O	O=C(N1CCCC1)CNCCCc1ccccc1	CC(CCCCCC1CCCCC1)C1CCCC1
414	5284594	Inactive	978	6	C=C1CC[C@]2([C@H]3CC4=C5[C@]2([C@H]1OC5=C(C=C4)O)CCN3CC6CC6)O	C=C1CCC2[C@@]34C1Oc1c4c(CC2N(CC3)CC2CC2)ccc1	CC1CCC2C3CC4CCCC5CC1C2(CCC3CC1CC1)C45
415	10607	Active	988	5	COC1=CC(=CC(=C1OC)OC)[C@H]2[C@@H]3[C@H](COC3=O)[C@H](C4=CC5=C(C=C24)OCO5)O	O=C1OCC2C1[C@@H](c1ccccc1)c1c(C2)cc2c(c1)OCO2	CC1CCC2CC3CC4CCCC4CC3C(C3CCCCC3)C12
416	5952	Inactive	581	4	CC(=O)OCC(=O)[C@H]1CC[C@@H]2[C@@]1(CC[C@H]3[C@H]2CCC4=CC(=O)CC[C@]34C)C	O=C1CCC2C(=C1)CCC1C2CCC2C1CCC2	CC1CCC2C(CCC3C4CCCC4CCC23)C1
417	51039	Inactive	719	3	C1C(=C(N2[C@H](S1)[C@@H](C2=O)NC(=O)[C@@H](C3=CC=CC=C3)N)C(=O)O)Cl	O=C(Cc1ccccc1)N[C@@H]1C(=O)N2C1SCC=C2	CC(CC1CCCCC1)CC1C(C)C2CCCCC21
418	9324	Active	488	4	CC(=O)[C@]1(CC[C@@H]2[C@@]1(CC[C@H]3[C@H]2C=C(C4=CC(=O)CC[C@]34C)Cl)C)OC(=O)C	O=C1CCC2C(=C1)C=CC1C2CCC2C1CCC2	CC1CCC2C(CCC3C4CCCC4CCC23)C1
419	657298	Inactive	989	1	CCCC1=CC(=O)NC(=S)N1	O=c1cc[nH]c(=S)[nH]1	CC1CCCC(C)C1
420	5754	Inactive	581	4	C[C@]12CCC(=O)C=C1CC[C@@H]3[C@@H]2[C@H](C[C@]4([C@H]3CC[C@@]4(C(=O)CO)O)C)O	O=C1CCC2C(=C1)CCC1C2CCC2C1CCC2	CC1CCC2C(CCC3C4CCCC4CCC23)C1
421	104845	Active	689	4	CC(=O)[C@H]1CC[C@@H]2[C@@]1(CC(=O)[C@H]3[C@H]2CC[C@@H]4[C@@]3(CC[C@H](C4)O)C)C	O=C1CC2CCCC2C2C1C1CCCCC1CC2	CC1CC2CCCC2C2CCC3CCCCC3C12
422	18283	Inactive	991	2	CC1=CN(C(=O)NC1=O)[C@H]2C=C[C@H](O2)CO	C1O[C@H](C=C1)n1ccc(=O)[nH]c1=O	CC1CCC(C2CCCC2)C(C)C1
423	5910	Inactive	992	2	CC[C@H]1[C@H](COC1=O)CC2=CN=CN2C	O=C1OC[C@@H](C1)Cc1cnc[nH]1	CC1CCC(CC2CCCC2)C1
424	44093	Inactive	48	1	C[C@H](CS)C(=O)N1CCC[C@H]1C(=O)O	C1CCCN1	C1CCCC1
425	60961	Inactive	893	3	C1=NC2=C(C(=N1)N)N=CN2[C@H]3[C@@H]([C@@H]([C@H](O3)CO)O)O	C1CO[C@H](C1)n1cnc2c1ncnc2	C1CCC2C(C1)CCC2C1CCCC1
426	5790	Inactive	73	2	C1[C@@H]([C@H](O[C@H]1N2C=C(C(=O)NC2=O)F)CO)O	O=c1ccn(c(=O)[nH]1)[C@H]1CCCO1	CC1CCC(C2CCCC2)C(C)C1
427	39186	Inactive	996	3	CC(=O)O[C@@H]1[C@@H](SC2=CC=CC=C2N(C1=O)CCN(C)C)C3=CC=C(C=C3)OC	O=C1C[C@@H](Sc2c(N1)cccc2)c1ccccc1	CC1CC2CCCCC2CC(C2CCCCC2)C1
428	101616	Inactive	999	3	CN1[C@@H](CCC[C@@H]1CC(=O)C2=CC=CC=C2)C[C@@H](C3=CC=CC=C3)O	O=C(c1ccccc1)C[C@@H]1CCC[C@@H](N1)CCc1ccccc1	CC(CC1CCCC(CCC2CCCCC2)C1)C1CCCCC1
429	10255	Inactive	48	1	CC(=C)[C@H]1CN[C@@H]([C@H]1CC(=O)O)C(=O)O	C1CCCN1	C1CCCC1
430	31101	Active	1003	7	CC(C)C[C@H]1C(=O)N2CCC[C@H]2[C@]3(N1C(=O)[C@](O3)(C(C)C)NC(=O)[C@H]4CN([C@@H]5CC6=C(NC7=CC=CC(=C67)C5=C4)Br)C)O	O=C([C@H]1CNC2C(=C1)c1cccc3c1c(C2)c[nH]3)N[C@H]1OC2N(C1=O)CC(=O)N1C2CCC1	CC(CC1CC2C(CC(C)C3CCCC32)C1C)C1CCC2CC3CCC4CCCC(C2C1)C43
431	34359	Inactive	3	1	C[C@](CC1=CC(=C(C=C1)O)O)(C(=O)O)NN	c1ccccc1	C1CCCCC1
432	5475158	Inactive	1004	2	CN(C)CCCSC1=CC=CC=C1NC(=O)/C=C/C2=CC=CC=C2	O=C(Nc1ccccc1)/C=C/c1ccccc1	CC(CCC1CCCCC1)CC1CCCCC1
433	2120	Inactive	1005	3	C1=CC2=C3C(=C1)C(=O)N(C(=O)C3=CC=C2)CC(=O)O	O=c1[nH]c(=O)c2c3c1cccc3ccc2	CC1CC(C)C2CCCC3CCCC1C32
434	3689	Inactive	1007	3	CC(C(C1=CC=C(C=C1)O)O)N2CCC(CC2)CC3=CC=CC=C3	c1ccc(cc1)CCN1CCC(CC1)Cc1ccccc1	C1CCC(CCC2CCC(CC3CCCCC3)CC2)CC1
435	68600	Inactive	367	3	CC1=CC(=CC(=C1)C(=O)OC2C[C@H]3CC[C@@H](C2)N3C)C	O=C(c1ccccc1)OC1CC2CCC(C1)N2	CC(CC1CC2CCC(C2)C1)C1CCCCC1
436	5282443	Inactive	1011	3	CC1=CC=C(C=C1)/C(=C\CN2CCCC2)/C3=CC=CC=N3	c1ccc(cc1)/C(=C/CN1CCCC1)/c1ccccn1	C1CCC(C(CCC2CCCC2)C2CCCCC2)CC1
437	1979	Inactive	804	3	CC(=O)OC1CN2CCC1CC2	C1CN2CCC1CC2	C1CC2CCC1CC2
438	2377	Inactive	35	2	CNCCCCOC1=CC=CC=C1CC2=CC=CC=C2	c1ccc(cc1)Cc1ccccc1	C1CCC(CC2CCCCC2)CC1
439	4883	Inactive	3	1	CC(C)NCC(COC1=CC=C(C=C1)NC(=O)C)O	c1ccccc1	C1CCCCC1
440	5278	Inactive	1014	3	C1=CC=C2C(=C1)C(=NN(C2=O)CC3=C(C=C(C=C3)Br)F)CC(=O)O	O=c1n(ncc2c1cccc2)Cc1ccccc1	CC1C(CC2CCCCC2)CCC2CCCCC21
441	10783	Inactive	182	1	CC1=C(SC=N1)CCCl	c1nccs1	C1CCCC1
442	3517	Inactive	3	1	C1=CC(=C(C(=C1)Cl)C=NN=C(N)N)Cl	c1ccccc1	C1CCCCC1
443	688272	Inactive	1015	2	CCN1CCC[C@H]1CNC(=O)C2=C(C=CC(=C2)S(=O)(=O)N)OC	O=C(c1ccccc1)NC[C@@H]1CCCN1	CC(CCC1CCCC1)C1CCCCC1
444	54477	Inactive	1015	2	CCN1CCC[C@H]1CNC(=O)C2=C(C=CC(=C2OC)Br)OC	O=C(c1ccccc1)NC[C@@H]1CCCN1	CC(CCC1CCCC1)C1CCCCC1
445	5311093	Inactive	3	1	CCCCCCCC/C=C\CCCCCCCC(=O)NCC1=CC(=C(C=C1)O)OC	c1ccccc1	C1CCCCC1
446	5311429	Inactive	240	1	CC1(CO[C@H](CN1)CC(=O)O)C	C1CNCCO1	C1CCCCC1
447	688561	Inactive	142	2	CC[C@@H]([C@@H](C1=C2C=CC(=O)NC2=C(C=C1)O)O)NC(C)C	O=c1ccc2c([nH]1)cccc2	CC1CCC2CCCCC2C1
448	107867	Inactive	1019	4	CCN(CC)CC1CCCCN1CC(=O)N2C3=CC=CC=C3C(=O)NC4=C2N=CC=C4	O=C(n1c2ccccc2c(=O)[nH]c2c1nccc2)CN1CCCCC1	CC1CC2CCCCC2C(C(C)CC2CCCCC2)C2CCCCC12
449	4302960	Inactive	1023	4	CC(=O)C1=CC=C(C=C1)C2=CC=C(C=C2)C(=O)NCCCCN3CCN(CC3)C4=CC=CC=C4OC	O=C(c1ccc(cc1)c1ccccc1)NCCCCN1CCN(CC1)c1ccccc1	CC(CCCCCC1CCC(C2CCCCC2)CC1)C1CCC(C2CCCCC2)CC1
450	68736	Inactive	26	1	C1CN[C@@H](C[C@@H]1CP(=O)(O)O)C(=O)O	C1CCCNC1	C1CCCCC1
451	6167	Active	546	3	CC(=O)N[C@H]1CCC2=CC(=C(C(=C2C3=CC=C(C(=O)C=C13)OC)OC)OC)OC	O=c1cccc2c(c1)CCCc1c2cccc1	CC1CCCC2C(CCCC3CCCCC32)C1
452	93504	Inactive	1025	3	CC1([C@H]([C@@H](C2=C(O1)C=CC(=C2)C#N)N3CCCC3=O)O)C	O=C1CCCN1[C@@H]1CCOc2c1cccc2	CC1CCCC1C1CCCC2CCCCC21
453	54676478	Inactive	1027	3	CN1C2=CC=CC=C2C(=C(C1=O)C(=O)N(C)C3=CC=CC=C3)O	O=C(c1cc2ccccc2[nH]c1=O)Nc1ccccc1	CC(CC1CCCCC1)C1CC2CCCCC2CC1C
454	55245	Active	1036	5	CC#C[C@@]1(CC[C@@H]2[C@@]1(C[C@@H](C3=C4CCC(=O)C=C4CC[C@@H]23)C5=CC=C(C=C5)N(C)C)C)O	O=C1CCC2=C3C(CCC2=C1)C1CCCC1C[C@H]3c1ccccc1	CC1CCC2C(CCC3C4CCCC4CC(C4CCCCC4)C23)C1
455	219050	Inactive	1041	4	C1CN(CC=C1C2=CC=CC=C2)CCCCC3=CNC4=C3C=C(C=C4)O	c1ccc(cc1)C1=CCN(CC1)CCCCc1c[nH]c2c1cccc2	C1CCC(C2CCC(CCCCC3CCC4CCCCC34)CC2)CC1
456	9952220	Inactive	1044	3	C[C@H]1[C@H](CCN1CC2=CC=CC=C2)NC(=O)C3=CC(=C(C=C3OC)NC)Cl	O=C(c1ccccc1)N[C@@H]1CCN(C1)Cc1ccccc1	CC(CC1CCC(CC2CCCCC2)C1)C1CCCCC1
457	51576	Inactive	1046	2	CC1(C(=O)C=C(O1)C(=O)O)C2=CC=CC=C2	O=C1C=COC1c1ccccc1	CC1CCCC1C1CCCCC1
458	3033769	Inactive	1015	2	CCN1CCC[C@H]1CNC(=O)C2=C(C(=CC(=C2OC)Cl)Cl)O	O=C(c1ccccc1)NC[C@@H]1CCCN1	CC(CCC1CCCC1)C1CCCCC1
459	56971	Inactive	1052	4	C1CN(CCN1CCCCN2C(=O)C3=CC=CC=C3S2(=O)=O)C4=NC=CC=N4	O=C1c2ccccc2S(=O)(=O)N1CCCCN1CCN(CC1)c1ncccn1	CC1C2CCCCC2C(C)(C)C1CCCCC1CCC(C2CCCCC2)CC1
460	4205	Inactive	1056	4	CN1CCN2C(C1)C3=CC=CC=C3CC4=C2N=CC=C4	c1ccc2c(n1)N1CCNCC1c1c(C2)cccc1	C1CCC2C(C1)CC1CCCCC1C1CCCCC21
461	47528	Inactive	64	1	C1=CC(=CN=C1)C(=O)NCCO[N+](=O)[O-]	c1cccnc1	C1CCCCC1
462	71827	Inactive	255	2	CC1=C(C(=CC=C1)NC2=C(C=CC=N2)C(=O)O)C	c1ccc(cc1)Nc1ccccn1	C1CCC(CC2CCCCC2)CC1
463	4235	Inactive	1057	2	C1COCCN1CCNC(=O)C2=CC=C(C=C2)Cl	O=C(c1ccccc1)NCCN1CCOCC1	CC(CCCC1CCCCC1)C1CCCCC1
464	30627	Inactive	3	1	COC1=CC(=CC(=C1OC)OC)C(=O)NCCCCCC(=O)O	c1ccccc1	C1CCCCC1
465	2999413	Active	1059	2	C[C@H]1CCC[C@@H](CCCCCC2=CC(=CC(=C2C(=O)O1)O)O)O	O=C1OCCCCCCCCCCc2c1cccc2	CC1CCCCCCCCCCCC2CCCCC12
466	2000	Inactive	3	1	CC(=O)NC(CC1=CC=CC=C1)C(=O)O	c1ccccc1	C1CCCCC1
467	65768	Inactive	1061	3	C1=CC=C2C(=C1)C(=CN2)CCNC(=O)C3=CN=CC=C3	O=C(c1cccnc1)NCCc1c[nH]c2c1cccc2	CC(CCCC1CCC2CCCCC21)C1CCCCC1
468	68872	Active	415	2	CC1=CC(=O)OC2=C1C=CC(=C2)OCC#C	O=c1ccc2c(o1)cccc2	CC1CCC2CCCCC2C1
469	4463	Inactive	1067	4	CC1=C2C(=NC=C1)N(C3=C(C=CC=N3)C(=O)N2)C4CC4	O=c1[nH]c2cccnc2n(c2c1cccn2)C1CC1	CC1CC2CCCCC2C(C2CC2)C2CCCCC12
470	34312	Inactive	1071	3	C1C2=CC=CC=C2N(C3=CC=CC=C3C1=O)C(=O)N	O=C1Cc2ccccc2Nc2c1cccc2	CC1CC2CCCCC2CC2CCCCC12
471	68713	Inactive	1079	4	CN1CCN2C3=C(C=C(C=C3)OC)C4=C2C1=NCC4	c1ccc2c(c1)n1CCNC3=NCCc2c13	C1CCC2C(C1)C1CCCC3CCCC2C31
472	68928	Inactive	453	2	CC(CCCNC1=C2C(=CC(=C1)OC)C=CC=N2)N	c1ccc2c(c1)nccc2	C1CCC2CCCCC2C1
473	4990	Inactive	64	1	CNC(=O)OCC1=NC(=CC=C1)COC(=O)NC	c1cccnc1	C1CCCCC1
474	33925	Inactive	1081	2	CCC1(C(=O)N(C(=O)N(C1=O)COC)COC)C2=CC=CC=C2	O=C1NC(=O)NC(=O)C1c1ccccc1	CC1CC(C)C(C2CCCCC2)C(C)C1
475	15139	Inactive	1082	3	COC1=CC=CC=C1N2CCN(CC2)CCCC(=O)C3=CC=C(C=C3)F	O=C(c1ccccc1)CCCN1CCN(CC1)c1ccccc1	CC(CCCC1CCC(C2CCCCC2)CC1)C1CCCCC1
476	159055	Inactive	1083	2	C[C@@]12CC[C@@H](C1(C)C)CC2=O	O=C1CC2CC1CC2	CC1CC2CCC1C2
477	6654	Inactive	1084	3	CC1=CCC2CC1C2(C)C	C1=CC2CC(C1)C2	C1CC2CC(C1)C2
478	7594	Inactive	1085	2	C1=CC=C(C=C1)NC(=NC2=CC=CC=C2)N	c1ccc(cc1)N/C=N/c1ccccc1	C1CCC(CCCC2CCCCC2)CC1
479	31236	Inactive	3	1	C1=CC=C(C=C1)OCCO	c1ccccc1	C1CCCCC1
480	3054	Inactive	1086	2	CCC(=C(CC)C1=CC=C(C=C1)O)C2=CC=C(C=C2)O	c1ccc(cc1)C=Cc1ccccc1	C1CCC(CCC2CCCCC2)CC1
481	5288209	Active	1087	2	CC1=C(C(CCC1)(C)C)/C=C/C(=C/C=C/C(=C/C(=O)NC2=CC=C(C=C2)O)/C)/C	O=C(Nc1ccccc1)/C=C/C=C/C=C/C=C/C1=CCCCC1	CC(CCCCCCCCC1CCCCC1)CC1CCCCC1
482	447043	Inactive	1091	3	CC[C@@H]1[C@@]([C@@H]([C@H](N(C[C@@H](C[C@@]([C@@H]([C@H]([C@@H]([C@H](C(=O)O1)C)O[C@H]2C[C@@]([C@H]([C@@H](O2)C)O)(C)OC)C)O[C@H]3[C@@H]([C@H](C[C@H](O3)C)N(C)C)O)(C)O)C)C)C)O)(C)O	O=C1OCCCCNCCCC[C@H](C[C@H](C1)O[C@@H]1CCCCO1)O[C@@H]1CCCCO1	CC1CCCCCCCCCCC(CC2CCCCC2)CC(CC2CCCCC2)C1
483	30541	Inactive	3	1	CCCCC(CC)COC(=O)C1=CC=C(C=C1)N(C)C	c1ccccc1	C1CCCCC1
484	20039	Inactive	893	3	C1C[C@@H](O[C@@H]1CO)N2C=NC3=C2N=CN=C3N	C1CO[C@H](C1)n1cnc2c1ncnc2	C1CCC2C(C1)CCC2C1CCCC1
485	931	Inactive	252	2	C1=CC=C2C=CC=CC2=C1	c1ccc2c(c1)cccc2	C1CCC2CCCCC2C1
486	2365	Inactive	1092	1	C1COC1=O	C1COC1=O	CC1CCC1
487	4684	Inactive	3	1	C1=CC(=CC=C1O)Cl	c1ccccc1	C1CCCCC1
488	19266	Inactive	3	1	CC(=O)NC1=CC=C(C=C1)C(=O)O	c1ccccc1	C1CCCCC1
489	7239	Inactive	3	1	C1=CC=C(C(=C1)Cl)Cl	c1ccccc1	C1CCCCC1
490	460	Inactive	3	1	COC1=CC=CC=C1O	c1ccccc1	C1CCCCC1
491	5794	Inactive	146	2	CCCCOCCOCCOCC1=CC2=C(C=C1CCC)OCO2	C1Oc2c(O1)cccc2	C1CCC2CCCC2C1
492	1140	Inactive	3	1	CC1=CC=CC=C1	c1ccccc1	C1CCCCC1
493	7582	Inactive	1093	2	C1CCC(CC1)NC2CCCCC2	C1CCC(CC1)NC1CCCCC1	C1CCC(CC2CCCCC2)CC1
494	6781	Inactive	3	1	CCOC(=O)C1=CC=CC=C1C(=O)OCC	c1ccccc1	C1CCCCC1
495	6862	Inactive	252	2	C1=CC=C2C(=C1)C=CC=C2CC(=O)O	c1ccc2c(c1)cccc2	C1CCC2CCCCC2C1
496	9880	Active	1097	5	CC(=O)[C@]1(CC[C@@H]2[C@@]1(CC[C@H]3[C@H]2C=C(C4=CC(=O)[C@@H]5C[C@@H]5[C@]34C)Cl)C)OC(=O)C	O=C1C=C2C=CC3C(C2C2C1C2)CCC1C3CCC1	CC1CC2CCC3C4CCCC4CCC3C2C2CC12
497	439280	Inactive	22	2	C1=CC2=C(C=C1O)C(=CN2)C[C@@H](C(=O)O)N	c1ccc2c(c1)[nH]cc2	C1CCC2CCCC2C1
498	134601	Inactive	3	1	COC(=O)[C@H](CC1=CC=CC=C1)NC(=O)[C@H](CC(=O)O)N	c1ccccc1	C1CCCCC1
499	441140	Active	1100	3	C[C@@H]1CC(=O)C=C([C@]12C(=O)C3=C(O2)C(=C(C=C3OC)OC)Cl)OC	O=C1CC[C@]2(C=C1)Oc1c(C2=O)cccc1	CC1CCC2(CC1)CC1CCCCC1C2C
500	370	Inactive	3	1	C1=C(C=C(C(=C1O)O)O)C(=O)O	c1ccccc1	C1CCCCC1
501	7108	Inactive	56	3	C1=CC=C2C(=C1)NC3=CC=CC=C3S2	c1ccc2c(c1)Sc1c(N2)cccc1	C1CCC2CC3CCCCC3CC2C1
502	19188	Inactive	3	1	C1=CC=C(C=C1)OCC(=O)O	c1ccccc1	C1CCCCC1
503	2155	Inactive	182	1	C1=CSC(=N1)N	c1nccs1	C1CCCC1
504	227	Inactive	3	1	C1=CC=C(C(=C1)C(=O)O)N	c1ccccc1	C1CCCCC1
505	4284	Inactive	3	1	CCN(CC)C(=O)C1=CC(=CC=C1)C	c1ccccc1	C1CCCCC1
506	3552	Inactive	3	1	C1=CC(=CC=C1C(=O)O)S(=O)(=O)N(Cl)Cl	c1ccccc1	C1CCCCC1
507	8447	Inactive	1103	4	C1=CC=C2C(=C1)N=C(S2)SSC3=NC4=CC=CC=C4S3	c1ccc2c(c1)sc(n2)SSc1nc2c(s1)cccc2	C1CCC2CC(CCC3CC4CCCCC4C3)CC2C1
508	10316	Inactive	1104	2	C1=CC=C(C=C1)N=[N+](C2=CC=CC=C2)[O-]	c1ccc(cc1)/[NH+]=N/c1ccccc1	C1CCC(CCC2CCCCC2)CC1
509	904	Inactive	3	1	CC(=O)NC1=CC=CC=C1	c1ccccc1	C1CCCCC1
510	7362	Inactive	44	1	C1=COC(=C1)C=O	c1ccco1	C1CCCC1
511	1732	Inactive	3	1	CC1=C(C=CC(=C1)O)Cl	c1ccccc1	C1CCCCC1
512	7452	Inactive	3	1	C1=CC(=CC(=C1)[N+](=O)[O-])[N+](=O)[O-]	c1ccccc1	C1CCCCC1
513	12358480	Inactive	1111	5	C1[C@@H]2[C@@H]3[C@H]([C@H]1[C@H]4[C@@H]2O4)[C@@]5(C(=C([C@]3(C5(Cl)Cl)Cl)Cl)Cl)Cl	C1=CC2CC1C1C2C2CC1[C@@H]1[C@H]2O1	C1CC2CC1C1C3CC(C4CC43)C21
514	967	Inactive	71	1	C1=C(NC(=O)NC1=O)C(=O)O	O=c1cc[nH]c(=O)[nH]1	CC1CCCC(C)C1
515	2950	Inactive	929	3	C1=CC2=C(C(=C1)O)C(=O)C3=C(C2=O)C=CC=C3O	O=C1c2ccccc2C(=O)c2c1cccc2	CC1C2CCCCC2C(C)C2CCCCC12
516	8400	Inactive	1112	2	C1=CC=C(C=C1)C(C(=O)C2=CC=CC=C2)O	O=C(c1ccccc1)Cc1ccccc1	CC(CC1CCCCC1)C1CCCCC1
517	7416	Inactive	3	1	C1=CC=C(C=C1)[N+](=O)[O-]	c1ccccc1	C1CCCCC1
518	6537493	Inactive	1150	9	C[C@H]1CC[C@@H]2[C@H]([C@H]3[C@@H](N2C1)C[C@@H]4[C@@]3(CC[C@H]5[C@H]4CC=C6[C@@]5(CCC(C6)O[C@H]7[C@@H]([C@H]([C@H]([C@H](O7)CO)O)O[C@H]8[C@@H]([C@H]([C@@H]([C@H](O8)CO)O)O)O)O[C@@H]9[C@@H]([C@@H]([C@H]([C@@H](O9)C)O)O)O)C)C)C	C1CC[C@@H](OC1)O[C@H]1[C@@H](CCO[C@@H]1OC1CCC2C(=CCC3C2CCC2C3CC3C2CC2N3CCCC2)C1)O[C@@H]1CCCCO1	C1CCC(CC2CCCC(CC3CCC4C(CCC5C4CCC4C6CC7CCCCC7C6CC54)C3)C2CC2CCCCC2)CC1
519	3314	Inactive	3	1	COC1=C(C=CC(=C1)CC=C)O	c1ccccc1	C1CCCCC1
520	7703	Inactive	3	1	CC=CC1=CC=C(C=C1)OC	c1ccccc1	C1CCCCC1
521	5054	Inactive	3	1	C1=CC(=CC(=C1)O)O	c1ccccc1	C1CCCCC1
522	637511	Inactive	3	1	C1=CC=C(C=C1)/C=C/C=O	c1ccccc1	C1CCCCC1
523	5991	Active	9	4	C[C@]12CC[C@H]3[C@H]([C@@H]1CC[C@]2(C#C)O)CCC4=C3C=CC(=C4)O	C1CC2C(C1)C1CCc3c(C1CC2)cccc3	C1CCC2C(C1)CCC1C3CCCC3CCC21
524	41375	Inactive	1152	3	CON=C(C1=CC=CO1)C(=O)N[C@H]2[C@@H]3N(C2=O)C(=C(CS3)COC(=O)N)C(=O)O	O=C1N2C=CCSC2[C@@H]1NC(=O)C(=N)c1ccco1	CC(CC1C(C)C2CCCCC21)C(C)C1CCCC1
525	3282	Inactive	3	1	CCOC1=CC=CC=C1C(=O)N	c1ccccc1	C1CCCCC1
526	2758	Inactive	1153	3	CC1(C2CCC(O1)(CC2)C)C	C1CC2CCC1OC2	C1CC2CCC1CC2
527	10255083	Inactive	1156	4	CC1=C2C(=CC(=C1C(=O)O)O)C(=O)C3=C(C2=O)C(=C(C(=C3O)O)[C@H]4[C@@H]([C@H]([C@@H]([C@H](O4)CO)O)O)O)O	O=C1c2cc(ccc2C(=O)c2c1cccc2)C1CCCCO1	CC1C2CCCCC2C(C)C2CC(C3CCCCC3)CCC12
528	5281007	Inactive	1157	1	CN(C)NN=C1C(=NC=N1)C(=O)N	N=C1C=NC=N1	CC1CCCC1
529	244	Inactive	3	1	C1=CC=C(C=C1)CO	c1ccccc1	C1CCCCC1
530	122685	Inactive	1158	3	C1[C@H]([C@@H]([C@@H](C[C@]1(C(=O)O)OC(=O)C=CC2=CC(=C(C=C2)O)O)OC(=O)C=CC3=CC(=C(C=C3)O)O)O)O	O=C(O[C@@H]1CCC[C@@H](C1)OC(=O)C=Cc1ccccc1)C=Cc1ccccc1	CC(CCC1CCCCC1)CC1CCCC(CC(C)CCC2CCCCC2)C1
531	6435801	Inactive	78	1	C1CN(C[C@@H](N1)C(=O)O)C/C=C/P(=O)(O)O	N1CCNCC1	C1CCCCC1
532	60910	Inactive	3	1	COP(=O)(C(C1=CC=C(C=C1)Cl)OP(=O)(OC)OC)OC	c1ccccc1	C1CCCCC1
533	6436135	Inactive	1162	3	CCC(CC)(CC(=O)NC1=CC=CC(=C1)/C=C/C2=NC(=CS2)C3CCC3)C(=O)O	C1CC(C1)c1csc(n1)/C=C/c1ccccc1	C1CCC(CCC2CCC(C3CCC3)C2)CC1
534	57364	Inactive	1041	4	C1CN(CC=C1C2=CC=CC=C2)CCCCC3=CNC4=C3C=C(C=C4)C(=O)O	c1ccc(cc1)C1=CCN(CC1)CCCCc1c[nH]c2c1cccc2	C1CCC(C2CCC(CCCCC3CCC4CCCCC34)CC2)CC1
535	60703	Inactive	1007	3	C1CN(CCC1CC2=CC=C(C=C2)F)CC(C3=CC=C(C=C3)Cl)O	c1ccc(cc1)CCN1CCC(CC1)Cc1ccccc1	C1CCC(CCC2CCC(CC3CCCCC3)CC2)CC1
536	107930	Inactive	1166	4	CN1CCC2=CC(=C(C=C2[C@@H]3[C@@H]1CCC4=CC=CC=C34)O)Cl	c1ccc2c(c1)C1C(NCC2)CCc2c1cccc2	C1CCC2C(C1)CCCC1CCC3CCCCC3C12
537	60196272	Inactive	1180	5	COC1=C(C=C(C=C1)S(=O)(=O)N2[C@@H]([C@@](C3=C2C=CC(=C3)Cl)(C4=CC=CC=C4Cl)O)C(=O)N5CCC[C@@H]5C(=O)N)OC	O=C([C@@H]1C(c2ccccc2)c2c(N1S(=O)(=O)c1ccccc1)cccc2)N1CCCC1	CC(C1CCCC1)C1C(C2CCCCC2)C2CCCCC2C1C(C)(C)C1CCCCC1
538	6291	Active	9	4	C[C@]12CC[C@H]3[C@H]([C@@H]1CC[C@]2(C#C)O)CCC4=C3C=CC(=C4)OC	C1CC2C(C1)C1CCc3c(C1CC2)cccc3	C1CCC2C(C1)CCC1C3CCCC3CCC21
539	37768	Inactive	1181	3	C1[C@@H]([C@H]([C@@H]([C@H]([C@@H]1NC(=O)[C@H](CCN)O)O[C@@H]2[C@@H]([C@H]([C@@H]([C@H](O2)CO)O)N)O)O)O[C@@H]3[C@@H]([C@H]([C@@H]([C@H](O3)CN)O)O)O)N	C1CC[C@@H](OC1)O[C@@H]1CCC[C@@H](C1)O[C@H]1CCCCO1	C1CCC(CC2CCCC(CC3CCCCC3)C2)CC1
540	936	Inactive	64	1	C1=CC(=CN=C1)C(=O)N	c1cccnc1	C1CCCCC1
541	7389	Inactive	3	1	C1=CC(=CC=C1N)[As](=O)(O)O	c1ccccc1	C1CCCCC1
542	180559	Inactive	3	1	CC(C)NC[C@H](COC1=CC=C(C=C1)CC(=O)N)O	c1ccccc1	C1CCCCC1
543	446727	Inactive	73	2	C1[C@@H]([C@H](O[C@H]1N2C=C(C(=O)NC2=O)/C=C/Br)CO)O	O=c1ccn(c(=O)[nH]1)[C@H]1CCCO1	CC1CCC(C2CCCC2)C(C)C1
544	854019	Inactive	1182	2	CN1[C@@H](CCC1=O)C2=CN=CC=C2	O=C1CC[C@H](N1)c1cccnc1	CC1CCC(C2CCCCC2)C1
545	18343	Inactive	73	2	C[C@@H]1[C@H]([C@H]([C@@H](O1)N2C=C(C(=O)NC2=O)F)O)O	O=c1ccn(c(=O)[nH]1)[C@H]1CCCO1	CC1CCC(C2CCCC2)C(C)C1
546	6238	Inactive	581	4	CC(=O)[C@]1(CC[C@@H]2[C@@]1(CC[C@H]3[C@H]2CCC4=CC(=O)CC[C@]34C)C)O	O=C1CCC2C(=C1)CCC1C2CCC2C1CCC2	CC1CCC2C(CCC3C4CCCC4CCC23)C1
547	104762	Inactive	892	2	C1=NC(=C(N1[C@H]2[C@@H]([C@@H]([C@H](O2)CO)O)O)O)C(=O)N	C1CO[C@H](C1)n1cncc1	C1CCC(C2CCCC2)C1
548	441350	Inactive	3	1	C[C@](CC1=CC=C(C=C1)O)(C(=O)O)N	c1ccccc1	C1CCCCC1
549	3074827	Inactive	1	1	CC1(CCC(CC1)NC(=O)[C@H](CCC(=O)O)N)C	C1CCCCC1	C1CCCCC1
550	6603980	Inactive	1187	3	C[C@@H]1C(=O)N=C2N1CC3=C(N2)C=CC=C3Cl	O=C1N=C2N(C1)Cc1c(N2)cccc1	CC1CC2CC3CCCCC3CC2C1
551	123015	Inactive	1191	3	CC1=CC(=C(N1)C=C2C3=CC=CC=C3NC2=O)C	O=C1Nc2c(C1=Cc1[nH]ccc1)cccc2	CC1CC2CCCCC2C1CC1CCCC1
552	5311064	Inactive	1192	2	COC1=C(C=C(C=C1)CCNC[C@@H](C2=CC=C(C=C2)O)O)OC	N(CCc1ccccc1)CCc1ccccc1	C1CCC(CCCCCC2CCCCC2)CC1
553	443951	Inactive	880	4	CCN(CC)C(=O)N[C@H]1C[C@H]2[C@@H](CC3=CNC4=CC=CC2=C34)N(C1)C	C1CNC2C(C1)c1cccc3c1c(C2)c[nH]3	C1CCC2C(C1)CC1CCC3CCCC2C31
554	5216	Inactive	91	1	CCNC1=NC(=NC(=N1)Cl)NCC	n1cncnc1	C1CCCCC1
555	4685	Inactive	3	1	C1=CC(=CC=C1Cl)Cl	c1ccccc1	C1CCCCC1
556	2075	Inactive	3	1	C1=CC(=C(C=C1[N+](=O)[O-])Cl)C(=O)N	c1ccccc1	C1CCCCC1
557	4767	Inactive	1194	3	CC(=CC1C(C1(C)C)C(=O)OCC2=CC(=CC=C2)OC3=CC=CC=C3)C	O=C(C1CC1)OCc1cccc(c1)Oc1ccccc1	CC(CCC1CCCC(CC2CCCCC2)C1)C1CC1
558	86418	Inactive	1195	2	C1CN(C(=N1)N[N+](=O)[O-])CC2=CN=C(C=C2)Cl	c1ccc(cn1)CN1C=NCC1	C1CCC(CC2CCCC2)CC1
559	1201549	Inactive	1199	4	CN1[C@@H]2CC[C@H]1CC(C2)OC(C3=CC=CC=C3)C4=CC=CC=C4	O(C(c1ccccc1)c1ccccc1)C1CC2CCC(C1)N2	C1CCC(C(CC2CC3CCC(C3)C2)C2CCCCC2)CC1
560	2723	Inactive	3	1	CC1=CC(=CC(=C1Cl)C)O	c1ccccc1	C1CCCCC1
561	5959	Inactive	3	1	C1=CC(=CC=C1[C@H]([C@@H](CO)NC(=O)C(Cl)Cl)O)[N+](=O)[O-]	c1ccccc1	C1CCCCC1
562	3023	Inactive	1201	3	C1=CC=C2C(=C1)C3=CC=CC=C3S2	c1ccc2c(c1)sc1c2cccc1	C1CCC2C(C1)CC1CCCCC12
563	12560	Inactive	1204	3	CC[C@@H]1[C@@]([C@@H]([C@H](C(=O)[C@@H](C[C@@]([C@@H]([C@H]([C@@H]([C@H](C(=O)O1)C)O[C@H]2C[C@@]([C@H]([C@@H](O2)C)O)(C)OC)C)O[C@H]3[C@@H]([C@H](C[C@H](O3)C)N(C)C)O)(C)O)C)C)O)(C)O	O=C1CCCCOC(=O)C[C@@H](C[C@@H](CCC1)O[C@H]1CCCCO1)O[C@@H]1CCCCO1	CC1CCCCCC(C)CC(CC2CCCCC2)CC(CC2CCCCC2)CCC1
564	13791	Active	9	4	CCCCC(=O)O[C@H]1CC[C@@H]2[C@@]1(CC[C@H]3[C@H]2CCC4=C3C=CC(=C4)O)C	C1CC2C(C1)C1CCc3c(C1CC2)cccc3	C1CCC2C(C1)CCC1C3CCCC3CCC21
565	3718	Inactive	1206	3	CC(C1=CC=C(C=C1)N2CC3=CC=CC=C3C2=O)C(=O)O	O=C1N(Cc2c1cccc2)c1ccccc1	CC1C2CCCCC2CC1C1CCCCC1
566	6883	Inactive	1207	2	C1[C@H]([C@@H]2[C@H](O1)[C@H](CO2)O[N+](=O)[O-])O[N+](=O)[O-]	C1CC2C(O1)CCO2	C1CC2CCCC2C1
567	11333	Inactive	1208	2	C([C@@H]1[C@@H]([C@@H]([C@H]([C@@H](O1)O[C@@H]2[C@H](O[C@@]([C@H]2O)(CO)O)CO)O)O)O)O	C1CC[C@H](OC1)O[C@@H]1COCC1	C1CCC(CC2CCCC2)CC1
568	6279	Active	581	4	C[C@H]1C[C@@H]2[C@H](CC[C@]3([C@H]2CC[C@@]3(C(=O)C)OC(=O)C)C)[C@@]4(C1=CC(=O)CC4)C	O=C1CCC2C(=C1)CCC1C2CCC2C1CCC2	CC1CCC2C(CCC3C4CCCC4CCC23)C1
569	4511	Inactive	3	1	C1=C(C=C(C=C1[N+](=O)[O-])[N+](=O)[O-])C(=O)N	c1ccccc1	C1CCCCC1
570	6230	Active	581	4	C[C@]12CC[C@H]3[C@H]([C@@H]1CC[C@]2(C#C)O)CCC4=CC(=O)CC[C@H]34	O=C1CCC2C(=C1)CCC1C2CCC2C1CCC2	CC1CCC2C(CCC3C4CCCC4CCC23)C1
571	4753	Inactive	3	1	C1=CC=C(C=C1)CC(=O)NC(=O)N	c1ccccc1	C1CCCCC1
572	5755	Inactive	494	4	C[C@]12C[C@@H]([C@H]3[C@H]([C@@H]1CC[C@@]2(C(=O)CO)O)CCC4=CC(=O)C=C[C@]34C)O	O=C1C=CC2C(=C1)CCC1C2CCC2C1CCC2	CC1CCC2C(CCC3C4CCCC4CCC23)C1
573	5834	Inactive	494	4	CC(=O)OCC(=O)[C@]1(CC[C@@H]2[C@@]1(C[C@@H]([C@H]3[C@H]2CCC4=CC(=O)C=C[C@]34C)O)C)O	O=C1C=CC2C(=C1)CCC1C2CCC2C1CCC2	CC1CCC2C(CCC3C4CCCC4CCC23)C1
574	5458213	Active	1212	6	C[C@H]1/C=C/C=C(\C(=O)NC\2=C(C3=C(C(=C4C(=C3C(=O)/C2=C\NN5CCN(CC5)C)C(=O)[C@](O4)(O/C=C/[C@@H]([C@H]([C@H]([C@@H]([C@@H]([C@@H]([C@H]1O)C)O)C)OC(=O)C)C)OC)C)C)O)O)/C	O=C1/C=C\C=C/CCCCCCCC/C=C\OC2C(=O)c3c4c(C=C(N1)/C(=C/NN1CCNCC1)/C4=O)ccc3O2	CC1CCCCCCCCCCCCCCCC2CC3CCC4CC(C1)C(CCC1CCCCC1)C(C)C4C3C2C
575	5146	Inactive	3	1	C1=CC=C(C(=C1)CO)O	c1ccccc1	C1CCCCC1
576	60196278	Active	1243	6	CC(C)C[C@H]1C(=O)N[C@@H](C(=O)N2CCC[C@H]2C(=O)N[C@H](C(=O)NC(C(=O)N[C@H](C(=O)N[C@H](C(=O)N[C@H](C(=O)N[C@H](C(=O)N[C@H](C(=O)N1)CCCN)C(C)C)CC3=CC=C(C=C3)O)CCC(=O)O)CC(=O)O)CC4=CC=CC=C4)CC5=CC=CC=C5)CC6=CC=CC=C6	O=C1NCC(=O)N[C@H](Cc2ccccc2)C(=O)NCC(=O)NCC(=O)NCC(=O)N[C@H](C(=O)N2C(C(=O)N[C@@H](C(=O)NC(C(=O)NC1)Cc1ccccc1)Cc1ccccc1)CCC2)Cc1ccccc1	CC1CCC(C)CCC(C)C(CC2CCCCC2)CC(C)CCC(C)CCC(C)C(CC2CCCCC2)CC(C)C(CC2CCCCC2)CC(C)C2CCCC2C(C)C(CC2CCCCC2)CC(C)CC1
577	1985	Inactive	3	1	CC(=O)NC1=C(C=CC(=C1)[As](=O)(O)O)O	c1ccccc1	C1CCCCC1
578	2453	Inactive	453	2	C1=CC2=C(C(=C(C=C2Br)Br)O)N=C1	c1ccc2c(c1)nccc2	C1CCC2CCCCC2C1
579	3362	Inactive	3	1	CCC(=O)C1=C(C=C(C=C1O)O)O	c1ccccc1	C1CCCCC1
580	15376	Inactive	1253	5	CC[C@@]12CCCN3[C@@H]1C4=C(CC3)C5=CC=CC=C5N4[C@](C2)(C(=O)OC)O	C1CC2CCn3c4C2N(C1)CCc4c1c3cccc1	C1CC2CCC3C4CCCCC4C4CCC(C1)C2C34
581	439174	Inactive	510	1	CC(=O)N[C@@H]1[C@H]([C@@H]([C@H](OC1O)CO)O)O	C1CCCOC1	C1CCCCC1
582	3723	Inactive	3	1	CC(=O)NCC1=C(C(=C(C(=C1I)C(=O)O)I)NC(=O)C)I	c1ccccc1	C1CCCCC1
583	2122	Inactive	60	2	C=CCSCC1NC2=CC(=C(C=C2S(=O)(=O)N1)S(=O)(=O)N)Cl	O=S1(=O)NCNc2c1cccc2	CC1(C)CCCC2CCCCC21
584	190	Inactive	1254	2	C1=NC2=C(N1)C(=NC=N2)N	c1ncc2c(n1)nc[nH]2	C1CCC2CCCC2C1
585	442021	Inactive	1319	7	COC1=C(C=C2C(=C1)[C@]34CCN5[C@H]3C[C@@H]6[C@@H]7[C@@H]4N2C(=O)C[C@@H]7OCC=C6C5)OC	O=C1CC2OCC=C3C4C2C2N1c1ccccc1[C@]12CCN(C1C4)C3	CC1CC2CCCC3CC4CCC56C4CC3C2C5C1C1CCCCC16
586	4059	Inactive	3	1	CC1=CC=CC=C1OCC(CO)O	c1ccccc1	C1CCCCC1
587	1984	Inactive	937	2	CC(=O)NC1=CC=C(C=C1)OC(=O)C2=CC=CC=C2O	O=C(c1ccccc1)Oc1ccccc1	CC(CC1CCCCC1)C1CCCCC1
588	5143	Inactive	1050	2	C1=CC=C2C(=C1)C(=O)NS2(=O)=O	O=C1NS(=O)(=O)c2c1cccc2	CC1CC(C)(C)C2CCCCC12
589	9818306	Active	9	4	CC(=O)OC1=CC2=C(C=C1)[C@H]3CC[C@]4([C@H]([C@@H]3CC2)CC[C@@H]4O)C	C1CC2C(C1)C1CCc3c(C1CC2)cccc3	C1CCC2C(C1)CCC1C3CCCC3CCC21
590	2581	Inactive	1320	3	CC(C1=CC2=C(C=C1)C3=C(N2)C=CC(=C3)Cl)C(=O)O	c1ccc2c(c1)[nH]c1c2cccc1	C1CCC2C(C1)CC1CCCCC12
591	5773	Inactive	630	4	C1C(=C(N2[C@H](S1)[C@@H](C2=O)NC(=O)CC3=CC=CS3)C(=O)[O-])C[N+]4=CC=CC=C4	O=C(N[C@@H]1C(=O)N2C1SCC(=C2)C[n+]1ccccc1)Cc1cccs1	CC(CC1CCCC1)CC1C(C)C2CC(CC3CCCCC3)CCC12
592	6780	Inactive	929	3	C1=CC=C2C(=C1)C(=O)C3=CC=CC=C3C2=O	O=C1c2ccccc2C(=O)c2c1cccc2	CC1C2CCCCC2C(C)C2CCCCC12
593	2197	Inactive	444	3	COC1=CC=C(C=C1)C2C(=O)C3=CC=CC=C3C2=O	O=C1C(c2ccccc2)C(=O)c2c1cccc2	CC1C2CCCCC2C(C)C1C1CCCCC1
594	2345	Inactive	1321	2	C1=CC=C(C=C1)COC(=O)C2=CC=CC=C2	O=C(c1ccccc1)OCc1ccccc1	CC(CCC1CCCCC1)C1CCCCC1
595	3092	Inactive	3	1	CC1=C(C=C(C=C1C(=O)N)[N+](=O)[O-])[N+](=O)[O-]	c1ccccc1	C1CCCCC1
596	2741	Inactive	439	2	C1=CC=C2C(=C1)C(=O)C=C(O2)C(=O)O	O=c1ccoc2c1cccc2	CC1CCCC2CCCCC12
597	7027	Inactive	1322	1	C([C@@H]1[C@H]([C@@H]([C@H](C(=O)O1)O)O)O)O	O=C1CCCCO1	CC1CCCCC1
598	72139	Inactive	1324	2	C1=CC2=C(C=C1O)OC(=O)S2	O=c1oc2c(s1)cccc2	CC1CC2CCCCC2C1
599	14520	Inactive	1325	1	CC(=O)NC1CCSC1=O	O=C1CCCS1	CC1CCCC1
600	2799	Inactive	35	2	CC(C)(C)CC(C)(C)C1=CC(=C(C=C1)O)CC2=C(C=C(C=C2)Cl)Cl	c1ccc(cc1)Cc1ccccc1	C1CCC(CC2CCCCC2)CC1
601	66377	Inactive	73	2	CCC1=CN(C(=O)NC1=O)[C@H]2C[C@@H]([C@H](O2)CO)O	O=c1ccn(c(=O)[nH]1)[C@H]1CCCO1	CC1CCC(C2CCCC2)C(C)C1
602	5281613	Inactive	1331	5	C[C@H]1[C@@H]([C@H]([C@H]([C@@H](O1)OC[C@@H]2[C@H]([C@@H]([C@H]([C@@H](O2)OC3=CC(=C4C(=C3)OC(=CC4=O)C5=CC(=C(C=C5)OC)O)O)O)O)O)O)O)O	O=c1cc(oc2c1ccc(c2)O[C@H]1CCC[C@H](O1)CO[C@H]1CCCCO1)c1ccccc1	CC1CC(C2CCCCC2)CC2CC(CC3CCCC(CCC4CCCCC4)C3)CCC12
603	26133	Inactive	581	4	CCCC(=O)O[C@@]1(CC[C@@H]2[C@@]1(C[C@@H]([C@H]3[C@H]2CCC4=CC(=O)CC[C@]34C)O)C)C(=O)CO	O=C1CCC2C(=C1)CCC1C2CCC2C1CCC2	CC1CCC2C(CCC3C4CCCC4CCC23)C1
604	5453	Inactive	1334	3	C1CN1P(=S)(N2CC2)N3CC3	S=P(N1CC1)(N1CC1)N1CC1	CC(C1CC1)(C1CC1)C1CC1
605	5424	Inactive	84	1	C1(=C(C(=O)C(=C(C1=O)O)O)O)O	O=C1C=CC(=O)C=C1	CC1CCC(C)CC1
606	5334	Inactive	1335	2	CC(=O)NC1=CC=C(C=C1)S(=O)(=O)NC2=CC=C(C=C2)[N+](=O)[O-]	O=S(=O)(c1ccccc1)Nc1ccccc1	CC(C)(CC1CCCCC1)C1CCCCC1
607	4842	Inactive	78	1	C1CN(CCN1C(=O)CCBr)C(=O)CCBr	N1CCNCC1	C1CCCCC1
608	3316	Active	3	1	CCCCCCOC1=CC=CC=C1C(=O)N	c1ccccc1	C1CCCCC1
609	5198	Inactive	1	1	CC1CCC(CC1)NC(=O)N(CCCl)N=O	C1CCCCC1	C1CCCCC1
610	9941647	Inactive	1343	4	C[C@@H]1[C@H]([C@@H]([C@@H]([C@@H](O1)OC\2CC3C(C(CC(O3)(CC(CC(CC(CC(CC(=O)CC(CC(=O)OC(C(/C=C/C=C/C=C/C=C/C=C/C=C/C=C2)C)C(C)CCC(CC(=O)C4=CC=C(C=C4)NC)O)O)O)O)O)O)O)O)C(=O)OC)O)N)O	O=C1CCCCCCCCCC2CCCC(O2)CC(/C=C\C=C/C=C\C=C/C=C\C=C/C=C\CC(OC(=O)CCC1)CCCCCC(=O)c1ccccc1)O[C@H]1CCCCO1	CC1CCCCCCCCCC2CCCC(C2)CC(CC2CCCCC2)CCCCCCCCCCCCCCCC(CCCCCC(C)C2CCCCC2)CC(C)CCC1
611	5055	Inactive	3	1	CC(=O)OC1=CC=CC(=C1)O	c1ccccc1	C1CCCCC1
612	9578507	Inactive	1380	7	C[C@H]1CC[C@]2(C[C@@H]3C[C@H](O2)C/C=C(/[C@H]([C@H](/C=C/C=C/4\CO[C@H]\5[C@@]4([C@@H](C=C(/C5=N/O)C)C(=O)O3)O)C)O[C@H]6C[C@@H]([C@H]([C@@H](O6)C)O)OC)\C)O[C@@H]1C7CCCCC7	O=C1OC2CC(C/C=C\[C@H](C/C=C\C=C\3/C4C1C=CC(=N)C4OC3)O[C@@H]1CCCCO1)O[C@]1(C2)CCCC(O1)C1CCCCC1	CC1CCC2C(C)CC3CC(CCCC(CC4CCCCC4)CCCCC4CCC1C42)CC1(CCCC(C2CCCCC2)C1)C3
613	3032818	Inactive	252	2	C[C@H](CO)C1=CC2=C(C=C1)C=C(C=C2)OC	c1ccc2c(c1)cccc2	C1CCC2CCCCC2C1
614	443958	Inactive	1385	6	CC(=O)OCC(=O)[C@@]12[C@@H](C[C@@H]3[C@@]1(C[C@@H]([C@]4([C@H]3CCC5=CC(=O)C=C[C@@]54C)F)O)C)OC6(O2)CCCC6	O=C1C=CC2C(=C1)CCC1C2CCC2C1CC1C2OC2(O1)CCCC2	CC1CCC2C(CCC3C2CCC2C4CC5(CCCC5)CC4CC23)C1
615	5037	Inactive	606	2	CC1=C(C(=O)N(N1C)C2=CC=CC=C2)NC(C)C	O=c1cc[nH]n1c1ccccc1	CC1CCCC1C1CCCCC1
616	32798	Active	494	4	CCC(=O)O[C@@]1([C@H](C[C@@H]2[C@@]1(C[C@@H]([C@]3([C@H]2CCC4=CC(=O)C=C[C@@]43C)F)O)C)C)C(=O)CCl	O=C1C=CC2C(=C1)CCC1C2CCC2C1CCC2	CC1CCC2C(CCC3C4CCCC4CCC23)C1
617	5284537	Active	1097	5	CC(=O)[C@]1(CC[C@@H]2[C@@]1(CC[C@H]3[C@H]2C=C(C4=CC(=O)[C@@H]5C[C@@H]5[C@]34C)Cl)C)O	O=C1C=C2C=CC3C(C2C2C1C2)CCC1C3CCC1	CC1CC2CCC3C4CCCC4CCC3C2C2CC12
618	4747	Inactive	623	4	C1CN(CCC1O)CCCN2C3=CC=CC=C3SC4=C2C=C(C=C4)C#N	C1CCN(CC1)CCCN1c2ccccc2Sc2c1cccc2	C1CCC(CCCC2C3CCCCC3CC3CCCCC32)CC1
619	1269845	Inactive	989	1	C1=CNC(=S)NC1=O	O=c1cc[nH]c(=S)[nH]1	CC1CCCC(C)C1
620	3365	Inactive	1388	3	C1=CC(=C(C=C1F)F)C(CN2C=NC=N2)(CN3C=NC=N3)O	c1ccc(cc1)C(Cn1cncn1)Cn1cncn1	C1CCC(C(CC2CCCC2)CC2CCCC2)CC1
621	73111	Inactive	1407	8	C1=CC2=C(C(=C1)O[C@H]3[C@@H]([C@H]([C@@H]([C@H](O3)CO)O)O)O)C(=O)C4=C([C@@H]2[C@@H]5C6=C(C(=CC=C6)O[C@H]7[C@@H]([C@H]([C@@H]([C@H](O7)CO)O)O)O)C(=O)C8=C5C=C(C=C8O)C(=O)O)C=C(C=C4O)C(=O)O	O=C1c2ccccc2C(c2c1c(ccc2)O[C@@H]1CCCCO1)C1c2ccccc2C(=O)c2c1cccc2O[C@@H]1CCCCO1	CC1C2CCCCC2C(C2C3CCCCC3C(C)C3C(CC4CCCCC4)CCCC32)C2CCCC(CC3CCCCC3)C12
622	5284623	Active	1447	8	COC1=CC(=CC(=C1O)OC)[C@H]2[C@@H]3C(COC3=O)C(C4=CC5=C(C=C24)OCO5)O[C@H]6[C@@H]([C@H]([C@H]7[C@H](O6)COC(O7)C8=CC=CS8)O)O	O=C1OCC2C1[C@@H](c1ccccc1)c1c(C2O[C@@H]2CCC3C(O2)COC(O3)c2cccs2)cc2c(c1)OCO2	CC1CCC2C(CC3CCC4CC(C5CCCC5)CCC4C3)C3CC4CCCC4CC3C(C3CCCCC3)C12
623	5656	Inactive	1448	2	CN(C)CC(C1=CC=C(C=C1)OC)C2(CCCCC2)O	C1CCC(CC1)Cc1ccccc1	C1CCC(CC2CCCCC2)CC1
624	51040	Inactive	1449	2	CC(C)(C)C1=CC=C(C=C1)C(=O)CC(=O)C2=CC=C(C=C2)OC	O=C(c1ccccc1)CC(=O)c1ccccc1	CC(CC(C)C1CCCCC1)C1CCCCC1
625	15459	Inactive	1451	2	CC1=CC(=CC(=C1)OCC2CNC(=O)O2)C	O=C1NCC(O1)COc1ccccc1	CC1CCC(CCC2CCCCC2)C1
626	5284534	Inactive	1204	3	CC[C@@H]1[C@@]([C@@H]([C@H](C(=O)[C@@H](C[C@@]([C@@H](C([C@@H]([C@H](C(=O)O1)C)O[C@H]2C[C@@]([C@H]([C@@H](O2)C)O)(C)OC)C)O[C@H]3[C@@H]([C@H](C[C@H](O3)C)N(C)C)O)(C)OC)C)C)O)(C)O	O=C1CCCCOC(=O)C[C@@H](C[C@@H](CCC1)O[C@H]1CCCCO1)O[C@@H]1CCCCO1	CC1CCCCCC(C)CC(CC2CCCCC2)CC(CC2CCCCC2)CCC1
627	5090	Inactive	1454	3	CS(=O)(=O)C1=CC=C(C=C1)C2=C(C(=O)OC2)C3=CC=CC=C3	O=C1OCC(=C1c1ccccc1)c1ccccc1	CC1CCC(C2CCCCC2)C1C1CCCCC1
628	5311309	Inactive	1455	2	CC(C)C1CCC(CC1)C(=O)N[C@H](CC2=CC=CC=C2)C(=O)O	O=C(C1CCCCC1)NCCc1ccccc1	CC(CCCC1CCCCC1)C1CCCCC1
629	3749	Inactive	1466	5	CCCCC1=NC2(CCCC2)C(=O)N1CC3=CC=C(C=C3)C4=CC=CC=C4C5=NNN=N5	O=C1N(C=NC21CCCC2)Cc1ccc(cc1)c1ccccc1c1n[nH]nn1	CC1C(CC2CCC(C3CCCCC3C3CCCC3)CC2)CCC12CCCC2
630	77999	Inactive	1470	3	CN(CCOC1=CC=C(C=C1)CC2C(=O)NC(=O)S2)C3=CC=CC=N3	O=C1NC(=O)C(S1)Cc1ccc(cc1)OCCNc1ccccn1	CC1CC(C)C(CC2CCC(CCCCC3CCCCC3)CC2)C1
631	441314	Inactive	26	1	C1[C@@H]([C@H]([C@@H]([C@H](N1CCO)CO)O)O)O	C1CCCNC1	C1CCCCC1
632	5284600	Inactive	1092	1	CCCCCCCCCCC[C@@H](C[C@H]1[C@@H](C(=O)O1)CCCCCC)OC(=O)C(CC(C)C)NC=O	C1COC1=O	CC1CCC1
633	119607	Active	1473	3	CC1=C(C(=NO1)C2=CC=CC=C2)C3=CC=C(C=C3)S(=O)(=O)N	c1ccc(cc1)c1nocc1c1ccccc1	C1CCC(C2CCCC2C2CCCCC2)CC1
634	3324	Inactive	394	2	CC(=O)OCC(CCN1C=NC2=CN=C(N=C21)N)COC(=O)C	c1ncc2c(n1)[nH]cn2	C1CCC2CCCC2C1
635	123606	Inactive	1475	3	CN(C)CCC1=CNC2=C1C=C(C=C2)CS(=O)(=O)N3CCCC3	O=S(=O)(N1CCCC1)Cc1ccc2c(c1)cc[nH]2	CC(C)(CC1CCC2CCCC2C1)C1CCCC1
636	130881	Inactive	1481	5	CCCC1=NC(=C(N1CC2=CC=C(C=C2)C3=CC=CC=C3C4=NNN=N4)C(=O)OCC5=C(OC(=O)O5)C)C(C)(C)O	O=c1occ(o1)COC(=O)c1cncn1Cc1ccc(cc1)c1ccccc1c1n[nH]nn1	CC1CCC(CCC(C)C2CCCC2CC2CCC(C3CCCCC3C3CCCC3)CC2)C1
637	5282242	Inactive	1483	3	C1C=C(N2[C@H](S1)[C@@H](C2=O)NC(=O)/C(=C\CC(=O)O)/C3=CSC(=N3)N)C(=O)O	C=C(c1cscn1)C(=O)N[C@H]1C2SCC=CN2C1=O	CC(CC1C(C)C2CCCCC21)C(C)C1CCCC1
638	5284633	Inactive	1458	3	CCCCC(=O)N(CC1=CC=C(C=C1)C2=CC=CC=C2C3=NNN=N3)[C@H](C(C)C)C(=O)O	c1ccc(cc1)c1ccccc1c1nn[nH]n1	C1CCC(C2CCCCC2C2CCCC2)CC1
639	5486699	Inactive	1492	5	C[C@H]1[C@@H]([C@H]([C@H]([C@@H](O1)OC[C@@H]2[C@H]([C@@H]([C@H]([C@@H](O2)OC3=C(OC4=CC(=CC(=C4C3=O)O)OCCO)C5=CC(=C(C=C5)OCCO)OCCO)O)O)O)O)O)O	O=c1c(O[C@@H]2CCC[C@@H](O2)CO[C@H]2CCCCO2)c(oc2c1cccc2)c1ccccc1	CC1C2CCCCC2CC(C2CCCCC2)C1CC1CCCC(CCC2CCCCC2)C1
640	13789	Inactive	1496	5	C[C@]12CCC(=O)C=C1C=C[C@@H]3[C@@H]2CC[C@]4([C@H]3CC[C@@]45CCC(=O)O5)C	O=C1CCC2C(=C1)C=CC1C2CCC2C1CC[C@@]12CCC(=O)O1	CC1CCC2C(CCC3C2CCC2C3CCC23CCC(C)C3)C1
641	65999	Inactive	1505	6	CCCC1=NC2=C(C=C(C=C2N1CC3=CC=C(C=C3)C4=CC=CC=C4C(=O)O)C5=NC6=CC=CC=C6N5C)C	c1ccc(cc1)c1ccc(cc1)Cn1cnc2c1cc(cc2)c1nc2c([nH]1)cccc2	C1CCC(C2CCC(CC3CCC4CCC(C5CC6CCCCC6C5)CC43)CC2)CC1
642	5484727	Inactive	1506	3	CCOC(=O)[C@H](CCC1=CC=CC=C1)N[C@@H](C)C(=O)N2[C@H]3CCCC[C@@H]3C[C@H]2C(=O)O	O=C(N1CCC2C1CCCC2)CNCCCc1ccccc1	CC(CCCCCC1CCCCC1)C1CCC2CCCCC21
643	60857	Inactive	1508	3	CN(C)CCC1=CNC2=C1C=C(C=C2)C[C@H]3COC(=O)N3	O=C1OC[C@@H](N1)Cc1ccc2c(c1)cc[nH]2	CC1CCC(CC2CCC3CCCC3C2)C1
644	5353472	Inactive	1510	2	COC(=O)N=N/C=C/1\C=[N+](C2=CC=CC=C2N1O)[O-]	C=c1c[nH+]c2c([nH]1)cccc2	CC1CCC2CCCCC2C1
645	71815	Inactive	37	1	CC1=NC=C(N1CC(C)O)[N+](=O)[O-]	c1ncc[nH]1	C1CCCC1
646	5042	Inactive	1512	3	C1=CC=C2C(=C1)C(=CC(=O)N2)CC(C(=O)O)NC(=O)C3=CC=C(C=C3)Cl	O=c1cc(CCNC(=O)c2ccccc2)c2c([nH]1)cccc2	CC1CC2CCCCC2C(CCCC(C)C2CCCCC2)C1
647	666418	Inactive	64	1	CCCC1=NC=CC(=C1)C(=S)N	c1cccnc1	C1CCCCC1
648	2577	Inactive	71	1	CCCCCCNC(=O)N1C=C(C(=O)NC1=O)F	O=c1cc[nH]c(=O)[nH]1	CC1CCCC(C)C1
649	18087	Inactive	260	1	CC1=C(C(=O)C(=C(N1)C)Cl)Cl	O=c1cc[nH]cc1	CC1CCCCC1
650	442872	Active	1519	4	C1CCN2[C@H](C1)[C@]34C[C@H]2C=CC3=CC(=O)O4	O=C1C=C2[C@@]3(O1)CC(C=C2)N1C3CCCC1	CC1CC2CCC3CC2(C1)C1CCCCC31
651	4236	Inactive	35	2	C1=CC=C(C=C1)C(C2=CC=CC=C2)S(=O)CC(=O)N	c1ccc(cc1)Cc1ccccc1	C1CCC(CC2CCCCC2)CC1
652	5732	Inactive	1522	3	CC1=CC=C(C=C1)C2=C(N3C=C(C=CC3=N2)C)CC(=O)N(C)C	c1ccc(cc1)c1nc2n(c1)cccc2	C1CCC(C2CC3CCCCC3C2)CC1
653	5284627	Inactive	1525	3	CC1(O[C@@H]2CO[C@@]3([C@H]([C@@H]2O1)OC(O3)(C)C)COS(=O)(=O)N)C	C1OC2C(O1)C1OCOC1OC2	C1CC2CCC3CCCC3C2C1
654	4679	Inactive	1527	3	COC1=C(C(=NC=C1)CS(=O)C2=NC3=C(N2)C=C(C=C3)OC(F)F)OC	O=S(c1nc2c([nH]1)cccc2)Cc1ccccn1	CC(CC1CCCCC1)C1CC2CCCCC2C1
655	5362436	Inactive	1529	2	CCCCCN=C(N)NN/C=C/1\C=NC2=C1C=C(C=C2)OC	C=C1C=Nc2c1cccc2	CC1CCC2CCCCC12
656	5475	Inactive	1532	3	CCN(CC)CCOC1=CC2=C(C=C1)C3=C(C2=O)C=C(C=C3)OCCN(CC)CC	O=C1c2ccccc2c2c1cccc2	CC1C2CCCCC2C2CCCCC12
657	6708773	Inactive	1535	4	C1CCC(C1)CCCCCCCCCCCCC(=O)NC2=CC=C(C=C2)S(=O)(=O)C3=CC=C(C=C3)NC(=O)CCCCCCCCCCCCC4CCCC4	O=C(Nc1ccc(cc1)S(=O)(=O)c1ccc(cc1)NC(=O)CCCCCCCCCCCCC1CCCC1)CCCCCCCCCCCCC1CCCC1	CC(CCCCCCCCCCCCC1CCCC1)CC1CCC(C(C)(C)C2CCC(CC(C)CCCCCCCCCCCCC3CCCC3)CC2)CC1
658	107770	Active	1539	5	C[C@@H]1CCC2[C@H]([C@H](O[C@H]3[C@@]24[C@H]1CCC(O3)(OO4)C)O)C	C1CC2CCOC3[C@@]42C(C1)CCC(OO4)O3	C1CC2CCCC3CC4CCC(C1)C23CC4
659	69301	Inactive	3	1	COC1=CC(=CC(=C1)OC)OC	c1ccccc1	C1CCCCC1
660	1549992	Inactive	0	1	CC1=CC[C@@H](CC1)[C@@](C)(CCC=C(C)C)O	C1CCC=CC1	C1CCCCC1
661	6975516	Inactive	1541	5	CCOC(=O)O[C@@H]([C@@H]1C[C@@H]2CCN1C[C@@H]2C=C)C3=C4C=C(C=CC4=NC=C3)OC	c1ccc2c(c1)c(ccn2)CC1CC2CCN1CC2	C1CCC2C(C1)CCCC2CC1CC2CCC1CC2
662	5746	Inactive	1547	4	CC1=C(C(=O)C2=C(C1=O)N3C[C@H]4[C@@H]([C@@]3([C@@H]2COC(=O)N)OC)N4)N	O=C1C=CC(=O)C2=C1N1C[C@H]3[C@@H](C1C2)N3	CC1CCC(C)C2C1CC1C3CC3CC12
663	12305761	Inactive	1550	4	C1=CC2=C(C(=C1)O)C(=O)C3=C(C=C(C=C3[C@H]2[C@H]4[C@@H]([C@H]([C@@H]([C@H](O4)CO)O)O)O)CO)O	O=C1c2ccccc2C(c2c1cccc2)C1CCCCO1	CC1C2CCCCC2C(C2CCCCC2)C2CCCCC12
664	470999	Inactive	700	3	C1C[C@H]([C@H](O[C@@H]1CN)O[C@@H]2[C@H](C[C@H]([C@@H]([C@H]2O)O[C@@H]3[C@@H]([C@H]([C@@H]([C@H](O3)CO)O)N)O)N)N)N	C1CC[C@H](OC1)O[C@@H]1CCC[C@@H](C1)O[C@@H]1CCCCO1	C1CCC(CC2CCCC(CC3CCCCC3)C2)CC1
665	3058754	Inactive	1552	3	COC1=C(C=C(C=C1)C2=CC(=NN2C3=CC=C(C=C3)S(=O)(=O)N)C(F)F)F	c1ccc(cc1)n1nccc1c1ccccc1	C1CCC(C2CCCC2C2CCCCC2)CC1
666	68093	Inactive	3	1	CC(=O)OC1=CC=CC(=C1OC(=O)C)C(=O)O	c1ccccc1	C1CCCCC1
667	5318517	Active	1556	3	C[C@@]12CC[C@H]([C@@]([C@H]1CCC(=C)[C@H]2C/C=C/3\[C@@H](COC3=O)O)(C)CO)O	C=C1CCC2C([C@H]1C/C=C\1/CCOC1=O)CCCC2	CC1CCCC1CCC1C(C)CCC2CCCCC21
668	440936	Inactive	521	2	C1=CC(=CC=C1O)O[C@H]2[C@@H]([C@H]([C@@H]([C@H](O2)CO)O)O)O	C1CC[C@@H](OC1)Oc1ccccc1	C1CCC(CC2CCCCC2)CC1
669	26447	Inactive	500	1	C[C@@H]1CC[C@H](C(=O)C1)C(C)C	O=C1CCCCC1	CC1CCCCC1
670	790	Inactive	1557	2	C1=NC2=C(N1)C(=O)N=CN2	O=c1nc[nH]c2c1[nH]cn2	CC1CCCC2CCCC12
671	10712	Inactive	661	2	C([C@@H]1[C@H]([C@@H]([C@H]([C@@H](O1)O[C@@H]2[C@H](O[C@H]([C@@H]([C@H]2O)O)O)CO)O)O)O)O	C1CC[C@H](OC1)O[C@H]1CCCOC1	C1CCC(CC2CCCCC2)CC1
672	179651	Inactive	1593	7	C[C@@]12CC[C@H]3[C@]([C@@]14[C@H](O4)C(=O)O[C@H]2C5=COC=C5)(C(=O)C[C@@H]6[C@@]37COC(=O)C[C@@H]7OC6(C)C)C	O=C1OC[C@@]23C(C1)OCC2CC(=O)C1C3CCC2[C@@]31OC3C(=O)O[C@@H]2c1cocc1	CC1CCC23C(CCC2CC(C)C2C3CCC3C(C4CCCC4)CC(C)C4CC432)C1
673	222284	Inactive	1122	4	CC[C@H](CC[C@@H](C)[C@H]1CC[C@@H]2[C@@]1(CC[C@H]3[C@H]2CC=C4[C@@]3(CC[C@@H](C4)O)C)C)C(C)C	C1CCC2=CCC3C(C2C1)CCC1C3CCC1	C1CCC2C(C1)CCC1C3CCCC3CCC21
674	588	Inactive	1184	1	CN1CC(=O)N=C1N	C1NC=NC1=O	CC1CCCC1
675	6674	Inactive	1598	4	C[C@H](CCC(=O)O)[C@H]1CC[C@@H]2[C@@]1(C(=O)C[C@H]3[C@H]2C(=O)C[C@H]4[C@@]3(CCC(=O)C4)C)C	O=C1CCC2C(C1)CC(=O)C1C2CC(=O)C2C1CCC2	CC1CCC2C(C1)CC(C)C1C3CCCC3C(C)CC21
676	14982	Inactive	1607	7	C[C@]12CC[C@](C[C@H]1C3=CC(=O)[C@@H]4[C@]5(CC[C@@H](C([C@@H]5CC[C@]4([C@@]3(CC2)C)C)(C)C)O[C@@H]6[C@@H]([C@H]([C@@H]([C@H](O6)C(=O)O)O)O)O[C@H]7[C@@H]([C@H]([C@@H]([C@H](O7)C(=O)O)O)O)O)C)(C)C(=O)O	O=C1C=C2C(C3C1C1CC[C@H](CC1CC3)O[C@@H]1OCCC[C@@H]1O[C@@H]1CCCCO1)CCC1C2CCCC1	CC1CC2C3CCCCC3CCC2C2CCC3CC(CC4CCCCC4CC4CCCCC4)CCC3C12
677	64782	Inactive	3	1	C[C@@H]([C@@H](C1=CC=CC=C1)O)N(C)C	c1ccccc1	C1CCCCC1
678	6021	Inactive	1608	3	C1=NC(=O)C2=C(N1)N(C=N2)[C@H]3[C@@H]([C@@H]([C@H](O3)CO)O)O	O=c1nc[nH]c2c1ncn2[C@H]1CCCO1	CC1CCCC2C1CCC2C1CCCC1
679	6738	Inactive	3	1	CC1=CC=CC(=C1O)C(=O)O	c1ccccc1	C1CCCCC1
680	20054942	Inactive	1612	4	CN[C@H]1C[C@H]([C@@H]([C@H]([C@@H]1O)O[C@H]2[C@@H]3[C@H]([C@H]([C@H](O2)CO)O)OC4(O3)[C@@H]([C@H]([C@H]([C@H](O4)C(CO)N)O)O)O)O)N	C1CCC(CC1)O[C@@H]1OCCC2C1OC1(O2)CCCCO1	C1CCC(CC2CCCC3CC4(CCCCC4)CC23)CC1
681	3515	Inactive	1615	2	CC1=C2C=CC(=C2C=C(C=C1)C(C)C)C	c1ccc2c(cc1)ccc2	C1CCC2CCCC2CC1
682	5358	Inactive	22	2	CNS(=O)(=O)CC1=CC2=C(C=C1)NC=C2CCN(C)C	c1ccc2c(c1)[nH]cc2	C1CCC2CCCC2C1
683	441082	Inactive	1624	5	C[C@H]1[C@H]2CC[C@@H]3[C@@]2(CC[C@H]4[C@H]3CC=C5[C@@]4(CC[C@@H](C5)N(C)C)C)CN1C	C1CCC2C(=CCC3C2CC[C@@]24C3CCC4CNC2)C1	C1CCC2C(C1)CCC1C2CCC23CCCC2CCC13
684	3747	Inactive	1626	3	CC(C)OC1=CC2=C(C=C1)C(=O)C(=CO2)C3=CC=CC=C3	O=c1c(coc2c1cccc2)c1ccccc1	CC1C2CCCCC2CCC1C1CCCCC1
685	5281227	Inactive	1627	2	CC1=C(C(CCC1=O)(C)C)/C=C/C(=C/C=C/C(=C/C=C/C=C(/C=C/C=C(/C=C/C2=C(C(=O)CCC2(C)C)C)\C)\C)/C)/C	O=C1CCCC(=C1)/C=C/C=C/C=C/C=C/C=C/C=C/C=C/C=C/C=C/C1=CC(=O)CCC1	CC1CCCC(CCCCCCCCCCCCCCCCCCC2CCCC(C)C2)C1
686	5078	Inactive	1629	3	CN(C)CCC1=CNC2=C1C=C(C=C2)CN3C=NC=N3	c1[nH]c2c(c1)cc(cc2)Cn1cncn1	C1CCC(CC2CCC3CCCC3C2)C1
687	8609	Inactive	937	2	C1=CC=C(C=C1)OC(=O)C2=C(C=C(C=C2)N)O	O=C(c1ccccc1)Oc1ccccc1	CC(CC1CCCCC1)C1CCCCC1
688	64715	Active	1632	3	CC[C@H](C)C(=O)O[C@H]1CCC=C2[C@H]1[C@H]([C@H](C=C2)C)CC[C@@H]3C[C@H](CC(=O)O3)O	O=C1CCC[C@H](O1)CC[C@H]1CC=CC2=CCCCC12	CC1CCCC(CCC2CCCC3CCCCC32)C1
689	71777	Inactive	1633	2	C1=CC(=C(C(=C1)F)C(=O)NC(=O)NC2=CC(=C(C=C2Cl)OC(C(C(F)(F)F)F)(F)F)Cl)F	O=C(NC(=O)c1ccccc1)Nc1ccccc1	CC(CC1CCCCC1)CC(C)C1CCCCC1
690	73357	Active	1640	5	CC(C)C[C@H]1C(=O)N[C@@H](C(=O)N2CCC[C@H]2C(=O)N[C@H](C(=O)N[C@H](C(=O)N[C@H](C(=O)N[C@@H](C(=O)N3CCC[C@H]3C(=O)N[C@H](C(=O)N[C@H](C(=O)N1)CCCN)C(C)C)CC4=CC=CC=C4)CC(C)C)CCCN)C(C)C)CC5=CC=CC=C5	O=C1NCC(=O)NCC(=O)N[C@H](Cc2ccccc2)C(=O)N2CCCC2C(=O)NCC(=O)NCC(=O)NCC(=O)N[C@@H](C(=O)N2C(C(=O)NC1)CCC2)Cc1ccccc1	CC1CCC(C)CCC(C)C2CCCC2C(C)C(CC2CCCCC2)CC(C)CCC(C)CCC(C)CCC(C)C2CCCC2C(C)C(CC2CCCCC2)CC(C)CC1
691	5282521	Inactive	1648	4	CC[C@@H]1[C@H](/C=C(/C=C/C(=O)[C@@H](C[C@@H]([C@@H]([C@H]([C@@H](CC(=O)O1)O)C)O[C@H]2[C@@H]([C@H]([C@@H]([C@H](O2)C)O)N(C)C)O)CCN3C[C@@H](C[C@@H](C3)C)C)C)\C)CO[C@H]4[C@@H]([C@@H]([C@@H]([C@H](O4)C)O)OC)OC	O=C1CCC[C@H](O[C@@H]2CCCCO2)[C@H](CCN2CCCCC2)CCC(=O)/C=C\C=C/[C@H](CO1)CO[C@@H]1CCCCO1	CC1CCCC(CC2CCCCC2)C(CCC2CCCCC2)CCC(C)CCCCC(CCC2CCCCC2)CC1
692	5161	Inactive	937	2	C1=CC=C(C(=C1)C(=O)OC2=CC=CC=C2C(=O)O)O	O=C(c1ccccc1)Oc1ccccc1	CC(CC1CCCCC1)C1CCCCC1
693	17513	Inactive	892	2	C1=NC(=C(N1[C@H]2[C@@H]([C@@H]([C@H](O2)CO)O)O)N)C(=O)N	C1CO[C@H](C1)n1cncc1	C1CCC(C2CCCC2)C1
694	4737	Inactive	1080	1	CCCC(C)C1(C(=O)NC(=O)NC1=O)CC	O=C1CC(=O)NC(=O)N1	CC1CC(C)CC(C)C1
695	4585	Inactive	1657	4	CC1=CC2=C(NC3=CC=CC=C3N=C2S1)N4CCN(CC4)C	N1CCN(CC1)C1=c2ccsc2=Nc2c(N1)cccc2	C1CCC(C2CC3CCCCC3CC3CCCC32)CC1
696	5280489	Inactive	1658	2	CC1=C(C(CCC1)(C)C)/C=C/C(=C/C=C/C(=C/C=C/C=C(/C=C/C=C(/C=C/C2=C(CCCC2(C)C)C)\C)\C)/C)/C	C(=C\C=C\C=C\C=C\C=C\C1=CCCCC1)/C=C/C=C/C=C/C=C/C1=CCCCC1	C(CCCCCCCCCC1CCCCC1)CCCCCCCCC1CCCCC1
697	6037	Inactive	1661	3	C1=CC(=CC=C1C(=O)N[C@@H](CCC(=O)O)C(=O)O)NCC2=CN=C3C(=N2)C(=O)N=C(N3)N	O=c1nc[nH]c2c1nc(CNc1ccccc1)cn2	CC1CCCC2CCC(CCC3CCCCC3)CC12
698	5789	Inactive	73	2	CC1=CN(C(=O)NC1=O)[C@H]2C[C@@H]([C@H](O2)CO)O	O=c1ccn(c(=O)[nH]1)[C@H]1CCCO1	CC1CCC(C2CCCC2)C(C)C1
699	1050	Inactive	64	1	CC1=NC=C(C(=C1O)C=O)CO	c1cccnc1	C1CCCCC1
700	5816	Inactive	3	1	CNC[C@@H](C1=CC(=C(C=C1)O)O)O	c1ccccc1	C1CCCCC1
701	63047	Active	494	4	CCCCC(=O)O[C@@]1([C@@H](C[C@@H]2[C@@]1(C[C@@H]([C@]3([C@H]2CCC4=CC(=O)C=C[C@@]43C)F)O)C)C)C(=O)CO	O=C1C=CC2C(=C1)CCC1C2CCC2C1CCC2	CC1CCC2C(CCC3C4CCCC4CCC23)C1
702	2712	Inactive	1665	3	CN=C1CN(C(=C2C=C(C=CC2=N1)Cl)C3=CC=CC=C3)O	N=C1CNC(=c2c(=N1)cccc2)c1ccccc1	CC1CCC(C2CCCCC2)C2CCCCC2C1
703	5734	Inactive	319	2	C1=CC=C2C(=C1)C(=NO2)CS(=O)(=O)N	c1ccc2c(c1)onc2	C1CCC2CCCC2C1
704	8364	Inactive	3	1	CCCCC(CC)COC(=O)C1=CC=CC=C1O	c1ccccc1	C1CCCCC1
705	124087	Inactive	1673	4	C1CC2=C(C=CC(=C2)Cl)C(=C3CCNCC3)C4=C1C=CC=N4	N1CCC(=C2c3ccccc3CCc3c2nccc3)CC1	C1CCC(C2C3CCCCC3CCC3CCCCC32)CC1
706	13769	Inactive	1676	4	C[C@]12CC[C@H]3[C@H]([C@@H]1CCC(=O)O2)CCC4=CC(=O)C=C[C@]34C	O=C1CCC2C(O1)CCC1C2CCC2=CC(=O)C=CC12	CC1CCC2C(CCC3C4CCC(C)CC4CCC23)C1
707	50942	Inactive	1678	3	CN1C2=C(C(=O)N(C1=O)C)N(C=N2)CC3OCCO3	O=c1[nH]c(=O)c2c([nH]1)ncn2CC1OCCO1	CC1CC(C)C2C(CCC2CC2CCCC2)C1
708	6024	Inactive	629	3	CC(=O)OCC1=C(N2[C@@H]([C@@H](C2=O)NC(=O)CC3=CC=CS3)SC1)C(=O)O	O=C(N[C@@H]1C(=O)N2C1SCC=C2)Cc1cccs1	CC(CC1CCCC1)CC1C(C)C2CCCCC21
709	60464	Inactive	891	4	C[C@@H]1CN(C[C@@H](N1)C)C2=C(C3=C(C(=C2F)N)C(=O)C(=CN3C4CC4)C(=O)O)F	O=c1ccn(c2c1ccc(c2)N1CCNCC1)C1CC1	CC1CCC(C2CC2)C2CC(C3CCCCC3)CCC12
710	27661	Inactive	1207	2	C1[C@@H]([C@@H]2[C@H](O1)[C@@H](CO2)O[N+](=O)[O-])O	C1CC2C(O1)CCO2	C1CC2CCCC2C1
711	73339	Inactive	1680	2	C1[C@@H](O[C@@H](S1)CO)N2C=CC(=NC2=O)N	C1SCO[C@@H]1n1cccnc1=O	CC1CCCCC1C1CCCC1
712	33741	Inactive	781	2	CN(C)C[C@H]1CCCC[C@@]1(C2=CC(=CC=C2)OC)O	C1CCC(CC1)c1ccccc1	C1CCC(C2CCCCC2)CC1
713	1549008	Inactive	252	2	CC(C)(C)C#C/C=C/CN(C)CC1=CC=CC2=CC=CC=C21	c1ccc2c(c1)cccc2	C1CCC2CCCCC2C1
714	13109	Active	581	4	CC[C@]12CC[C@H]3[C@H]([C@@H]1CC[C@]2(C#C)O)CCC4=CC(=O)CC[C@H]34	O=C1CCC2C(=C1)CCC1C2CCC2C1CCC2	CC1CCC2C(CCC3C4CCCC4CCC23)C1
715	6057	Inactive	3	1	C1=CC(=CC=C1C[C@@H](C(=O)O)N)O	c1ccccc1	C1CCCCC1
716	5997	Inactive	1122	4	C[C@H](CCCC(C)C)[C@H]1CC[C@@H]2[C@@]1(CC[C@H]3[C@H]2CC=C4[C@@]3(CC[C@@H](C4)O)C)C	C1CCC2=CCC3C(C2C1)CCC1C3CCC1	C1CCC2C(C1)CCC1C3CCCC3CCC21
717	444254	Inactive	1684	4	C[C@@H]1[C@H]([C@@H]([C@H]([C@H](O1)O[C@@H]2[C@H](O[C@@H]([C@@H]([C@H]2O)O)O[C@@H]3[C@H](O[C@H]([C@@H]([C@H]3O)O)O)CO)CO)O)O)N[C@H]4C=C([C@H]([C@@H]([C@H]4O)O)O)CO	C1CC[C@H](CO1)O[C@@H]1CC[C@@H](CO1)O[C@@H]1CC[C@@H](CO1)N[C@H]1CCCC=C1	C1CCC(CC2CCC(CC3CCC(CC4CCCCC4)CC3)CC2)CC1
718	442460	Inactive	14	2	CC(=O)O[C@@H]1CC2CCC1(C2(C)C)C	C1CC2CC1CC2	C1CC2CCC1C2
719	11876263	Inactive	581	4	C[C@]12CC[C@H]3[C@H]([C@@H]1CC[C@@H]2C(=O)COC(=O)C(C)(C)C)CCC4=CC(=O)CC[C@]34C	O=C1CCC2C(=C1)CCC1C2CCC2C1CCC2	CC1CCC2C(CCC3C4CCCC4CCC23)C1
720	8271	Inactive	1081	2	CCC1(C(=O)NC(=O)N(C1=O)C)C2=CC=CC=C2	O=C1NC(=O)NC(=O)C1c1ccccc1	CC1CC(C)C(C2CCCCC2)C(C)C1
721	4506	Inactive	1688	3	C1C(=O)NC2=C(C=C(C=C2)[N+](=O)[O-])C(=N1)C3=CC=CC=C3	O=C1CN=C(c2c(N1)cccc2)c1ccccc1	CC1CCC(C2CCCCC2)C2CCCCC2C1
722	854026	Inactive	1692	3	C/C=C/1\[C@@H]2CC3=C([C@]1(CC(=C2)C)N)C=CC(=O)N3	C=C1C2C=CCC1c1c(C2)[nH]c(=O)cc1	CC1CCC2C(C1)CC1CCCC2C1C
723	67406	Inactive	3	1	CC1=CC(=CC=C1)OC(=O)C	c1ccccc1	C1CCCCC1
724	6989	Inactive	3	1	CC1=CC(=C(C=C1)C(C)C)O	c1ccccc1	C1CCCCC1
725	7393	Inactive	3	1	CC(C)(C)C1=CC=C(C=C1)O	c1ccccc1	C1CCCCC1
726	7187	Inactive	1693	2	C1=CC=C(C=C1)C(=O)OOC(=O)C2=CC=CC=C2	O=C(c1ccccc1)OOC(=O)c1ccccc1	CC(CCC(C)C1CCCCC1)C1CCCCC1
727	16666	Inactive	1	1	C[C@@H]1CC[C@H]([C@@H](C1)O)C(C)C	C1CCCCC1	C1CCCCC1
728	16846	Inactive	3	1	CCCOC(=O)C1=CC=CC=C1	c1ccccc1	C1CCCCC1
729	40326	Inactive	1194	3	CC1(C(C1C(=O)OCC2=CC(=CC=C2)OC3=CC=CC=C3)C=C(Cl)Cl)C	O=C(C1CC1)OCc1cccc(c1)Oc1ccccc1	CC(CCC1CCCC(CC2CCCCC2)C1)C1CC1
730	68310	Inactive	3	1	CC(=O)N[C@@H](CC1=CC=C(C=C1)O)C(=O)O	c1ccccc1	C1CCCCC1
731	25495	Inactive	1707	5	C1=CC(=CN=C1)C(=O)OC[C@@H]2[C@H]([C@@H]([C@](O2)(COC(=O)C3=CN=CC=C3)O)OC(=O)C4=CN=CC=C4)OC(=O)C5=CN=CC=C5	O=C(c1cccnc1)O[C@H]1C(COC(=O)c2cccnc2)O[C@H]([C@@H]1OC(=O)c1cccnc1)COC(=O)c1cccnc1	CC(CCC1CC(CCC(C)C2CCCCC2)C(CC(C)C2CCCCC2)C1CC(C)C1CCCCC1)C1CCCCC1
732	61002	Inactive	3	1	C1=CC=C(C=C1)NNC(=O)N	c1ccccc1	C1CCCCC1
733	12478	Inactive	1708	2	COC1=CC(=CC(=C1OC)OC)C(=O)N2CCOCC2	O=C(c1ccccc1)N1CCOCC1	CC(C1CCCCC1)C1CCCCC1
734	8522	Inactive	606	2	CC1=C(C(=O)N(N1C)C2=CC=CC=C2)I	O=c1cc[nH]n1c1ccccc1	CC1CCCC1C1CCCCC1
735	9677	Inactive	581	4	CCCCCCCCCC(=O)O[C@H]1CC[C@@H]2[C@@]1(CC[C@H]3[C@H]2CCC4=CC(=O)CC[C@H]34)C	O=C1CCC2C(=C1)CCC1C2CCC2C1CCC2	CC1CCC2C(CCC3C4CCCC4CCC23)C1
736	19988	Inactive	673	2	COC1=C(C=C(C(=C1)O)C(=O)C2=CC=CC=C2)S(=O)(=O)O	O=C(c1ccccc1)c1ccccc1	CC(C1CCCCC1)C1CCCCC1
737	3487	Inactive	465	2	CCC1(CCC(=O)NC1=O)C2=CC=CC=C2	O=C1NC(=O)CCC1c1ccccc1	CC1CCC(C2CCCCC2)C(C)C1
738	892	Inactive	1	1	C1(C(C(C(C(C1O)O)O)O)O)O	C1CCCCC1	C1CCCCC1
739	6651	Inactive	1	1	CC1(CCC(CC1)C(C)(C)O)O	C1CCCCC1	C1CCCCC1
740	6300	Inactive	494	4	C[C@]12CC[C@H]3[C@H]([C@@H]1CC[C@]2(C)O)CCC4=CC(=O)C=C[C@]34C	O=C1C=CC2C(=C1)CCC1C2CCC2C1CCC2	CC1CCC2C(CCC3C4CCCC4CCC23)C1
741	5386	Inactive	1709	2	C1CC(OC1)N2C=C(C(=O)NC2=O)F	O=c1ccn(c(=O)[nH]1)C1CCCO1	CC1CCC(C2CCCC2)C(C)C1
742	2294	Inactive	1080	1	CCC1(C(=O)NC(=O)NC1=O)CC	O=C1CC(=O)NC(=O)N1	CC1CC(C)CC(C)C1
743	10230	Inactive	1710	2	C1=CC=C2C(=C1)C(=NN=C2NN)NN	c1ccc2c(c1)cnnc2	C1CCC2CCCCC2C1
744	5284607	Inactive	655	2	CC1=C(C(=O)C2=CC=CC=C2C1=O)C/C=C(\C)/CCC[C@H](C)CCC[C@H](C)CCCC(C)C	O=C1C=CC(=O)c2c1cccc2	CC1CCC(C)C2CCCCC12
745	5281915	Inactive	84	1	CC1=C(C(=O)C(=C(C1=O)OC)OC)C/C=C(\C)/CC/C=C(\C)/CC/C=C(\C)/CC/C=C(\C)/CC/C=C(\C)/CC/C=C(\C)/CC/C=C(\C)/CC/C=C(\C)/CC/C=C(\C)/CCC=C(C)C	O=C1C=CC(=O)C=C1	CC1CCC(C)CC1
746	3608	Inactive	1711	2	CC1(C(=O)NC(=O)N(C1=O)C)C2=CCCCC2	O=C1NC(=O)C(C(=O)N1)C1=CCCCC1	CC1CC(C)C(C2CCCCC2)C(C)C1
747	9330	Inactive	35	2	CCN(CC)CCOC(=O)C(C1=CC=CC=C1)(C2=CC=CC=C2)O	c1ccc(cc1)Cc1ccccc1	C1CCC(CC2CCCCC2)CC1
748	92386	Inactive	3	1	CC(C)CCOC(=O)C=CC1=CC=C(C=C1)OC	c1ccccc1	C1CCCCC1
749	3958	Inactive	1688	3	C1=CC=C(C(=C1)C2=NC(C(=O)NC3=C2C=C(C=C3)Cl)O)Cl	O=C1CN=C(c2c(N1)cccc2)c1ccccc1	CC1CCC(C2CCCCC2)C2CCCCC2C1
750	6036	Inactive	510	1	C([C@@H]1[C@@H]([C@@H]([C@H](C(O1)O)O)O)O)O	C1CCCOC1	C1CCCCC1
751	9564	Inactive	3	1	CCCCNC(=O)NS(=O)(=O)C1=CC=C(C=C1)N	c1ccccc1	C1CCCCC1
752	699414	Inactive	3	1	COC1=CC=C(C=C1)/C=C/C(=O)O	c1ccccc1	C1CCCCC1
753	11061	Inactive	35	2	CCN(CC)CCSC(=O)C(C1=CC=CC=C1)C2=CC=CC=C2	c1ccc(cc1)Cc1ccccc1	C1CCC(CC2CCCCC2)CC1
754	7183	Inactive	3	1	CCN(CC)CCOC(=O)C1=CC=C(C=C1)OCC	c1ccccc1	C1CCCCC1
755	5480	Inactive	1713	3	CCOC(=O)C1=C(SC2=C1CCN(C2)CC3=CC=CC=C3)N	c1ccc(cc1)CN1CCc2c(C1)scc2	C1CCC(CC2CCC3CCCC3C2)CC1
756	60490	Inactive	1200	2	CC(C1=CC2=CC=CC=C2S1)N(C(=O)N)O	c1ccc2c(c1)scc2	C1CCC2CCCC2C1
757	38409	Inactive	230	2	C1=CSC(=C1)C(=O)C2=C(C(=C(C=C2)OCC(=O)O)Cl)Cl	O=C(c1cccs1)c1ccccc1	CC(C1CCCCC1)C1CCCC1
758	123631	Inactive	1719	4	COC1=C(C=C2C(=C1)N=CN=C2NC3=CC(=C(C=C3)F)Cl)OCCCN4CCOCC4	O1CCN(CC1)CCCOc1ccc2c(c1)c(ncn2)Nc1ccccc1	C1CCC(CCCCC2CCC3CCCC(CC4CCCCC4)C3C2)CC1
759	17756783	Inactive	1720	2	CCOC1=CC=C(C=C1)NC(=C)NC2=CC=C(C=C2)OCC	C=C(Nc1ccccc1)Nc1ccccc1	CC(CC1CCCCC1)CC1CCCCC1
760	2118	Active	1729	4	CC1=NN=C2N1C3=C(C=C(C=C3)Cl)C(=NC2)C4=CC=CC=C4	c1ccc(cc1)C1=NCc2n(c3c1cccc3)cnn2	C1CCC(C2CCC3CCCC3C3CCCCC23)CC1
761	3337	Inactive	3	1	CCNC(C)CC1=CC(=CC=C1)C(F)(F)F	c1ccccc1	C1CCCCC1
762	5876	Inactive	494	4	C[C@]12C[C@@H]([C@H]3[C@H]([C@@H]1CC[C@@]2(C(=O)CO)O)C[C@@H](C4=CC(=O)C=C[C@]34C)F)O	O=C1C=CC2C(=C1)CCC1C2CCC2C1CCC2	CC1CCC2C(CCC3C4CCCC4CCC23)C1
763	32778	Inactive	1731	3	CC1=CC(=NO1)C(=O)NCCC2=CC=C(C=C2)S(=O)(=O)NC(=O)NN3CCCCCC3	O=C(NS(=O)(=O)c1ccc(cc1)CCNC(=O)c1nocc1)NN1CCCCCC1	CC(CC1CCCCCC1)CC(C)(C)C1CCC(CCCC(C)C2CCCC2)CC1
764	7151	Inactive	64	1	COC(=O)C1=CN=CC=C1	c1cccnc1	C1CCCCC1
765	3821	Inactive	1732	2	CNC1(CCCCC1=O)C2=CC=CC=C2Cl	O=C1CCCCC1c1ccccc1	CC1CCCCC1C1CCCCC1
766	464	Inactive	3	1	C1=CC=C(C=C1)C(=O)NCC(=O)O	c1ccccc1	C1CCCCC1
767	4763	Inactive	1081	2	CCC1(C(=O)NC(=O)NC1=O)C2=CC=CC=C2	O=C1NC(=O)NC(=O)C1c1ccccc1	CC1CC(C)C(C2CCCCC2)C(C)C1
768	3032361	Inactive	1733	1	CC(C)CC1C(=O)N(C(=S)N1)CC=C	O=C1CNC(=S)N1	CC1CCC(C)C1
769	235905	Active	386	4	C[C@]12CC[C@H]3[C@H]([C@@H]1CC[C@]2(CC=C)O)CCC4=CCCC[C@H]34	C1CC=C2C(C1)C1CCC3C(C1CC2)CCC3	C1CCC2C(C1)CCC1C3CCCC3CCC21
770	31477	Inactive	3	1	CC1=CC(=C(C(=C1OC(=O)C)C)C)OCC(CNC(C)C)O	c1ccccc1	C1CCCCC1
771	5877	Active	494	4	C[C@H]1C[C@H]2[C@@H]3CC[C@@]([C@]3(C[C@@H]([C@@H]2[C@@]4(C1=CC(=O)C=C4)C)O)C)(C(=O)COC(=O)C)O	O=C1C=CC2C(=C1)CCC1C2CCC2C1CCC2	CC1CCC2C(CCC3C4CCCC4CCC23)C1
772	11088	Inactive	625	2	CC1=CC(=C(C=C1C2=CC(=C(C=C2C)OI)C(C)C)C(C)C)OI	c1ccc(cc1)c1ccccc1	C1CCC(C2CCCCC2)CC1
773	30951	Inactive	3	1	C=CCOC1=C(C=C(C=C1)CC(=O)O)Cl	c1ccccc1	C1CCCCC1
774	60795	Inactive	1737	4	C1CC(=O)NC2=C1C=CC(=C2)OCCCCN3CCN(CC3)C4=C(C(=CC=C4)Cl)Cl	O=C1CCc2c(N1)cc(cc2)OCCCCN1CCN(CC1)c1ccccc1	CC1CCC2CCC(CCCCCC3CCC(C4CCCCC4)CC3)CC2C1
775	2484	Inactive	1739	3	CC(C)(C)C1=CC=C(C=C1)CN(C)CC2=CC=CC3=CC=CC=C32	c1ccc(cc1)CNCc1cccc2c1cccc2	C1CCC(CCCC2CCCC3CCCCC32)CC1
776	6398970	Inactive	758	3	C=CC1=C(N2[C@@H]([C@@H](C2=O)NC(=O)C(=NO)C3=CSC(=N3)N)SC1)C(=O)O	C1SC2[C@H](NC(=O)C(=N)c3cscn3)C(=O)N2C=C1	CC(CC1C(C)C2CCCCC21)C(C)C1CCCC1
777	50599	Inactive	1608	3	C1C[C@@H](O[C@@H]1CO)N2C=NC3=C2NC=NC3=O	O=c1nc[nH]c2c1ncn2[C@H]1CCCO1	CC1CCCC2C1CCC2C1CCCC1
778	969472	Inactive	1746	4	CN1CCN(CC1)C(=O)O[C@H]2C3=NC=CN=C3C(=O)N2C4=NC=C(C=C4)Cl	O=C(N1CCNCC1)O[C@H]1c2nccnc2C(=O)N1c1ccccn1	CC(CC1C2CCCCC2C(C)C1C1CCCCC1)C1CCCCC1
779	54677470	Inactive	1748	3	CC1=CN=C(S1)NC(=O)C2=C(C3=CC=CC=C3S(=O)(=O)N2C)O	O=C(C1=Cc2ccccc2S(=O)(=O)N1)Nc1nccs1	CC(CC1CCCC1)C1CC2CCCCC2C(C)(C)C1
780	443879	Inactive	35	2	CC1=CC(=C(C=C1)O)[C@H](CCN(C(C)C)C(C)C)C2=CC=CC=C2	c1ccc(cc1)Cc1ccccc1	C1CCC(CC2CCCCC2)CC1
781	68740	Inactive	37	1	C1=CN(C=N1)CC(O)(P(=O)(O)O)P(=O)(O)O	c1ncc[nH]1	C1CCCC1
782	27447	Inactive	719	3	CC1=C(N2[C@@H]([C@@H](C2=O)NC(=O)[C@@H](C3=CC=CC=C3)N)SC1)C(=O)O	O=C(Cc1ccccc1)N[C@@H]1C(=O)N2C1SCC=C2	CC(CC1CCCCC1)CC1C(C)C2CCCCC21
783	65909	Active	1764	6	CC1(C2=CC=CN2C3=CC=CC=C3CO1)CN4CCC(CC4)N5C6=CC=CC=C6NC5=O	O=c1[nH]c2c(n1C1CCN(CC1)CC1OCc3c(n4c1ccc4)cccc3)cccc2	CC1CC2CCCCC2C1C1CCC(CC2CCC3CCCCC3C3CCCC23)CC1
784	443375	Active	1772	5	CN1C2=CC=CC=C2C(=N[C@@H](C1=O)NC(=O)C3=CC4=CC=CC=C4N3)C5=CC=CC=C5	O=C1Nc2ccccc2C(=N[C@H]1NC(=O)c1cc2c([nH]1)cccc2)c1ccccc1	CC(CC1CC(C2CCCCC2)C2CCCCC2CC1C)C1CC2CCCCC2C1
785	208953	Inactive	1776	3	C1COCCN1C2=CC3=C(C=C2C(F)(F)F)NC(=O)C(=O)N3CP(=O)(O)O	O=c1[nH]c2ccc(cc2[nH]c1=O)N1CCOCC1	CC1CC2CCC(C3CCCCC3)CC2CC1C
786	443872	Active	1793	6	C[C@]12CCC(=O)C=C1C[C@H]([C@@H]3[C@]24[C@H](O4)C[C@]5([C@H]3CC[C@@]56CCC(=O)O6)C)C(=O)OC	O=C1CCC2C(=C1)CCC1[C@]32OC3CC2C1CC[C@]12CCC(=O)O1	CC1CCC2C(CCC3C4CCC5(CCC(C)C5)C4CC4CC423)C1
787	68313	Inactive	3	1	CN(C)CCC1=CC=C(C=C1)O	c1ccccc1	C1CCCCC1
788	11082	Inactive	618	2	CC1([C@@H](N2[C@H](S1)[C@@H](C2=O)N)C(=O)O)C	O=C1CC2N1CCS2	CC1CC2CCCC12
789	5324289	Inactive	1804	5	CN1CC[C@]23[C@@H]4C(=CC=C2[C@H]1CC5=C3C(=C(C=C5)OC)O4)OC	C1=CC2Oc3c4[C@@]52C(=C1)C(NCC5)Cc4ccc3	C1CC2CC3CCCC45C(CCCC34)CC(C1)C25
790	120081	Inactive	1805	2	COC1=C(C=C2C(=C1)C(=O)NC(=O)N2)OC	O=c1[nH]c2ccccc2c(=O)[nH]1	CC1CC(C)C2CCCCC2C1
791	5282060	Inactive	1814	5	CC1=CC(=C2C3=C4C(=CC(=C13)O)C(C(=O)C5=C(C=C(C(=C45)C2=O)O)O)(C)C)O	O=C1Cc2ccc3c4c2c2c1cccc2C(=O)c4ccc3	CC1CC2CCC3CCCC4C(C)C5CCCC1C5C2C34
792	65760	Inactive	1815	2	C1[C@H]([C@@H]([C@H](C(O1)NC2=CC=C(C=C2)C(=O)O)O)O)O	C1CCC(OC1)Nc1ccccc1	C1CCC(CC2CCCCC2)CC1
793	65940	Inactive	1816	2	C1=CC=C(C=C1)S(=O)(=O)NCCC2=CC=C(S2)OCC(=O)O	O=S(=O)(c1ccccc1)NCCc1cccs1	CC(C)(CCCC1CCCC1)C1CCCCC1
794	5284442	Inactive	1817	2	C1=CC=C(C=C1)/C(=C\CCCCC(=O)O)/C2=CN=CC=C2	C=C(c1cccnc1)c1ccccc1	CC(C1CCCCC1)C1CCCCC1
795	19592	Inactive	1819	3	CC(C)(C(=O)O)OC1=CC=C(C=C1)C2CCCC3=CC=CC=C23	c1ccc(cc1)C1CCCc2c1cccc2	C1CCC(C2CCCC3CCCCC32)CC1
796	22833303	Inactive	72	1	CCCCCCCCCCCC(=O)OC[C@H](C1[C@@H]([C@H](CO1)O)O)O	C1CCCO1	C1CCCC1
797	30717	Inactive	1824	4	C1C2=CC=CC=C2C(=O)N3N1C(=O)C4=CC=CC=C4C3	O=C1c2ccccc2CN2N1Cc1ccccc1C2=O	CC1C2CCCCC2CC2C(C)C3CCCCC3CC12
798	68940	Inactive	719	3	CC(=O)OCC1=C(N2[C@@H]([C@@H](C2=O)NC(=O)CC3=CC=CC=C3)SC1)C(=O)O	O=C(Cc1ccccc1)N[C@@H]1C(=O)N2C1SCC=C2	CC(CC1CCCCC1)CC1C(C)C2CCCCC21
799	5399858	Inactive	1826	2	COC1=C/C(=C(\N2CCOCC2)/S)/C=CC1=O	O=C1C=C/C(=C/N2CCOCC2)/C=C1	CC1CCC(CC2CCCCC2)CC1
800	10252	Inactive	3	1	CC(=O)NC(=O)C1=CC=CC=C1O	c1ccccc1	C1CCCCC1
801	65770	Inactive	1827	2	CCCCN1CCCC1C(=O)NC2=C(C=C(C=C2C)C)C	O=C(C1CCCN1)Nc1ccccc1	CC(CC1CCCCC1)C1CCCC1
802	66909	Inactive	1828	2	C1=CC=C(C=C1)CNS(=O)(=O)C2=CC=C(C=C2)N	O=S(=O)(c1ccccc1)NCc1ccccc1	CC(C)(CCC1CCCCC1)C1CCCCC1
803	5360232	Inactive	64	1	CC=CC=NNC(=O)C1=CC=NC=C1	c1cccnc1	C1CCCCC1
804	96424	Inactive	425	2	C1=CC(=CC=C1NC(=O)C=CC(=O)O)S(=O)(=O)NC2=NC=CS2	O=S(=O)(c1ccccc1)Nc1nccs1	CC(C)(CC1CCCC1)C1CCCCC1
805	36102	Inactive	1829	2	CC1=CC=C(C=C1)S(=O)(=O)NC(=O)N[C@@H](C)CC2=CC=CC=C2	O=C(NS(=O)(=O)c1ccccc1)NCCc1ccccc1	CC(CCCC1CCCCC1)CC(C)(C)C1CCCCC1
806	32593	Inactive	1830	3	C1CN(CCC1C(=O)C2=CC=C(C=C2)F)CCCC(=O)C3=CC=C(C=C3)F	O=C(c1ccccc1)CCCN1CCC(CC1)C(=O)c1ccccc1	CC(CCCC1CCC(C(C)C2CCCCC2)CC1)C1CCCCC1
807	28718	Inactive	255	2	CC1=C(C=CC=C1Cl)NC2=C(C=CC=N2)C(=O)O	c1ccc(cc1)Nc1ccccn1	C1CCC(CC2CCCCC2)CC1
808	5311100	Inactive	1831	2	C1[C@@H]([C@@H]([C@H]([C@@H]1O)/C=C/[C@H](COC2=CC=CC(=C2)C(F)(F)F)O)C/C=C\CCCC(=O)O)O	C(COc1ccccc1)/C=C\C1CCCC1	C1CCC(CCCCCC2CCCC2)CC1
809	107921	Inactive	455	2	CC[C@@]1(C(=O)N(C(=O)N1)C)C2=CC=CC=C2	O=C1NC(=O)NC1c1ccccc1	CC1CC(C)C(C2CCCCC2)C1
810	56463	Active	1837	4	CC1=C(C2=CC=CC=C2N1CCN3CCOCC3)C(=O)C4=CC=C(C=C4)OC	O=C(c1cn(c2c1cccc2)CCN1CCOCC1)c1ccccc1	CC(C1CCCCC1)C1CC(CCC2CCCCC2)C2CCCCC21
811	28446	Inactive	1838	2	CNC1=C2CCCCC2=NN1C	C1CCc2c(C1)n[nH]c2	C1CCC2CCCC2C1
812	11350	Inactive	1839	2	C1=CC=C(C=C1)C(CC2=CC(=C(C(=C2)I)O)I)C(=O)O	c1ccc(cc1)CCc1ccccc1	C1CCC(CCC2CCCCC2)CC1
813	17756939	Inactive	1843	3	CN1C(C(=O)C2=C(S1(=O)=O)C=C(S2)Cl)C(=O)NC3=CC=CC=N3	O=C(C1NS(=O)(=O)c2c(C1=O)scc2)Nc1ccccn1	CC(CC1CCCCC1)C1CC(C)(C)C2CCCC2C1C
814	6237	Inactive	47	3	CCC1=C(C2=CC=CC=C2O1)C(=O)C3=CC(=C(C(=C3)I)O)I	O=C(c1coc2c1cccc2)c1ccccc1	CC(C1CCCCC1)C1CCC2CCCCC21
815	65614	Inactive	3	1	CC(CC1=CC=CC=C1)NC=O	c1ccccc1	C1CCCCC1
816	11043	Inactive	453	2	C1=CC2=C(C(=C(C=C2S(=O)(=O)O)I)O)N=C1	c1ccc2c(c1)nccc2	C1CCC2CCCCC2C1
817	71267	Inactive	1844	2	CC1=C(C(=CC=C1)C)NC(=O)CN2CCCCCC2	O=C(Nc1ccccc1)CN1CCCCCC1	CC(CC1CCCCCC1)CC1CCCCC1
818	194699	Inactive	95	2	C1=CC(=CC=C1C(=O)CCl)OC2=CC=C(C=C2)C(=O)CCl	c1ccc(cc1)Oc1ccccc1	C1CCC(CC2CCCCC2)CC1
819	6018	Inactive	1847	3	CC(C)CC1CN2CCC3=CC(=C(C=C3C2CC1=O)OC)OC	O=C1CCN2C(C1)c1ccccc1CC2	CC1CCC2CCC3CCCCC3C2C1
820	2292	Inactive	3	1	CCCCNCC(C1=CC=C(C=C1)O)O	c1ccccc1	C1CCCCC1
821	65682	Inactive	3	1	C[C@@H](CC1=CC=CC=C1)N(C)C	c1ccccc1	C1CCCCC1
822	68835	Inactive	1848	2	C1CCC(CC1)NC(=O)CN2CCNCC2	O=C(NC1CCCCC1)CN1CCNCC1	CC(CC1CCCCC1)CC1CCCCC1
823	68909	Inactive	183	2	CC1=C(C(C(=C(N1)C)C(=O)OC)C2=CC=CC=C2OC(F)F)C(=O)OC	C1=CC(C=CN1)c1ccccc1	C1CCC(C2CCCCC2)CC1
824	14604	Inactive	3	1	CCN(CC)S(=O)(=O)C1=CC=C(C=C1)C(=O)O	c1ccccc1	C1CCCCC1
825	24361	Inactive	1849	2	CC1=C(C(=CC=C1)C)NC(=O)CN2CCCC2	O=C(Nc1ccccc1)CN1CCCC1	CC(CC1CCCCC1)CC1CCCC1
826	68706	Inactive	1851	3	C1=CC=C(C=C1)N2C=C(C(=N2)C3=CC=C(C=C3)Cl)CC(=O)O	c1ccc(cc1)c1ccn(n1)c1ccccc1	C1CCC(C2CCC(C3CCCCC3)C2)CC1
827	69594	Inactive	3	1	C1=CC(=C(C=C1S(=O)(=O)N)S(=O)(=O)N)Cl	c1ccccc1	C1CCCCC1
828	6434871	Inactive	1852	2	C1CC1NC(=O)/C=C/C2=CC(=CC=C2)F	O=C(NC1CC1)/C=C/c1ccccc1	CC(CCC1CCCCC1)CC1CC1
829	13756	Inactive	1856	3	C1C(=O)N=C2C=CC(=CC2=C(N1O)C3=CC=CC=C3)Cl	O=C1CNC(=c2c(=N1)cccc2)c1ccccc1	CC1CCC(C2CCCCC2)C2CCCCC2C1
830	28858	Inactive	1857	2	C1=CC(=CC=C1C2=NC(=CS2)CC(=O)O)Cl	c1ccc(cc1)c1nccs1	C1CCC(C2CCCC2)CC1
831	2018	Inactive	3	1	CC(=O)NC1=CC=C(C=C1)CC(=O)O	c1ccccc1	C1CCCCC1
832	15250	Inactive	3	1	CC(C)CC1=CC=C(C=C1)CC(=O)O	c1ccccc1	C1CCCCC1
833	39299	Inactive	1858	2	CC1=CC(=C(N1C2=CC=C(C=C2)Cl)C)CC(=O)O	c1ccc(cc1)n1cccc1	C1CCC(C2CCCC2)CC1
834	70374	Inactive	1859	2	C1COCCN1CNC(=O)C2=NC=CN=C2	O=C(c1nccnc1)NCN1CCOCC1	CC(CCC1CCCCC1)C1CCCCC1
835	26436	Inactive	625	2	CCOC(=O)CC1=CC=C(C=C1)C2=CC=CC=C2	c1ccc(cc1)c1ccccc1	C1CCC(C2CCCCC2)CC1
836	8614	Inactive	3	1	C1=CC=C(C(=C1)C(=O)NCC(=O)O)I	c1ccccc1	C1CCCCC1
837	68907	Inactive	3	1	CCNC(=O)NCC1=CC(=CC=C1)Cl	c1ccccc1	C1CCCCC1
838	17756940	Inactive	1860	2	CC1=C(C(=CC=C1)C)NC(=O)NC2=CCCN2C	O=C(Nc1ccccc1)NC1=CCCN1	CC(CC1CCCCC1)CC1CCCC1
839	72073	Inactive	1862	2	C1=CC=C2C(=C1)N(C=C[N+]2=O)[O-]	O=[n+]1cc[nH]c2c1cccc2	CC1CCCC2CCCCC12
840	16564	Inactive	196	2	C1C(OC2=CC=CC=C2O1)CN=C(N)N	C1COc2c(O1)cccc2	C1CCC2CCCCC2C1
841	62751	Inactive	1865	3	C1CCC(CC1)(C2=CC=CS2)N3CCCCC3	C1CCN(CC1)C1(CCCCC1)c1cccs1	C1CCC(C2(C3CCCC3)CCCCC2)CC1
842	5281233	Inactive	1868	4	C/C(=C\C=C\C=C(\C=C\C=C(\C(=O)O[C@@H]1O[C@@H]([C@H]([C@@H]([C@H]1O)O)O)CO[C@@H]2O[C@@H]([C@H]([C@@H]([C@H]2O)O)O)CO)/C)/C)/C=C/C=C(/C(=O)O[C@@H]3O[C@@H]([C@H]([C@@H]([C@H]3O)O)O)CO[C@@H]4O[C@@H]([C@H]([C@@H]([C@H]4O)O)O)CO)\C	O=C(O[C@H]1CCC[C@H](O1)CO[C@H]1CCCCO1)/C=C/C=C/C=C/C=C/C=C/C=C/C=C/C(=O)O[C@H]1CCC[C@H](O1)CO[C@H]1CCCCO1	CC(CCCCCCCCCCCCCCC(C)CC1CCCC(CCC2CCCCC2)C1)CC1CCCC(CCC2CCCCC2)C1
843	21847	Inactive	1873	4	C1CN(CCC1C2(CCC(=O)NC2=O)C3=CC=CC=C3)CC4=CC=CC=C4	O=C1CCC(C(=O)N1)(C1CCN(CC1)Cc1ccccc1)c1ccccc1	CC1CCC(C2CCCCC2)(C2CCC(CC3CCCCC3)CC2)C(C)C1
844	5390109	Inactive	1875	2	C1=CC=C(C=C1)CN/C=C/2\C=CC=CC2=O	O=C1C=CC=C/C/1=C\NCc1ccccc1	CC1CCCCC1CCCC1CCCCC1
845	219081	Inactive	1878	4	C1CN(CCN1CCC(=O)N2C3=CC=CC=C3SC4=C2C=C(C=C4)C(F)(F)F)CCO	O=C(N1c2ccccc2Sc2c1cccc2)CCN1CCNCC1	CC(CCC1CCCCC1)C1C2CCCCC2CC2CCCCC21
846	6075	Inactive	1881	4	CN1CCCC(C1)CN2C3=CC=CC=C3SC4=CC=CC=C42	C1CCC(CN1)CN1c2ccccc2Sc2c1cccc2	C1CCC(CC2C3CCCCC3CC3CCCCC32)CC1
847	72157	Active	312	2	CCCOC1=CC2=C(C=C1)N=C(S2)NC(=O)OC	c1ccc2c(c1)scn2	C1CCC2CCCC2C1
848	9047	Inactive	1882	2	COC1=NC=CN=C1NS(=O)(=O)C2=CC=C(C=C2)N	O=S(=O)(c1ccccc1)Nc1cnccn1	CC(C)(CC1CCCCC1)C1CCCCC1
849	969494	Inactive	1878	4	CN1CCN(CC1)CCC(=O)N2C3=CC=CC=C3SC4=C2C=C(C=C4)C(F)(F)F	O=C(N1c2ccccc2Sc2c1cccc2)CCN1CCNCC1	CC(CCC1CCCCC1)C1C2CCCCC2CC2CCCCC21
850	3275	Inactive	280	2	CCN(CC)CCOC1=CC=CC=C1C(=O)CCC2=CC=CC=C2	O=C(c1ccccc1)CCc1ccccc1	CC(CCC1CCCCC1)C1CCCCC1
851	8708	Inactive	312	2	CCN(CC)CCOC1=CC2=C(C=C1)N=C(S2)N(C)C	c1ccc2c(c1)scn2	C1CCC2CCCC2C1
852	13113	Inactive	56	3	CCN(CC)CCC(=O)N1C2=CC=CC=C2SC3=C1C=C(C=C3)Cl	c1ccc2c(c1)Sc1c(N2)cccc1	C1CCC2CC3CCCCC3CC2C1
853	62529	Inactive	1864	2	C1CCC(CC1)(C#N)N2CCCCC2	C1CCN(CC1)C1CCCCC1	C1CCC(C2CCCCC2)CC1
854	71116	Inactive	1883	2	COC1=C(C(=C(C=C1)C=NNC(=O)C2=CC=NC=C2)C(=O)O)OC	O=C(c1ccncc1)NN=Cc1ccccc1	CC(CCCC1CCCCC1)C1CCCCC1
855	18484	Inactive	1885	3	C1CC2CN(CCN2C1)CCCC(=O)C3=CC=C(C=C3)F	O=C(c1ccccc1)CCCN1CCN2C(C1)CCC2	CC(CCCC1CCC2CCCC2C1)C1CCCCC1
856	65600	Inactive	1887	5	C1CN2CCC1C(C2)C(C3=CC=CC=C3)(C4=CC=CC=C4)O	C1CN2CCC1C(C2)C(c1ccccc1)c1ccccc1	C1CCC(C(C2CCCCC2)C2CC3CCC2CC3)CC1
857	27918	Inactive	1888	2	C1=CC=C(C=C1)P(=O)(CC(=O)NN)C2=CC=CC=C2	O=P(c1ccccc1)c1ccccc1	CC(C1CCCCC1)C1CCCCC1
858	71234	Inactive	1889	2	CC(CNC(=O)C1=CN=CC=C1)NC(=O)C2=CN=CC=C2	O=C(c1cccnc1)NCCNC(=O)c1cccnc1	CC(CCCCC(C)C1CCCCC1)C1CCCCC1
859	10832	Inactive	1890	2	C1=CC=C(C=C1)NC2=NC=NC(=N2)N	c1ccc(cc1)Nc1ncncn1	C1CCC(CC2CCCCC2)CC1
860	65630	Inactive	1891	4	C1CN2CCC1C(C2)OC(=O)C3=CC=CC=C3	O=C(c1ccccc1)OC1CN2CCC1CC2	CC(CC1CC2CCC1CC2)C1CCCCC1
861	65684	Inactive	1893	3	CC1=CC2=C(C=C1)NC3C2CN(CC3)C	C1NCC2C(C1)Nc1c2cccc1	C1CCC2C(C1)CC1CCCCC12
862	197861	Inactive	1894	2	C1CCN(CC1)CC2CCCCC2=O	O=C1CCCCC1CN1CCCCC1	CC1CCCCC1CC1CCCCC1
863	65790	Inactive	1895	2	COC1=CC(=CC(=C1OC)OC)C(=S)N2CCOCC2	S=C(c1ccccc1)N1CCOCC1	CC(C1CCCCC1)C1CCCCC1
864	12597	Inactive	1207	2	C1[C@H]([C@@H]2[C@H](O1)[C@H](CO2)O)O	C1CC2C(O1)CCO2	C1CC2CCCC2C1
865	667483	Inactive	1896	2	CCOC1=CC=C(C=C1)NC(=S)NC2=CC=C(C=C2)OCC	S=C(Nc1ccccc1)Nc1ccccc1	CC(CC1CCCCC1)CC1CCCCC1
866	155143	Inactive	581	4	CCCCCCCCCC(=O)O[C@H]1CC[C@@H]2[C@@]1(CC[C@H]3[C@H]2CCC4=CC(=O)CC[C@]34C)C	O=C1CCC2C(=C1)CCC1C2CCC2C1CCC2	CC1CCC2C(CCC3C4CCCC4CCC23)C1
867	65944	Inactive	1897	2	C1CC(=O)N[C@@H]1C(=O)N2CSC[C@H]2C(=O)O	O=C1CC[C@H](N1)C(=O)N1CSCC1	CC1CCC(C(C)C2CCCC2)C1
868	21453	Inactive	364	2	COC1=C(C=C(C=C1)CC2=CN=C(N=C2N)N)OC	c1ccc(cc1)Cc1cncnc1	C1CCC(CC2CCCCC2)CC1
869	60605	Inactive	891	4	C[C@@H]1CN(C[C@@H](N1)C)C2=C(C3=C(C(=C2F)F)C(=O)C(=CN3C4CC4)C(=O)O)F	O=c1ccn(c2c1ccc(c2)N1CCNCC1)C1CC1	CC1CCC(C2CC2)C2CC(C3CCCCC3)CCC12
870	5310993	Inactive	1898	1	CC1=CN=C(C=[N+]1[O-])C(=O)O	c1cncc[nH+]1	C1CCCCC1
871	170327	Inactive	1900	3	CCN(CC)CCCC(C)NC1=CC(=NC2=C1C=CC(=C2)Cl)C=CC3=CC=CC=C3Cl	c1ccc(cc1)C=Cc1ccc2c(n1)cccc2	C1CCC(CCC2CCC3CCCCC3C2)CC1
872	5719	Inactive	1902	3	CCN(C1=CC=CC(=C1)C2=CC=NC3=C(C=NN23)C#N)C(=O)C	c1ccc(cc1)c1ccnc2n1ncc2	C1CCC(C2CCCC3CCCC32)CC1
873	68664	Inactive	1906	4	C1CN(CCN1CC2=CC=CC=C2)C(=O)C3=CC4=CC=CC=C4O3	O=C(c1cc2c(o1)cccc2)N1CCN(CC1)Cc1ccccc1	CC(C1CCC(CC2CCCCC2)CC1)C1CC2CCCCC2C1
874	5487	Inactive	1908	3	C1CN=C(N1)NC2=C(C=CC3=NSN=C32)Cl	C1CN=C(N1)Nc1cccc2c1nsn2	C1CCC(CC2CCCC3CCCC32)C1
875	10476437	Active	581	4	CC(=O)[C@]1(CC[C@@H]2[C@@]1(C[C@@H]([C@]3([C@H]2CCC4=CC(=O)CC[C@@]43C)F)O)C)OC(=O)C	O=C1CCC2C(=C1)CCC1C2CCC2C1CCC2	CC1CCC2C(CCC3C4CCCC4CCC23)C1
876	68942	Inactive	444	3	C1=CC=C2C(=C1)C(=O)C(C2=O)C3=CC=C(C=C3)F	O=C1C(c2ccccc2)C(=O)c2c1cccc2	CC1C2CCCCC2C(C)C1C1CCCCC1
877	10046567	Inactive	1911	4	C[C@H](CCCC(C)C)[C@H]1CC(=O)C2=C3CC[C@H]4C[C@H](CC[C@@]4([C@H]3CC[C@]12C)C)O	O=C1CCC2C1=C1CCC3C(C1CC2)CCCC3	CC1CCC2CCC3C4CCCCC4CCC3C12
878	60172	Inactive	394	2	C1=NC2=C(C(=N1)N)N=CN2CCOCP(=O)(O)O	c1ncc2c(n1)[nH]cn2	C1CCC2CCCC2C1
879	15763	Inactive	60	2	CCC1NC2=CC(=C(C=C2S(=O)(=O)N1)S(=O)(=O)N)Cl	O=S1(=O)NCNc2c1cccc2	CC1(C)CCCC2CCCCC21
880	71321	Inactive	1912	2	CC1=C(OC(=N1)C2=CC=C(C=C2)Cl)COC(C)(C)C(=O)O	c1ccc(cc1)c1ncco1	C1CCC(C2CCCC2)CC1
881	31060	Inactive	1915	3	CN1CCC(CC1)OC(=O)C(OC2=CC=C(C=C2)Cl)OC3=CC=C(C=C3)Cl	O=C(C(Oc1ccccc1)Oc1ccccc1)OC1CCNCC1	CC(CC1CCCCC1)C(CC1CCCCC1)CC1CCCCC1
882	250948	Active	1919	4	CC1=C[C@@H]2[C@H](CC[C@]3([C@H]2CC(=C)[C@@]3(C(=O)C)OC(=O)C)C)[C@@]4(C1=CC(=O)CC4)C	C=C1CC2C(C1)C1C=CC3=CC(=O)CCC3C1CC2	CC1CCC2C(CCC3C4CC(C)CC4CCC23)C1
883	16837	Inactive	1920	2	CCOC1=CC=C(C=C1)N=NC2=C(C=C(C=C2)N)N	c1ccc(cc1)/N=N/c1ccccc1	C1CCC(CCC2CCCCC2)CC1
884	60196286	Inactive	1921	2	C([C@@H]1[C@H]([C@@H]([C@H]([C@H](O1)O[C@@]2([C@H]([C@H]([C@@H](O2)O)O)O)CO)O)O)O)O	C1CC[C@H](OC1)O[C@H]1CCCO1	C1CCC(CC2CCCC2)CC1
885	6719	Inactive	1925	4	C1=CC=C(C=C1)C(C2=CC=CC=C2)C(=O)C3C(=O)C4=CC=CC=C4C3=O	O=C(C1C(=O)c2c(C1=O)cccc2)C(c1ccccc1)c1ccccc1	CC1C2CCCCC2C(C)C1C(C)C(C1CCCCC1)C1CCCCC1
886	68939	Inactive	1926	2	C1=C(C=C(C(=C1Cl)O)S(=O)C2=CC(=CC(=C2O)Cl)Cl)Cl	O=S(c1ccccc1)c1ccccc1	CC(C1CCCCC1)C1CCCCC1
887	9570327	Inactive	1927	2	C1=C(OC(=C1)[N+](=O)[O-])/C=N/NC(=O)C2=CC(=CC(=C2O)[N+](=O)[O-])[N+](=O)[O-]	O=C(c1ccccc1)N/N=C/c1ccco1	CC(CCCC1CCCC1)C1CCCCC1
888	70846	Inactive	444	3	C1=CC=C2C(=C1)C(=O)C(C2=O)C3=CC=C(C=C3)Cl	O=C1C(c2ccccc2)C(=O)c2c1cccc2	CC1C2CCCCC2C(C)C1C1CCCCC1
889	37384	Inactive	1928	2	CC(=O)NC1=CC=C(C=C1)OCCOCCOC2=CC=C(C=C2)NC(=O)C	O(CCOc1ccccc1)CCOc1ccccc1	C(CCCC1CCCCC1)CCCC1CCCCC1
890	37910	Inactive	1929	2	CC1=CC=CC=C1OCC(CNCCOC2=CC=C(C=C2)C(=O)N)O	C(CCOc1ccccc1)NCCOc1ccccc1	C(CCCCC1CCCCC1)CCCC1CCCCC1
891	19918	Inactive	1714	2	CCC1=NC=NC2=CC(=C(C=C21)OC)OC	c1ccc2c(c1)ncnc2	C1CCC2CCCCC2C1
892	65620	Inactive	453	2	CC1=NC2=C(C=C1)C(=CC(=C2O)Br)Br	c1ccc2c(c1)nccc2	C1CCC2CCCCC2C1
893	21583	Inactive	1738	2	CN(CC1=CC=CC=C1)CC2=CC=CC=C2	N(Cc1ccccc1)Cc1ccccc1	C1CCC(CCCC2CCCCC2)CC1
894	15568	Inactive	1930	2	C1=CN=CC=C1C(=O)NNCNNC(=O)C2=CC=NC=C2	O=C(c1ccncc1)NNCNNC(=O)c1ccncc1	CC(CCCCCC(C)C1CCCCC1)C1CCCCC1
895	71818	Inactive	252	2	COC1=CC=C(C2=CC=CC=C21)C(=O)CCC(=O)O	c1ccc2c(c1)cccc2	C1CCC2CCCCC2C1
896	6194	Inactive	71	1	C1=C(C(=O)NC(=O)N1)N(CCCl)CCCl	O=c1cc[nH]c(=O)[nH]1	CC1CCCC(C)C1
897	4602	Inactive	451	2	C1=CC=C(C(=C1)C(=O)NC2=CC=C(C=C2)O)O	O=C(c1ccccc1)Nc1ccccc1	CC(CC1CCCCC1)C1CCCCC1
898	8298	Inactive	1	1	CC1CC(CC(C1)(C)C)O	C1CCCCC1	C1CCCCC1
899	264852	Inactive	35	2	CC1=CC=C(C=C1)C(C)(C)C2=CC=C(C=C2)C	c1ccc(cc1)Cc1ccccc1	C1CCC(CC2CCCCC2)CC1
900	8961	Inactive	1931	2	C1CC2=C(C=CC(=C2C1)Cl)O	C1Cc2c(C1)cccc2	C1CCC2CCCC2C1
901	14369	Inactive	444	3	C1=CC=C2C(=C1)C(=O)C(C2=O)C3=CC=C(C=C3)Br	O=C1C(c2ccccc2)C(=O)c2c1cccc2	CC1C2CCCCC2C(C)C1C1CCCCC1
902	90202	Inactive	64	1	CCCCCCOC(=O)C1=CN=CC=C1	c1cccnc1	C1CCCCC1
903	32322	Inactive	96	1	CCCC(C)(COC(=O)N)COC(=O)NC1CC1	C1CC1	C1CC1
904	5358237	Inactive	1875	2	C/C(=C\1/C=CC=CC1=O)/NCC2=CC=CC=C2	O=C1C=CC=C/C/1=C\NCc1ccccc1	CC1CCCCC1CCCC1CCCCC1
905	24107	Inactive	1937	4	CN1C(=O)CN2CCC3=CC=CC=C3C2C4=C1C=CC(=C4)Cl	O=C1CN2CCc3c(C2c2c(N1)cccc2)cccc3	CC1CC2CCCCC2C2C(CCC3CCCCC32)C1
906	68089	Inactive	900	3	CCOC(=O)C1=CC(=NC2=C1C=C(C=C2)C)C3=CC=CC=C3	c1ccc(cc1)c1ccc2c(n1)cccc2	C1CCC(C2CCC3CCCCC3C2)CC1
907	71839	Inactive	1409	1	C1C(COC(O1)C(Cl)(Cl)Cl)(CO)CO	C1CCOCO1	C1CCCCC1
908	10646	Inactive	1940	4	C1CCN(C1)CCN2C3=CC=CC=C3SC4=CC=CC=C42	C1CCN(C1)CCN1c2ccccc2Sc2c1cccc2	C1CCC(CCC2C3CCCCC3CC3CCCCC32)C1
909	72068	Inactive	1943	3	C1CC(=CC2=CC=CS2)C(=O)C(=CC3=CC=CS3)C1	O=C1C(=Cc2cccs2)CCCC1=Cc1cccs1	CC1C(CC2CCCC2)CCCC1CC1CCCC1
910	101576	Inactive	1944	2	C1=CC=C(C=C1)C=CC2=CC=NC=C2	c1ccc(cc1)C=Cc1ccncc1	C1CCC(CCC2CCCCC2)CC1
911	17499	Inactive	3	1	CC(=O)NC1=CC=C(C=C1)OC(=O)C	c1ccccc1	C1CCCCC1
912	67686	Inactive	1948	3	C1N(CSC(=S)N1CC2=CC=CC=C2)CC3=CC=CC=C3	S=C1SCN(CN1Cc1ccccc1)Cc1ccccc1	CC1CCC(CC2CCCCC2)CC1CC1CCCCC1
913	62495	Inactive	1950	3	CN1CCCC(C1)OC(=O)C(C2=CC=CC=C2)(C3=CC=CC=C3)O	O=C(C(c1ccccc1)c1ccccc1)OC1CCCNC1	CC(CC1CCCCC1)C(C1CCCCC1)C1CCCCC1
914	60196287	Inactive	1952	3	C1CC(=O)N[C@@H]1C(=O)N[C@H]2C[C@@H]2C3=CC=CC=C3	O=C([C@@H]1CCC(=O)N1)N[C@H]1C[C@@H]1c1ccccc1	CC1CCC(C(C)CC2CC2C2CCCCC2)C1
915	17595	Inactive	92	1	CCN1CCCC1=O	O=C1CCCN1	CC1CCCC1
916	7405	Inactive	92	1	C1CC(=O)N[C@@H]1C(=O)O	O=C1CCCN1	CC1CCCC1
917	636367	Inactive	510	1	[C@@H]1([C@@H]([C@H](O[C@H]([C@@H]1O)O)C(=O)N)O)O	C1CCCOC1	C1CCCCC1
918	31340	Inactive	1953	2	CC(=O)OC[C@@H]1[C@H]([C@@H]([C@H]([C@H](O1)O[C@]2([C@H]([C@@H]([C@H](O2)COC(=O)C)OC(=O)C)OC(=O)C)COC(=O)C)OC(=O)C)OC(=O)C)OC(=O)C	C1CC[C@@H](OC1)O[C@H]1CCCO1	C1CCC(CC2CCCC2)CC1
919	638678	Inactive	1957	3	C1C[C@H](N(C1)C(=O)[C@H](CC2=CN=CN2)NC(=O)[C@@H]3CCC(=O)N3)C(=O)N	O=C1CC[C@H](N1)C(=O)N[C@@H](C(=O)N1CCCC1)Cc1cnc[nH]1	CC1CCC(C(C)CC(CC2CCCC2)C(C)C2CCCC2)C1
920	21630	Inactive	3	1	CCCCC(CC)COC(=O)C=CC1=CC=C(C=C1)OC	c1ccccc1	C1CCCCC1
921	6034	Inactive	3	1	CCOC1=C(C=CC(=C1)NC(=O)C)C(=O)OC	c1ccccc1	C1CCCCC1
922	7315	Inactive	3	1	CCC(CC1=C(C(=C(C=C1I)I)O)I)C(=O)O	c1ccccc1	C1CCCCC1
923	5280805	Inactive	1492	5	C[C@H]1[C@@H]([C@H]([C@H]([C@@H](O1)OC[C@@H]2[C@H]([C@@H]([C@H]([C@@H](O2)OC3=C(OC4=CC(=CC(=C4C3=O)O)O)C5=CC(=C(C=C5)O)O)O)O)O)O)O)O	O=c1c(O[C@@H]2CCC[C@@H](O2)CO[C@H]2CCCCO2)c(oc2c1cccc2)c1ccccc1	CC1C2CCCCC2CC(C2CCCCC2)C1CC1CCCC(CCC2CCCCC2)C1
924	5859	Inactive	3	1	CN(C)S(=O)(=O)C1=CC=C(C=C1)OP(=S)(OC)OC	c1ccccc1	C1CCCCC1
925	107926	Inactive	1961	4	CC(C)(C)OC(=O)C1=C2[C@@H]3CCCN3C(=O)C4=C(N2C=N1)C=CC=C4Br	O=C1N2CCCC2c2n(c3c1cccc3)cnc2	CC1C2CCCCC2C2CCCC2C2CCCC12
926	17931	Active	1965	3	CN1C(=S)CN=C(C2=C1C=CC(=C2)Cl)C3=CC=CC=C3	S=C1CN=C(c2c(N1)cccc2)c1ccccc1	CC1CCC(C2CCCCC2)C2CCCCC2C1
927	6040	Inactive	334	3	C1CCN(CC1)CC2COC3=CC=CC=C3O2	C1CCN(CC1)CC1COc2c(O1)cccc2	C1CCC(CC2CCC3CCCCC3C2)CC1
928	7975	Inactive	64	1	CC1=CC=CC=N1	c1cccnc1	C1CCCCC1
929	159977	Inactive	1972	4	CN1CCN(CC1)C2=NN=C3C(=C2)N(C4=CC=CC=C4O3)C	N1CCN(CC1)c1nnc2c(c1)Nc1c(O2)cccc1	C1CCC(C2CCC3CC4CCCCC4CC3C2)CC1
930	17693	Active	1973	2	C1CC1C(=O)NC2=CC(=C(C=C2)Cl)Cl	O=C(C1CC1)Nc1ccccc1	CC(CC1CCCCC1)C1CC1
931	12628	Inactive	83	2	CC1=CC=C(C=C1)S(=O)(=O)NC(=O)NC2CCCCC2	O=C(NS(=O)(=O)c1ccccc1)NC1CCCCC1	CC(CC1CCCCC1)CC(C)(C)C1CCCCC1
932	60582	Inactive	3	1	C1=CC(=CC=C1NC(=O)CCC(=O)O)S(=O)(=O)N	c1ccccc1	C1CCCCC1
933	234310	Inactive	480	2	CC(C)CC1=NN=C(S1)NS(=O)(=O)C2=CC=C(C=C2)OC	O=S(=O)(c1ccccc1)Nc1nncs1	CC(C)(CC1CCCC1)C1CCCCC1
934	8434	Inactive	3	1	CCOC(=O)C1=CC=C(C=C1)O	c1ccccc1	C1CCCCC1
935	9574235	Inactive	1974	2	COC1=C(C=C(C=C1)/C=N/NC(=O)C2=CC=NC=C2)OC	O=C(c1ccncc1)N/N=C/c1ccccc1	CC(CCCC1CCCCC1)C1CCCCC1
936	33334	Inactive	1976	3	COC1=CC2=C(C=C1)N=C(S2)NC(=O)NC3=CC=CC=C3	O=C(Nc1nc2c(s1)cccc2)Nc1ccccc1	CC(CC1CCCCC1)CC1CC2CCCCC2C1
937	64517	Inactive	1978	5	C1C2CC3CC1CC(C2)(C3)NCCOC(=O)COC4=CC=C(C=C4)Cl	O=C(COc1ccccc1)OCCNC12CC3CC(C2)CC(C1)C3	CC(CCCCC12CC3CC(CC(C3)C1)C2)CCC1CCCCC1
938	53555	Inactive	1980	3	CC1=C(C2=CC=CC=C2N1CCC(=O)O)CN3C=CN=C3	c1ccc2c(c1)c(c[nH]2)Cn1cncc1	C1CCC(CC2CCC3CCCCC32)C1
939	6918493	Inactive	1982	3	CC1=CC(=NC(=N1)O[C@H](C(=O)O)C(C2=CC=CC=C2)(C3=CC=CC=C3)OC)C	c1ccc(cc1)C(c1ccccc1)COc1ncccn1	C1CCC(CCC(C2CCCCC2)C2CCCCC2)CC1
940	36663	Inactive	1984	3	CN1CCC(C(C1)C(=O)C2=CC=C(C=C2)F)(C3=CC=C(C=C3)F)O	O=C(C1CNCCC1c1ccccc1)c1ccccc1	CC(C1CCCCC1)C1CCCCC1C1CCCCC1
941	36303	Inactive	1989	4	C1CN(CC1C2=CC=CC=C2)CCC(=O)C3=CC4=C(C=C3)OCCO4	O=C(c1ccc2c(c1)OCCO2)CCN1CCC(C1)c1ccccc1	CC(CCC1CCC(C2CCCCC2)C1)C1CCC2CCCCC2C1
942	7181	Inactive	480	2	CCC1=NN=C(S1)NS(=O)(=O)C2=CC=C(C=C2)N	O=S(=O)(c1ccccc1)Nc1nncs1	CC(C)(CC1CCCC1)C1CCCCC1
943	31390	Inactive	1335	2	C1=CC=C(C=C1)NS(=O)(=O)C2=CC=C(C=C2)N	O=S(=O)(c1ccccc1)Nc1ccccc1	CC(C)(CC1CCCCC1)C1CCCCC1
944	667497	Inactive	1990	2	CN1CCN(CC1)C(=O)C2CCCCC2	O=C(N1CCNCC1)C1CCCCC1	CC(C1CCCCC1)C1CCCCC1
945	616236	Inactive	22	2	CCOC(=O)C1=C(N(C2=C1C=C(C=C2)O)C)C	c1ccc2c(c1)[nH]cc2	C1CCC2CCCC2C1
946	92879	Inactive	1992	3	CCC(C(=O)N[C@H]1[C@@H]2N(C1=O)[C@H](C(S2)(C)C)C(=O)O)OC3=CC=CC=C3	O=C(N[C@@H]1C(=O)N2C1SCC2)COc1ccccc1	CC(CCC1CCCCC1)CC1C(C)C2CCCC21
947	6433573	Inactive	1974	2	C1=CC=C(C(=C1)/C=N/NC(=O)C2=CC=NC=C2)OCC(=O)O	O=C(c1ccncc1)N/N=C/c1ccccc1	CC(CCCC1CCCCC1)C1CCCCC1
948	71128	Inactive	35	2	CCN(CC)CCOC(=O)C(C)(C1=CC=CC=C1)C2=CC=CC=C2	c1ccc(cc1)Cc1ccccc1	C1CCC(CC2CCCCC2)CC1
949	68943	Inactive	1994	3	C1CCN(C1)CC#CC(C2=CC=CC=C2)(C3=CC=CC=C3)O	C1CCN(C1)CC#CC(c1ccccc1)c1ccccc1	C1CCC(C(CCCC2CCCC2)C2CCCCC2)CC1
950	14895	Inactive	1995	2	C1=CC(=CC(=C1)S(=O)(=O)NCCNS(=O)(=O)C2=CC=CC(=C2)[N+](=O)[O-])[N+](=O)[O-]	O=S(=O)(c1ccccc1)NCCNS(=O)(=O)c1ccccc1	CC(C)(CCCCC(C)(C)C1CCCCC1)C1CCCCC1
951	65584	Inactive	1997	3	C1[C@@H]2C=C[C@H]1[C@H]3[C@@H]2C(=O)NC3=O	O=C1NC(=O)C2C1C1C=CC2C1	CC1CC(C)C2C3CCC(C3)C12
952	7174	Inactive	3	1	CCCOC(=O)C1=CC=C(C=C1)N	c1ccccc1	C1CCCCC1
953	71895	Inactive	451	2	CC1=C(C(=CC=C1)C)NC(=O)C2=CC=CC=C2C(=O)O	O=C(c1ccccc1)Nc1ccccc1	CC(CC1CCCCC1)C1CCCCC1
954	5283731	Active	2001	3	C[C@H](CCCC(C)(C)O)[C@H]1CC[C@@H]\2[C@@]1(CCC/C2=C\C=C/3\C[C@H](CCC3=C)O)C	C=C1CCCC/C/1=C\C=C\1/CCCC2C1CCC2	CC1CCCCC1CCC1CCCC2CCCC21
955	5280453	Active	2001	3	C[C@H](CCCC(C)(C)O)[C@H]1CC[C@@H]\2[C@@]1(CCC/C2=C\C=C/3\C[C@H](C[C@@H](C3=C)O)O)C	C=C1CCCC/C/1=C\C=C\1/CCCC2C1CCC2	CC1CCCCC1CCC1CCCC2CCCC21
956	36354	Inactive	140	2	C=CCN(C1=C(C=CC=C1Cl)Cl)C2=NCCN2	c1ccc(cc1)NC1=NCCN1	C1CCC(CC2CCCC2)CC1
957	5284596	Inactive	2012	5	C=CCN1CC[C@]23[C@@H]4C(=O)CC[C@]2([C@H]1CC5=C3C(=C(C=C5)O)O4)O	O=C1CCC2[C@@]34C1Oc1c4c(CC2NCC3)ccc1	CC1CCC2C3CCCC24C1CC1CCCC(C3)C14
958	5360515	Inactive	2018	6	C1CC1CN2CC[C@]34[C@@H]5C(=O)CC[C@]3([C@H]2CC6=C4C(=C(C=C6)O)O5)O	O=C1CCC2[C@@]34C1Oc1c4c(CC2N(CC3)CC2CC2)ccc1	CC1CCC2C3CC4CCCC5CC1C2(CCC3CC1CC1)C45
959	57242	Inactive	2021	3	CCCN1CCC[C@H]2[C@H]1CC3=CN=C(N=C3C2)N	C1CNC2C(C1)Cc1c(C2)cncn1	C1CCC2CC3CCCCC3CC2C1
960	245005	Inactive	2079	7	CCN1C[C@@]2([C@@H](C[C@@H]([C@@]34[C@@H]2[C@H]([C@@H](C31)[C@@]5([C@@H]6[C@H]4C[C@@]([C@@H]6OC(=O)C7=CC=CC=C7)([C@H]([C@@H]5O)OC)O)OC(=O)C)OC)OC)O)COC	O=C(c1ccccc1)O[C@@H]1C2CCC3C1C(C2)[C@@]12C4C3CC2C(CN4)CCC1	CC(CC1C2CCC3C4CC5C6CCCC5(C4CC6)C(C2)C13)C1CCCCC1
961	2783	Inactive	3	1	CC(C)(C)NCC(C1=CC(=C(C(=C1)Cl)N)Cl)O	c1ccccc1	C1CCCCC1
962	44112	Inactive	2081	3	CC1=CC2=C(N1)C=CC=C2OCC(CNC(C)(C)C)OC(=O)C3=CC=CC=C3	O=C(c1ccccc1)OCCOc1cccc2c1cc[nH]2	CC(CCCCC1CCCC2CCCC12)C1CCCCC1
963	6321253	Active	1000	4	CCN(CC)C(=O)N[C@H]1CN([C@H]2CC3=CNC4=CC=CC(=C34)C2=C1)C	C1CC=C2C(N1)Cc1c3c2cccc3[nH]c1	C1CCC2C(C1)CC1CCC3CCCC2C31
964	5374	Inactive	2082	2	C=CCN1CCC2=C(CC1)SC(=N2)N	N1CCc2c(CC1)ncs2	C1CCC2CCCC2CC1
965	107715	Active	888	8	CC(C)[C@@]1(C(=O)N2[C@H](C(=O)N3CCC[C@H]3[C@@]2(O1)O)CC4=CC=CC=C4)NC(=O)[C@@H]5C[C@H]6[C@@H](CC7=CNC8=CC=CC6=C78)N(C5)C	O=C([C@@H]1CNC2C(C1)c1cccc3c1c(C2)c[nH]3)N[C@H]1OC2N(C1=O)[C@H](Cc1ccccc1)C(=O)N1C2CCC1	CC(CC1CC2C3CCCC3C(C)C(CC3CCCCC3)C2C1C)C1CCC2CC3CCC4CCCC(C2C1)C43
966	443884	Inactive	1000	4	C[C@@H](CO)NC(=O)[C@H]1CN([C@@H]2CC3=CNC4=CC=CC(=C34)C2=C1)C	C1CC=C2C(N1)Cc1c3c2cccc3[nH]c1	C1CCC2C(C1)CC1CCC3CCCC2C31
967	68848	Inactive	880	4	CN1C[C@H](C[C@H]2[C@H]1CC3=CN(C4=CC=CC2=C34)C)NS(=O)(=O)N(C)C	C1CNC2C(C1)c1cccc3c1c(C2)c[nH]3	C1CCC2C(C1)CC1CCC3CCCC2C31
968	27400	Inactive	2086	4	CN1CCC(=C2C3=C(CCC4=CC=CC=C42)SC=C3)CC1	N1CCC(=C2c3ccsc3CCc3c2cccc3)CC1	C1CCC(C2C3CCCCC3CCC3CCCC32)CC1
969	105104	Inactive	2093	4	CN([C@H]1CC[C@@]2(CCCO2)C[C@@H]1N3CCCC3)C(=O)CC4=CC=CC=C4	O=C(Cc1ccccc1)N[C@H]1CC[C@]2(C[C@@H]1N1CCCC1)CCCO2	CC(CC1CCCCC1)CC1CCC2(CCCC2)CC1C1CCCC1
970	9925873	Inactive	2104	5	COC1=C2C3=C(C[C@@H]4[C@H]5[C@]3(CCN4)[C@@H](O2)[C@H](C=C5)O)C=C1	C1=CC2[C@@]34C(C1)Oc1c4c(CC2NCC3)ccc1	C1CC2CC3CCCC45C(CCCC34)CC(C1)C25
971	6321424	Inactive	2135	7	CC[C@H](C)[C@@H]1[C@H](CC[C@@]2(O1)C[C@@H]3C[C@H](O2)C/C=C(/[C@H]([C@H](/C=C/C=C/4\CO[C@H]5[C@@]4([C@@H](C=C([C@H]5O)C)C(=O)O3)O)C)O[C@H]6C[C@@H]([C@H]([C@@H](O6)C)O[C@H]7C[C@@H]([C@H]([C@@H](O7)C)O)OC)OC)\C)C	O=C1OC2CC(C/C=C\[C@H](C/C=C\C=C\3/C4C1C=CCC4OC3)O[C@H]1CC[C@H](CO1)O[C@@H]1CCCCO1)O[C@]1(C2)CCCCO1	CC1CC2CC(CCCC(CC3CCC(CC4CCCCC4)CC3)CCCCC3CCC4CCCC1C34)CC1(CCCCC1)C2
972	441071	Inactive	1319	7	C1CN2CC3=CCO[C@H]4CC(=O)N5[C@H]6[C@H]4[C@H]3C[C@H]2[C@@]61C7=CC=CC=C75	O=C1CC2OCC=C3C4C2C2N1c1ccccc1[C@]12CCN(C1C4)C3	CC1CC2CCCC3CC4CCC56C4CC3C2C5C1C1CCCCC16
973	50287	Inactive	182	1	CN=C(NCCSCC1=CSC(=N1)N=C(N)N)NC#N	c1nccs1	C1CCCC1
974	92786	Inactive	2137	4	CC(=O)[C@H]1CC[C@@H]2[C@@]1(CC[C@H]3[C@H]2CC[C@@H]4[C@@]3(CC[C@H](C4)O)C)C	C1CCC2C(C1)CCC1C2CCC2C1CCC2	C1CCC2C(C1)CCC1C3CCCC3CCC21
975	57782	Inactive	169	2	CC(CCCCN1C(=O)C2=C(N=CN2C)N(C1=O)C)O	O=c1[nH]c(=O)c2c([nH]1)nc[nH]2	CC1CC(C)C2CCCC2C1
976	5361	Inactive	2150	8	CC1=C(C=C(C=C1)C(=O)NC2=C3C(=CC(=CC3=C(C=C2)S(=O)(=O)O)S(=O)(=O)O)S(=O)(=O)O)NC(=O)C4=CC(=CC=C4)NC(=O)NC5=CC=CC(=C5)C(=O)NC6=C(C=CC(=C6)C(=O)NC7=C8C(=CC(=CC8=C(C=C7)S(=O)(=O)O)S(=O)(=O)O)S(=O)(=O)O)C	O=C(Nc1cccc(c1)C(=O)Nc1cccc(c1)C(=O)Nc1cccc2c1cccc2)Nc1cccc(c1)C(=O)Nc1cccc(c1)C(=O)Nc1cccc2c1cccc2	CC(CC1CCCC(C(C)CC2CCCC(C(C)CC3CCCC4CCCCC43)C2)C1)CC1CCCC(C(C)CC2CCCC(C(C)CC3CCCC4CCCCC43)C2)C1
977	6083	Inactive	395	3	C1=NC2=C(C(=N1)N)N=CN2[C@H]3[C@@H]([C@@H]([C@H](O3)COP(=O)(O)O)O)O	C1CO[C@@H](C1)n1cnc2c1ncnc2	C1CCC2C(C1)CCC2C1CCCC1
978	164739	Inactive	3	1	C[C@@H]([C@@H](C1=CC(=C(C=C1)O)O)O)N	c1ccccc1	C1CCCCC1
979	5318432	Inactive	2155	4	C1=CC=C2C(=C1)C(=O)/C(=C\3/C(=O)C4=CC=CC=C4N3)/N2	O=C1c2ccccc2N/C/1=C\1/Nc2c(C1=O)cccc2	CC1C2CCCCC2CC1C1CC2CCCCC2C1C
980	157672	Inactive	2156	2	CN1CCC[C@@H]1C2=CN=CC=C2	C1CN[C@H](C1)c1cccnc1	C1CCC(C2CCCC2)CC1
981	6505803	Active	2158	2	C[C@H]1C[C@@H]([C@@H]([C@H](/C=C(/[C@@H]([C@H](/C=C\C=C(\C(=O)NC2=CC(=O)C(=C(C1)C2=O)NCC=C)/C)OC)OC(=O)N)\C)C)O)OC	O=C1/C=C\C=C/CC/C=C\CCCCCCC2=CC(=O)C=C(N1)C2=O	CC1CCCCCCCCCCCCCCC2CC(C)CC(C1)C2C
982	132519	Inactive	22	2	CC(C)C[C@H](CC(=O)NO)C(=O)N[C@@H](CC1=CNC2=CC=CC=C21)C(=O)NC	c1ccc2c(c1)[nH]cc2	C1CCC2CCCC2C1
983	445643	Active	2166	4	C[C@@H]1C[C@@H]([C@@H]2[C@H](C[C@H]([C@@](O2)(C(=O)C(=O)N3CCCC[C@H]3C(=O)O[C@@H]([C@@H]([C@H](CC(=O)[C@@H](/C=C(/C1)\C)CC=C)O)C)/C(=C/[C@@H]4CC[C@H]([C@@H](C4)OC)O)/C)O)C)OC)OC	O=C1CCC[C@H](/C=C/C2CCCCC2)OC(=O)C2CCCCN2C(=O)C(=O)C2OC(CCCC/C=C\C1)CCC2	CC1CCCCCCCC2CCCC(C2)C(C)C(C)C2CCCCC2C(C)CC(CCC2CCCCC2)CCC1
984	51683	Inactive	1142	2	C1C[C@H]([C@@H]2[C@@H]([C@@H](CN2C1)O)O)O	C1CCC2N(C1)CCC2	C1CCC2CCCC2C1
985	20054868	Active	2190	8	C[C@@H]1[C@H]([C@@H](C[C@@H](O1)O[C@H]2[C@@H](CC3=C(C2=O)C(=C4C(=C3)C=C(C(=C4O)C)O[C@H]5C[C@H]([C@H]([C@H](O5)C)OC(=O)O)O[C@@H]6C[C@H]([C@H]([C@H](O6)C)OC)O)O)[C@@H](C(=O)[C@H]([C@@H](C)O)O)OC)O[C@H]7C[C@H]([C@@H]([C@H](O7)C)O)O[C@H]8C[C@]([C@H]([C@@H](O8)C)OC(=O)C)(C)O)O	O=C1[C@@H](CCc2c1cc1ccc(cc1c2)O[C@H]1OCC[C@H](C1)O[C@@H]1CCCCO1)O[C@H]1OCC[C@H](C1)O[C@@H]1OCC[C@@H](C1)O[C@@H]1CCCCO1	CC1C(CC2CCCC(CC3CCCC(CC4CCCCC4)C3)C2)CCC2CC3CC(CC4CCCC(CC5CCCCC5)C4)CCC3CC21
986	6917655	Inactive	2192	3	CC(=CC[C@@H]1[C@@](O1)(C)[C@H]2[C@@H]([C@@H](CC[C@]23CO3)OC(=O)/C=C/C=C/C=C/C=C/C(=O)O)OC)C	C1CC[C@@]2(C(C1)C1CO1)CO2	C1CCC2(CC2)C(C2CC2)C1
987	5978	Active	2258	9	CC[C@@]1(C[C@@H]2C[C@@](C3=C(CCN(C2)C1)C4=CC=CC=C4N3)(C5=C(C=C6C(=C5)[C@]78CCN9[C@H]7[C@@](C=CC9)([C@H]([C@@]([C@@H]8N6C=O)(C(=O)OC)O)OC(=O)C)CC)OC)C(=O)OC)O	C1CN2CCc3c(C(CC(C1)C2)c1ccc2c(c1)[C@@]14CCN5C4C(CCC1N2)C=CC5)[nH]c1c3cccc1	C1CC2CCC3C4CCCCC4CC3C(C3CCC4CC5CCC6CCCC7CCC5(C4C3)C67)CC(C1)C2
988	22311	Inactive	0	1	CC1=CCC(CC1)C(=C)C	C1CCC=CC1	C1CCCCC1
989	42586	Inactive	3	1	CC1=C(C(=CC=C1)C)N(C(C)C(=O)OC)C(=O)COC	c1ccccc1	C1CCCCC1
990	162381	Inactive	2261	3	CC(=C[C@@H]1[C@H](C1(C)C)C(=O)OCC2=COC(=C2)CC3=CC=CC=C3)C	O=C(C1CC1)OCc1coc(c1)Cc1ccccc1	CC(CCC1CCC(CC2CCCCC2)C1)C1CC1
991	47866	Inactive	2262	2	C1CC1NC2=NC(=NC(=N2)N)N	C1CC1Nc1ncncn1	C1CCC(CC2CC2)CC1
992	4021	Inactive	2264	2	CC1=NN(C(=O)C1)C2=CC=CC=C2	O=C1CC=NN1c1ccccc1	CC1CCCC1C1CCCCC1
993	5988	Inactive	2265	2	C([C@@H]1[C@H]([C@@H]([C@H]([C@H](O1)O[C@]2([C@H]([C@@H]([C@H](O2)CO)O)O)CO)O)O)O)O	C1CC[C@H](OC1)O[C@@H]1CCCO1	C1CCC(CC2CCCC2)CC1
994	9415	Inactive	2270	3	C[C@H]1C(=O)O[C@@H]2CCN3[C@@H]2C(=CC3)COC(=O)[C@]([C@]1(C)O)(C)O	O=C1CCCC(=O)OCC2=CCN3C2C(O1)CC3	CC1CCCC(C)CC2CCC3CCC(CC1)C32
995	71905	Inactive	1862	2	CC1=C([N+](=O)C2=CC=CC=C2N1[O-])C(=O)NCCO	O=[n+]1cc[nH]c2c1cccc2	CC1CCCC2CCCCC12
996	16218600	Inactive	72	1	CCCCCCCCCCCCCCCCCC(=O)OC[C@H]([C@@H]1[C@@H]([C@H](CO1)O)O)O	C1CCCO1	C1CCCC1
997	5819	Inactive	95	2	C1=C(C=C(C(=C1I)OC2=CC(=C(C(=C2)I)O)I)I)C[C@@H](C(=O)O)N	c1ccc(cc1)Oc1ccccc1	C1CCC(CC2CCCCC2)CC1
998	6909	Inactive	2271	1	C1(=O)N(C(=O)N(C(=O)N1Cl)Cl)Cl	O=c1[nH]c(=O)[nH]c(=O)[nH]1	CC1CC(C)CC(C)C1
999	36314	Active	2307	7	CC1=C2[C@H](C(=O)[C@@]3([C@H](C[C@@H]4[C@]([C@H]3[C@@H]([C@@](C2(C)C)(C[C@@H]1OC(=O)[C@@H]([C@H](C5=CC=CC=C5)NC(=O)C6=CC=CC=C6)O)O)OC(=O)C7=CC=CC=C7)(CO4)OC(=O)C)O)C)OC(=O)C	O=C(C[C@@H](c1ccccc1)NC(=O)c1ccccc1)O[C@@H]1C=C2CC(C1)[C@H](OC(=O)c1ccccc1)C1C(C(=O)C2)CCC2C1CO2	CC(CC1CC2CC(C)C3CCC4CCC4C3C(CC(C)C3CCCCC3)C(C1)C2)CC(CC(C)C1CCCCC1)C1CCCCC1
1000	3698	Inactive	2308	2	C1=CN=CC=C1C2=CNC(=O)C(=C2)N	O=c1ccc(c[nH]1)c1ccncc1	CC1CCC(C2CCCCC2)CC1
1001	11273	Inactive	2311	4	C[C@]12CCC(=O)C(=C1CC[C@@H]3[C@@H]2CC[C@]4([C@H]3CCC4=O)C)O	O=C1CCC2C(=C1)CCC1C2CCC2C1CCC2=O	CC1CCC2C(CCC3C4CCC(C)C4CCC23)C1
1002	38258	Inactive	2312	2	C(NC(=O)NC1C(=O)NC(=O)N1CO)NC(=O)NC2C(=O)NC(=O)N2CO	O=C(NC1NC(=O)NC1=O)NCNC(=O)NC1NC(=O)NC1=O	CC(CCCC(C)CC1CC(C)CC1C)CC1CC(C)CC1C
1003	4197	Inactive	2308	2	CC1=C(C=C(C(=O)N1)C#N)C2=CC=NC=C2	O=c1ccc(c[nH]1)c1ccncc1	CC1CCC(C2CCCCC2)CC1
1004	20469	Inactive	494	4	C[C@H]1C[C@H]2[C@@H]3CCC4=CC(=O)C=C[C@@]4([C@]3([C@H](C[C@@]2([C@]1(C(=O)CO)O)C)O)Cl)C	O=C1C=CC2C(=C1)CCC1C2CCC2C1CCC2	CC1CCC2C(CCC3C4CCCC4CCC23)C1
1005	17100	Inactive	0	1	CC1=CCC(CC1)C(C)(C)O	C1CCC=CC1	C1CCCCC1
1006	2763	Inactive	110	2	CC(C)(C(=O)O)OC1=CC=C(C=C1)C2CC2(Cl)Cl	C1CC1c1ccccc1	C1CCC(C2CC2)CC1
1007	16722126	Inactive	2313	2	CC(=C[C@@H]1[C@H](C1(C)C)C(=O)OCN2C(=O)CN(C2=O)CC#C)C	O=C(C1CC1)OCN1C(=O)CNC1=O	CC(CCC1C(C)CCC1C)C1CC1
1008	779179	Inactive	2316	3	COC1=CC=C(C=C1)C(=O)N2CCN(CC2)CC(=O)N3CCOCC3	O=C(N1CCOCC1)CN1CCN(CC1)C(=O)c1ccccc1	CC(CC1CCC(C(C)C2CCCCC2)CC1)C1CCCCC1
1009	178144	Inactive	22	2	CC1=C(N(C2=C1C=C(C=C2)C(=O)OCCN(C)C)CCN(C)C)C	c1ccc2c(c1)[nH]cc2	C1CCC2CCCC2C1
1010	11366	Active	2318	3	COC1=C(C=CC(=C1)C=C2CCCC(=CC3=CC(=C(C=C3)O)OC)C2=O)O	O=C1C(=Cc2ccccc2)CCCC1=Cc1ccccc1	CC1C(CC2CCCCC2)CCCC1CC1CCCCC1
1011	6668	Inactive	1086	2	C1=CC(=C(C=C1N)S(=O)(=O)O)C=CC2=C(C=C(C=C2)N)S(=O)(=O)O	c1ccc(cc1)C=Cc1ccccc1	C1CCC(CCC2CCCCC2)CC1
1012	10275	Inactive	2319	2	C1=CC=C(C=C1)C2=C(N=C(S2)N)N	c1ccc(cc1)c1cncs1	C1CCC(C2CCCC2)CC1
1013	42963	Inactive	3	1	CC1=C(C(=CC=C1)C)NC(=O)CN(CC(=O)O)CC(=O)O	c1ccccc1	C1CCCCC1
1014	6474573	Inactive	64	1	C1=CC(=CN=C1)/C=N/NC(=S)N	c1cccnc1	C1CCCCC1
1015	13953	Inactive	2321	2	CC1=CC=C(C=C1)S(=O)(=O)NC(=O)NC2CCCCCCC2	O=C(NS(=O)(=O)c1ccccc1)NC1CCCCCCC1	CC(CC1CCCCCCC1)CC(C)(C)C1CCCCC1
1016	3083671	Inactive	2322	2	CC1=CC=C(C=C1)S(=O)(=O)NC(=O)NC2CCCC2	O=C(NS(=O)(=O)c1ccccc1)NC1CCCC1	CC(CC1CCCC1)CC(C)(C)C1CCCCC1
1017	27990	Inactive	2324	3	CC1=C2C(=C(C(=C1C)OC(=O)C3=CN=CC=C3)C)CC[C@@](O2)(C)CCC[C@H](C)CCC[C@H](C)CCCC(C)C	O=C(c1cccnc1)Oc1ccc2c(c1)CCCO2	CC(CC1CCC2CCCCC2C1)C1CCCCC1
1018	9561033	Inactive	44	1	CC(=O)N/N=C/C1=CC=C(O1)[N+](=O)[O-]	c1ccco1	C1CCCC1
1019	22601	Inactive	44	1	C1=C(OC(=C1)[N+](=O)[O-])C=NO	c1ccco1	C1CCCC1
1020	36143	Inactive	3	1	C1=CC(=CC=C1[C@@H](C(=O)O)N)O	c1ccccc1	C1CCCCC1
1021	1550874	Inactive	3	1	C1=CC=C(C=C1)/C=C/C(=O)NCCO	c1ccccc1	C1CCCCC1
1022	10209	Inactive	252	2	CC1=C(C2=CC=CC=C2C(=C1)O)O	c1ccc2c(c1)cccc2	C1CCC2CCCCC2C1
1023	11104	Inactive	2325	2	COC1=CC=CC=C1OC(=O)OC2=CC=CC=C2OC	O=C(Oc1ccccc1)Oc1ccccc1	CC(CC1CCCCC1)CC1CCCCC1
1024	10718	Inactive	451	2	C1=CC=C(C=C1)C(=O)NC2=CC(=C(C=C2)C(=O)O)O	O=C(c1ccccc1)Nc1ccccc1	CC(CC1CCCCC1)C1CCCCC1
1025	1549158	Inactive	3	1	C1=CC(=CC=C1NN=C(N)N)N=NC(=S)N	c1ccccc1	C1CCCCC1
1026	65659	Inactive	2326	2	C1COCCN1CCCNC(=O)C2=CC=C(C=C2)Cl	O=C(c1ccccc1)NCCCN1CCOCC1	CC(CCCCC1CCCCC1)C1CCCCC1
1027	65784	Inactive	48	1	CC(=O)N1C[C@@H](C[C@H]1C(=O)O)O	C1CCCN1	C1CCCC1
1028	5902	Inactive	3	1	CCN(CC)CCNC(C1=CC=CC=C1)C(=O)OCCC(C)C	c1ccccc1	C1CCCCC1
1029	74325	Inactive	3	1	CCC(=O)NC1=CC=C(C=C1)O	c1ccccc1	C1CCCCC1
1030	6999030	Inactive	3	1	C1=CC(=C(C=C1[C@@H]([C@@H](C(=O)O)N)O)O)O	c1ccccc1	C1CCCCC1
1031	39526	Inactive	2329	5	C1CC2CN(CCN2C1)CCC(=O)N3C4=CC=CC=C4SC5=C3C=C(C=C5)Cl	O=C(N1c2ccccc2Sc2c1cccc2)CCN1CCN2C(C1)CCC2	CC(CCC1CCC2CCCC2C1)C1C2CCCCC2CC2CCCCC21
1032	28554	Inactive	3	1	CCN(CC)CCNC(=O)COC1=CC=C(C=C1)Cl	c1ccccc1	C1CCCCC1
1033	11033	Inactive	3	1	C1=CC(=CC=C1N)S(=O)(=O)NC(=O)N	c1ccccc1	C1CCCCC1
1034	68770	Inactive	2330	2	CC(C)(C)NCC(COC1=CC=C(C=C1)NC(=O)NC2CCCCC2)O	O=C(Nc1ccccc1)NC1CCCCC1	CC(CC1CCCCC1)CC1CCCCC1
1035	9927058	Inactive	2334	3	C1C(S/C(=C(/C#N)\N2C=CN=C2)/S1)C3=CC=CC=C3Cl	c1ccc(cc1)C1CS/C(=C\n2cncc2)/S1	C1CCC(C2CCC(CC3CCCC3)C2)CC1
1036	65894	Inactive	2337	3	C[C@H]([C@@H]1[C@@H]2N(C1=O)C(=C(S2)[C@H]3CCCO3)C(=O)O)O	O=C1CC2N1C=C(S2)C1CCCO1	CC1CC2CC(C3CCCC3)CC12
1037	71335	Inactive	2343	5	CN1C[C@@H]2C[C@H]1CN2C3=C(C=C4C(=C3)N(C=C(C4=O)C(=O)O)C5CC5)F	O=c1ccn(c2c1ccc(c2)N1CC2CC1CN2)C1CC1	CC1CCC(C2CC2)C2CC(C3CC4CCC3C4)CCC12
1038	71329	Inactive	2344	2	CN(CCC1=CC=C(C=C1)NS(=O)(=O)C)CCOC2=CC=C(C=C2)NS(=O)(=O)C	N(CCc1ccccc1)CCOc1ccccc1	C(CCCC1CCCCC1)CCC1CCCCC1
1039	5282136	Inactive	2347	3	C1CCN(CC1)CC2=CC(=NC=C2)OC/C=C\CNC(=O)CS(=O)CC3=CC=CO3	O=C(CS(=O)Cc1ccco1)NC/C=C/COc1nccc(c1)CN1CCCCC1	CC(CCCCCCC1CCCC(CC2CCCCC2)C1)CC(C)CC1CCCC1
1040	71339	Inactive	2354	4	C[C@@H]1[C@@H]2[C@H](C(=O)N2C(=C1SC3CN4C=NC=[N+]4C3)C(=O)[O-])[C@@H](C)O	O=C1CC2N1C=C(C2)SC1C[n+]2n(C1)cnc2	CC1CC2CC(CC3CC4CCCC4C3)CC12
1041	119182	Active	893	3	C1=NC2=C(N1[C@H]3[C@H]([C@@H]([C@H](O3)CO)O)F)N=C(N=C2N)Cl	C1CO[C@H](C1)n1cnc2c1ncnc2	C1CCC2C(C1)CCC2C1CCCC1
1042	446596	Inactive	2355	2	C[C@H]([C@H]1[C@@H](O1)C[C@H]2CO[C@H]([C@@H]([C@@H]2O)O)C/C(=C/C(=O)OCCCCCCCCC(=O)O)/C)[C@H](C)O	C1CC[C@H](CO1)C[C@@H]1CO1	C1CCC(CC2CC2)CC1
1043	5281081	Inactive	3	1	CCN(CC)C(=O)/C(=C/C1=CC(=C(C(=C1)O)O)[N+](=O)[O-])/C#N	c1ccccc1	C1CCCCC1
1044	5742631	Inactive	2360	4	C1CC1NC2=NC(=NC3=C2N=CN3[C@H]4C[C@@H](C=C4)CO)N	C1C=C[C@H](C1)n1cnc2c1ncnc2NC1CC1	C1CCC(C2CCC3C(CC4CC4)CCCC23)C1
1045	60855	Inactive	120	1	CC(=O)N[C@@H]1[C@H](C=C(O[C@H]1[C@@H]([C@@H](CO)O)O)C(=O)O)N=C(N)N	C1COC=CC1	C1CCCCC1
1046	3033825	Active	191	2	C[C@@H]1CC(=O)NN=C1C2=CC=C(C=C2)NN=C(C#N)C#N	O=C1CCC(=NN1)c1ccccc1	CC1CCC(C2CCCCC2)CC1
1047	153941	Inactive	2362	3	C=C1[C@H](C[C@@H]([C@H]1CO)O)N2C=NC3=C2NC(=NC3=O)N	C=C1CCC[C@H]1n1cnc2c1[nH]cnc2=O	CC1CCCC2C1CCC2C1CCCC1C
1048	60877	Inactive	2363	2	C1[C@H](O[C@H](S1)CO)N2C=C(C(=NC2=O)N)F	C1SCO[C@H]1n1cccnc1=O	CC1CCCCC1C1CCCC1
1049	60953	Inactive	2364	2	CCCCCOC(=O)NC1=NC(=O)N(C=C1F)[C@H]2[C@@H]([C@@H]([C@H](O2)C)O)O	O=c1ncccn1[C@H]1CCCO1	CC1CCCCC1C1CCCC1
1050	6918296	Inactive	2372	5	C[C@]12CC[C@H]3[C@H]([C@@H]1CC[C@@H]2C(=O)NC4=C(C=CC(=C4)C(F)(F)F)C(F)(F)F)CC[C@@H]5[C@@]3(C=CC(=O)N5)C	O=C1C=CC2C(N1)CCC1C2CCC2C1CC[C@@H]2C(=O)Nc1ccccc1	CC1CCC2C(CCC3C2CCC2C(C(C)CC4CCCCC4)CCC23)C1
1051	104850	Active	2376	4	CC1=C(N(N=C1C(=O)NN2CCCCC2)C3=C(C=C(C=C3)Cl)Cl)C4=CC=C(C=C4)Cl	O=C(c1cc(n(n1)c1ccccc1)c1ccccc1)NN1CCCCC1	CC(CC1CCCCC1)C1CC(C2CCCCC2)C(C2CCCCC2)C1
1052	3393	Inactive	1688	3	CCN(CC)CCN1C(=O)CN=C(C2=C1C=CC(=C2)Cl)C3=CC=CC=C3F	O=C1CN=C(c2c(N1)cccc2)c1ccccc1	CC1CCC(C2CCCCC2)C2CCCCC2C1
1053	123619	Inactive	2379	3	CC1=NC=C(C=C1)C2=NC=C(C=C2C3=CC=C(C=C3)S(=O)(=O)C)Cl	c1ccc(cc1)c1cccnc1c1cccnc1	C1CCC(C2CCCCC2C2CCCCC2)CC1
1054	259331	Active	9	4	C[C@]12CC[C@H]3[C@H]([C@@H]1CC[C@@H]2O)CCC4=C3C=CC(=C4)OC(=O)N(CCCl)CCCl	C1CC2C(C1)C1CCc3c(C1CC2)cccc3	C1CCC2C(C1)CCC1C3CCCC3CCC21
1055	35455	Active	408	3	CC(=CCC1C(=O)N(N(C1=O)C2=CC=CC=C2)C3=CC=CC=C3)C	O=C1CC(=O)N(N1c1ccccc1)c1ccccc1	CC1CC(C)C(C2CCCCC2)C1C1CCCCC1
1056	36273	Inactive	2381	3	CC1([C@@H](N2[C@H](S1)[C@@H](C2=O)N=CN3CCCCCC3)C(=O)O)C	O=C1[C@@H](/N=C/N2CCCCCC2)C2N1CCS2	CC1C2CCCC2C1CCC1CCCCCC1
1057	4006	Inactive	2382	1	CC(C)OC(=O)C(=C1SC=CS1)C(=O)OC(C)C	C=C1SC=CS1	CC1CCCC1
1058	4770	Inactive	3	1	C1=CC=C(C=C1)CCCOC(=O)N	c1ccccc1	C1CCCCC1
1059	68873	Active	2404	7	C[C@]12CCC(=O)C=C1[C@@H]3C[C@@H]3[C@@H]4[C@@H]2CC[C@]5([C@H]4[C@@H]6C[C@@H]6[C@@]57CCC(=O)O7)C	O=C1CCC2C(=C1)C1CC1C1C2CCC2C1C1CC1[C@@]12CCC(=O)O1	CC1CCC2C(C1)C1CC1C1C2CCC2C1C1CC1C21CCC(C)C1
1060	20054835	Inactive	2408	5	C[C@@H]1CC[C@H]2[C@H]([C@H](O[C@H]3C24[C@H]1CCC(O3)(OO4)C)OC)C	C1CC2CCOC3C42C(C1)CCC(OO4)O3	C1CC2CCCC3CC4CCC(C1)C23CC4
1061	152951	Inactive	2410	3	C[C@@H]1CCN([C@H](C1)C(=O)O)C(=O)[C@H](CCCN=C(N)N)NS(=O)(=O)C2=CC=CC3=C2NC[C@@H](C3)C	O=C(N1CCCCC1)CNS(=O)(=O)c1cccc2c1NCCC2	CC(CCC(C)(C)C1CCCC2CCCCC21)C1CCCCC1
1062	444020	Inactive	1	1	C1[C@@H]([C@@H]([C@H]([C@@H]([C@]1(CO)O)O)O)O)NC(CO)CO	C1CCCCC1	C1CCCCC1
1063	60196289	Active	2408	5	C[C@@H]1CC[C@H]2[C@H](C(OC3C24[C@H]1CCC(O3)(OO4)C)OC(=O)CCC(=O)O)C	C1CC2CCOC3C42C(C1)CCC(OO4)O3	C1CC2CCCC3CC4CCC(C1)C23CC4
1064	3936	Active	2412	3	CN(C1=NC(=CC=C1)OC)C(=S)OC2=CC3=C(CCCC3)C=C2	S=C(Nc1ccccn1)Oc1ccc2c(c1)CCCC2	CC(CC1CCCCC1)CC1CCC2CCCCC2C1
1065	2176	Inactive	285	3	CCOC(=O)OC(C)OC1=C(N(S(=O)(=O)C2=CC=CC=C21)C)C(=O)NC3=CC=CC=N3	O=C(C1=Cc2ccccc2S(=O)(=O)N1)Nc1ccccn1	CC(CC1CCCCC1)C1CC2CCCCC2C(C)(C)C1
1066	26650	Inactive	2414	2	COC1=CC(=CC(=C1OC)OC)C(=O)N2CCCCCCC2	O=C(c1ccccc1)N1CCCCCCC1	CC(C1CCCCCCC1)C1CCCCC1
1067	50248	Active	2415	3	CSC1=NC2=CC(=C(C=C2N1)Cl)OC3=C(C(=CC=C3)Cl)Cl	c1ccc(cc1)Oc1ccc2c(c1)nc[nH]2	C1CCC(CC2CCC3CCCC3C2)CC1
1068	3033968	Active	2417	4	CC[C@]12CC[C@H]3[C@H]([C@@H]1C=C[C@]2(C#C)O)CCC4=CC(=O)CC[C@H]34	O=C1CCC2C(=C1)CCC1C2CCC2C1C=CC2	CC1CCC2C(CCC3C4CCCC4CCC23)C1
1069	3778	Inactive	606	2	CC1=C(C(=O)N(N1C)C2=CC=CC=C2)C(C)C	O=c1cc[nH]n1c1ccccc1	CC1CCCC1C1CCCCC1
1070	1584822	Inactive	2419	2	C/C(=C\C1=CC=CC=C1)/C=C/2\C(=O)N(C(=S)S2)CC(=O)O	S=C1NC(=O)/C(=C/C=C/c2ccccc2)/S1	CC1CC(C)C(CCCC2CCCCC2)C1
1071	65947	Inactive	2427	5	CC1N2C3=CC(=C(C=C3C(=O)C(=C2S1)C(=O)O)F)N4CCN(CC4)CC5=C(OC(=O)O5)C	O=c1occ(o1)CN1CCN(CC1)c1ccc2c(c1)n1CSc1cc2=O	CC1CCC(CC2CCC(C3CCC4C(C)CC5CCC5C4C3)CC2)C1
1072	60164	Inactive	2430	7	COC1=C(C=C(C=C1)C2=CC3=C(C=C2)C=C(C=C3)C(=O)O)C45CC6CC(C4)CC(C6)C5	c1cc(cc(c1)c1ccc2c(c1)cccc2)C12CC3CC(C2)CC(C1)C3	C1CCC2CC(C3CCCC(C45CC6CC(CC(C6)C4)C5)C3)CCC2C1
1073	104758	Inactive	2433	3	CC1=NC(=O)C2=C(N1)C=CC(=C2)CN(C)C3=CC=C(S3)C(=O)N[C@@H](CCC(=O)O)C(=O)O	O=c1nc[nH]c2c1cc(CNc1cccs1)cc2	CC1CCCC2CCC(CCC3CCCC3)CC12
1074	2187	Inactive	1628	2	CC(C)(C#N)C1=CC(=CC(=C1)CN2C=NC=N2)C(C)(C)C#N	c1ccc(cc1)Cn1cncn1	C1CCC(CC2CCCC2)CC1
1075	4410	Inactive	2436	4	CC1CCC2=C3N1C=C(C(=O)C3=CC(=C2N4CCC(CC4)O)F)C(=O)O	O=c1ccn2c3c1ccc(c3CCC2)N1CCCCC1	CC1CCC2CCCC3C(C4CCCCC4)CCC1C23
1076	71616	Inactive	2439	3	C[C@@H](C1=NC=NC=C1F)[C@](CN2C=NC=N2)(C3=C(C=C(C=C3)F)F)O	c1ccc(cc1)C(Cn1ncnc1)Cc1ccncn1	C1CCC(CC(CC2CCCC2)C2CCCCC2)CC1
1077	60871	Inactive	394	2	CC(C)(C)C(=O)OCOP(=O)(COCCN1C=NC2=C1N=CN=C2N)OCOC(=O)C(C)(C)C	c1ncc2c(n1)[nH]cn2	C1CCC2CCCC2C1
1078	441401	Inactive	2441	3	CC(=O)NC[C@H]1CN(C(=O)O1)C2=CC(=C(C=C2)N3CCOCC3)F	O=C1OCCN1c1ccc(cc1)N1CCOCC1	CC1CCCC1C1CCC(C2CCCCC2)CC1
1079	71916	Inactive	3	1	COC1=C(C(=CC(=C1)CC=C)C(=O)NCCO)O	c1ccccc1	C1CCCCC1
1080	4725	Inactive	86	2	C1=NC2=C(N1CCC(CO)CO)NC(=NC2=O)N	O=c1nc[nH]c2c1nc[nH]2	CC1CCCC2CCCC12
1081	444008	Active	422	4	C[C@@H]1CC2=C(CCC(=O)C2)[C@@H]3[C@@H]1[C@@H]4CC[C@]([C@]4(CC3)C)(C#C)O	O=C1CCC2=C(C1)CCC1C2CCC2C1CCC2	CC1CCC2C(CCC3C4CCCC4CCC23)C1
1082	6335412	Inactive	2443	2	C1=CC(=CC=C1C(=O)NCCC(=O)O)N/N=C\2/C=CC(=O)C(=C2)C(=O)O	O=C1C=C/C(=N/Nc2ccccc2)/C=C1	CC1CCC(CCC2CCCCC2)CC1
1083	71384	Inactive	342	2	C[C@@H](CN1CC(=O)NC(=O)C1)N2CC(=O)NC(=O)C2	O=C1CN(CCN2CC(=O)NC(=O)C2)CC(=O)N1	CC1CC(C)CC(CCC2CC(C)CC(C)C2)C1
1084	454216	Active	2449	5	CCCCC(=O)OCC(=O)[C@]1(C[C@@H](C2=C(C3=C(C(=C2C1)O)C(=O)C4=C(C3=O)C(=CC=C4)OC)O)O[C@H]5C[C@@H]([C@@H]([C@@H](O5)C)O)NC(=O)C(F)(F)F)O	O=C1c2cc3[C@H](CCCc3cc2C(=O)c2c1cccc2)O[C@H]1CCCCO1	CC1C2CCCCC2C(C)C2CC3C(CC4CCCCC4)CCCC3CC12
1085	3033226	Inactive	35	2	C1=CC=C(C=C1)C(C2=CC=CC=C2)S(=O)CC(=O)NO	c1ccc(cc1)Cc1ccccc1	C1CCC(CC2CCCCC2)CC1
1086	2898	Inactive	2451	3	CC(=O)OC1=CC=C(C=C1)C(=C2CCCCC2)C3=CC=C(C=C3)OC(=O)C	C1CCC(=C(c2ccccc2)c2ccccc2)CC1	C1CCC(C(C2CCCCC2)C2CCCCC2)CC1
1087	54343	Inactive	2452	2	C1=CC(=CC=C1CCNS(=O)(=O)C2=CC=C(C=C2)Cl)CC(=O)O	O=S(=O)(c1ccccc1)NCCc1ccccc1	CC(C)(CCCC1CCCCC1)C1CCCCC1
1088	6918305	Inactive	2137	4	CC(=O)[C@H]1CC[C@@H]2[C@@]1(CC[C@H]3[C@H]2CC[C@@H]4[C@@]3(CC[C@@](C4)(C)O)C)C	C1CCC2C(C1)CCC1C2CCC2C1CCC2	C1CCC2C(C1)CCC1C3CCCC3CCC21
1089	129228	Inactive	2454	2	C1=CC(=C(C(=C1)F)CN2C=C(N=N2)C(=O)N)F	c1ccc(cc1)Cn1nncc1	C1CCC(CC2CCCC2)CC1
1090	5502	Inactive	2458	3	CCC1C(=NN=C(C2=CC(=C(C=C12)OC)OC)C3=CC(=C(C=C3)OC)OC)C	c1ccc(cc1)C1=NN=CCc2c1cccc2	C1CCC(C2CCCCC3CCCCC32)CC1
1091	9838712	Inactive	3	1	C[C@H](C1=CC=C(C=C1)CC(C)C)C(=O)NS(=O)(=O)C	c1ccccc1	C1CCCCC1
1092	59708	Inactive	92	1	CCC(C(=O)N)N1CCCC1=O	O=C1CCCN1	CC1CCCC1
1093	9386	Inactive	382	2	C12(C(C(C(C(C1(F)F)(F)F)(F)F)(F)F)(C(C(C(C2(F)F)(F)F)(F)F)(F)F)F)F	C1CCC2C(C1)CCCC2	C1CCC2CCCCC2C1
1094	7147	Inactive	3	1	CCC(C1=CC=CC=C1)O	c1ccccc1	C1CCCCC1
1095	444539	Inactive	3	1	C1=CC=C(C=C1)/C=C/C(=O)O	c1ccccc1	C1CCCCC1
1096	1018	Inactive	64	1	C1=CC=NC(=C1)C(=O)O	c1cccnc1	C1CCCCC1
1097	7533	Inactive	1	1	C1CCC(CC1)NS(=O)(=O)O	C1CCCCC1	C1CCCCC1
1098	3730	Inactive	3	1	CC(=O)N(CC(CO)O)C1=C(C(=C(C(=C1I)C(=O)NCC(CO)O)I)C(=O)NCC(CO)O)I	c1ccccc1	C1CCCCC1
1099	23674	Inactive	453	2	CCOC1=C2C(=C(C=C1)S(=O)(=O)O)C=CC=N2	c1ccc2c(c1)nccc2	C1CCC2CCCCC2C1
1100	11914	Inactive	3	1	C1=CC=C(C=C1)[C@H](C(=O)O)O	c1ccccc1	C1CCCCC1
1101	5497	Inactive	64	1	CCN(CC)C(=O)C1=CN=CC=C1	c1cccnc1	C1CCCCC1
1102	220401	Active	546	3	CN[C@H]1CCC2=CC(=C(C(=C2C3=CC=C(C(=O)C=C13)OC)OC)OC)OC	O=c1cccc2c(c1)CCCc1c2cccc1	CC1CCCC2C(CCCC3CCCCC32)C1
1103	69188	Inactive	64	1	CCOC(=O)C1=CN=CC=C1	c1cccnc1	C1CCCCC1
1104	19958	Inactive	3	1	C1=CC(=CC=C1N=C=S)N=C=S	c1ccccc1	C1CCCCC1
1105	5876571	Inactive	2464	4	CC1=CC=CC=C1N=NC2=CC(=C(C=C2)N/N=C/3\C(=O)C=CC4=CC=CC=C43)C	O=C1C=Cc2c(/C/1=N/Nc1ccc(cc1)/N=N/c1ccccc1)cccc2	CC1CCC2CCCCC2C1CCC1CCC(CCC2CCCCC2)CC1
1106	93176	Inactive	617	1	C1[C@H](NCS1)C(=O)O	C1NCCS1	C1CCCC1
1107	451668	Inactive	2466	2	C1[C@@H]([C@H](O[C@H]1N2C=NC(=NC2=O)N)CO)O	O=c1ncncn1[C@@H]1CCCO1	CC1CCCCC1C1CCCC1
1108	308	Inactive	3	1	C1=CC=C(C=C1)C=CCO	c1ccccc1	C1CCCCC1
1109	440966	Inactive	2467	2	CC1([C@H]2CC[C@H](C2)C1=C)C	C=C1CC2CC1CC2	CC1CC2CCC1C2
1110	439240	Inactive	510	1	C1[C@H]([C@@H]([C@@H](C(O1)O)O)O)O	C1CCCOC1	C1CCCCC1
1111	863	Inactive	2468	1	C1CSSC1CCCCC(=O)N	C1CSSC1	C1CCCC1
1112	7191	Inactive	2469	2	C1=CC=C(C=C1)COC(=O)C2=CN=CC=C2	O=C(c1cccnc1)OCc1ccccc1	CC(CCC1CCCCC1)C1CCCCC1
1113	16976	Inactive	387	1	C1=CC(=C[N+](=C1)[O-])C(=O)O	c1ccc[nH+]c1	C1CCCCC1
1114	5756	Active	9	4	C[C@]12CC[C@H]3[C@H]([C@@H]1C[C@H]([C@@H]2O)O)CCC4=C3C=CC(=C4)O	C1CC2C(C1)C1CCc3c(C1CC2)cccc3	C1CCC2C(C1)CCC1C3CCCC3CCC21
1115	31018	Inactive	64	1	C1=CC(=CN=C1)CN	c1cccnc1	C1CCCCC1
1116	7652	Inactive	2470	2	C1=CC=C(C=C1)COC(=O)C=CC2=CC=CC=C2	O=C(C=Cc1ccccc1)OCc1ccccc1	CC(CCC1CCCCC1)CCC1CCCCC1
1117	6324663	Inactive	2473	3	C[C@@H](C(=O)O)NC(=O)[C@@H]1CCCN1C(=O)[C@H](CC2=CN=CN2)NC(=O)[C@H](C(C)C)NC(=O)[C@H](CC3=CC=C(C=C3)O)NC(=O)[C@H](C(C)C)NC(=O)[C@H](CCCN=C(N)N)NC(=O)CNC	O=C(CCc1ccccc1)NCC(=O)N[C@H](C(=O)N1CCCC1)Cc1[nH]cnc1	CC(CCC(C)CC(CC1CCCC1)C(C)C1CCCC1)CCC1CCCCC1
1118	9270	Active	386	4	CC(=O)O[C@H]1CC[C@@H]2[C@H]3CC[C@]4([C@H]([C@@H]3CCC2=C1)CC[C@]4(C#C)OC(=O)C)C	C1CC=C2C(C1)C1CCC3C(C1CC2)CCC3	C1CCC2C(C1)CCC1C3CCCC3CCC21
1119	14130	Inactive	3	1	CCOC1=CC=C(C=C1)NC(=O)CC(C)O	c1ccccc1	C1CCCCC1
1120	23603	Inactive	2476	3	C1CC2=CC=CC=C2C(C3=CC=CC=C31)C(=O)N	c1ccc2c(c1)CCc1c(C2)cccc1	C1CCC2CC3CCCCC3CCC2C1
1121	9046	Active	2479	5	C[C@]12CC[C@H]3[C@H]([C@@H]1CC[C@]2(C#C)O)CCC4=C3C=CC(=C4)OC5CCCC5	C1CCC(C1)Oc1ccc2c(c1)CCC1C2CCC2C1CCC2	C1CCC(CC2CCC3C(CCC4C5CCCC5CCC34)C2)C1
1122	5311071	Inactive	2481	3	C[C@H]\1CC[C@@H](C/C1=C\C=C\2/CCC[C@]3([C@H]2CC[C@@H]3[C@H](C)/C=C/[C@H](C)C(C)C)C)O	C1CCC(=C/C=C/2\CCCC3C2CCC3)CC1	C1CCC(CCC2CCCC3CCCC32)CC1
1123	3034287	Inactive	64	1	CCN(CC1=CN=C(C=C1)Cl)/C(=C/[N+](=O)[O-])/NC	c1cccnc1	C1CCCCC1
1124	65651	Inactive	2483	3	C1=CC(=C(C(=C1)F)C(=O)NC(=O)NC2=CC(=C(C=C2)Cl)OC3=C(C=C(C=N3)C(F)(F)F)Cl)F	O=C(NC(=O)c1ccccc1)Nc1cccc(c1)Oc1ccccn1	CC(CC1CCCC(CC2CCCCC2)C1)CC(C)C1CCCCC1
1125	12008	Inactive	3	1	CC1=CC(=C(C=C1)Cl)O	c1ccccc1	C1CCCCC1
1126	31209	Inactive	3	1	CCCCCC(=CC1=CC=CC=C1)C=O	c1ccccc1	C1CCCCC1
1127	9509	Inactive	2141	2	C1=CC(=CC=C1NC(=O)NC2=CC=C(C=C2)[N+](=O)[O-])[N+](=O)[O-]	O=C(Nc1ccccc1)Nc1ccccc1	CC(CC1CCCCC1)CC1CCCCC1
1128	43961	Inactive	2484	2	C1=CC=C(C(=C1)CN)SC2=CC=CC=C2CO	c1ccc(cc1)Sc1ccccc1	C1CCC(CC2CCCCC2)CC1
1129	137601	Inactive	3	1	CCCC1=CC=C(C=C1)C(=O)O	c1ccccc1	C1CCCCC1
1130	8797	Inactive	3	1	CC1=CC=C(C=C1)OC(=O)C	c1ccccc1	C1CCCCC1
1131	71668	Inactive	387	1	C1=CC(=C[N+](=C1)[O-])CO	c1ccc[nH+]c1	C1CCCCC1
1132	31593	Inactive	2485	2	C1=CC=C(C=C1)CNC(=O)CN2C=CN=C2[N+](=O)[O-]	O=C(Cn1cncc1)NCc1ccccc1	CC(CCC1CCCCC1)CC1CCCC1
1133	7402	Inactive	3	1	CCC1=CC=C(C=C1)S(=O)(=O)O	c1ccccc1	C1CCCCC1
1134	9370	Inactive	3	1	C1=C(C=C(C(=C1I)O)I)[N+](=O)[O-]	c1ccccc1	C1CCCCC1
1135	17113	Inactive	2489	3	CC1=CC(=C(C=C1)O)N2N=C3C=CC=CC3=N2	c1ccc(cc1)n1nc2c(n1)cccc2	C1CCC(C2CC3CCCCC3C2)CC1
1136	5284343	Inactive	2490	2	C([C@H]([C@@H]1[C@@H]([C@@H]2[C@H](O1)O[C@H](O2)C(Cl)(Cl)Cl)O)O)O	C1OC2C(C1)OCO2	C1CC2CCCC2C1
1137	33039	Inactive	73	2	CC1=CN(C(=O)NC1=O)[C@H]2C[C@@H]([C@H](O2)CO)F	O=c1ccn(c(=O)[nH]1)[C@H]1CCCO1	CC1CCC(C2CCCC2)C(C)C1
1138	88836	Inactive	3	1	CC(C)CCOC(=O)C1=CC=C(C=C1)N(C)C	c1ccccc1	C1CCCCC1
1139	243274	Active	308	2	CCOC(=O)C(=C(C1=CC=CC=C1)C2=CC=CC=C2)C#N	C=C(c1ccccc1)c1ccccc1	CC(C1CCCCC1)C1CCCCC1
1140	62531	Inactive	2489	3	CC1=CC(=C(C(=C1)N2N=C3C=CC(=CC3=N2)Cl)O)C(C)(C)C	c1ccc(cc1)n1nc2c(n1)cccc2	C1CCC(C2CC3CCCCC3C2)CC1
1141	64184	Inactive	2491	4	C1C2CC3CC(C2)(CC1C3=O)O	O=C1C2CC3CC1CC(C2)C3	CC1C2CC3CC(C2)CC1C3
1142	33919	Inactive	1502	3	C1=CC=C(C=C1)C2=NC3=C(N2)C=C(C=C3)S(=O)(=O)O	c1ccc(cc1)c1nc2c([nH]1)cccc2	C1CCC(C2CC3CCCCC3C2)CC1
1143	68610	Inactive	2492	2	C1=CC(=CC=C1C(=O)O)OCCCOC2=CC=C(C=C2)C(=O)O	C(COc1ccccc1)COc1ccccc1	C1CCC(CCCCCC2CCCCC2)CC1
1144	10569	Inactive	2493	3	CC(C)C1=CC2=CC[C@@H]3[C@@]([C@H]2CC1)(CCC[C@@]3(C)C(=O)O)C	C1CCC2C(C1)CC=C1C2CCC=C1	C1CCC2C(C1)CCC1CCCCC12
1145	8549	Inactive	1541	5	COC1=CC2=C(C=CN=C2C=C1)[C@H]([C@@H]3CC4CCN3C[C@@H]4C=C)O	c1ccc2c(c1)c(ccn2)CC1CC2CCN1CC2	C1CCC2C(C1)CCCC2CC1CC2CCC1CC2
1146	14525	Inactive	1083	2	CC1(C2CCC(C2)(C1=O)C)C	O=C1CC2CC1CC2	CC1CC2CCC1C2
[truncated: 2,417 more rows]
