# Supplementary material for: Cheminformatics analysis of the AR agonist and antagonist datasets in PubChem
Source: J Cheminform. 2016 Jul 8;8:37. doi: 10.1186/s13321-016-0150-6 (PMC4938998; doi:10.1186/s13321-016-0150-6)
Supplement: Supplementary file 2 — 10.1186/s13321-016-0150-6 Exclusive active scaffolds for the AR agonists and antagonists. [file 13321_2016_150_MOESM2_ESM.xlsx]

## Sheet: agonist
	PUBCHEM_CID	PUBCHEM_ACTIVITY_OUTCOME	SCAFFOLD_ID	RINGS	scaffold_smi	scaffold_csk	pPotency
1	2336	Active	3763	5	c1ccc2c(c1)c1ccc3c4c1c(c2)ccc4ccc3	C1CCC2C(C1)CC1CCC3CCCC4CCC2C1C34	5.25172
2	3109	Active	2540	2	c1cc[nH+]c(c1)SSc1cccc[nH+]1	C1CCC(CCC2CCCCC2)CC1	5.60467
3	3334	Active	1033	3	c1ccc(cc1)Sc1ccc2c(c1)[nH]cn2	C1CCC(CC2CCC3CCCC3C2)CC1	6.16721
4	5745	Active	1917	4	O=C1CCC2C(=C1)CCC1C2C(=O)CC2C1CCC2	CC1CCC2C(CCC3C4CCCC4CC(C)C23)C1	7.59634
5	5753	Active	464	4	O=C1CCC2C(=C1)CCC1C2CCC2C1CCC2	CC1CCC2C(CCC3C4CCCC4CCC23)C1	6.36525
6	5754	Active	464	4	O=C1CCC2C(=C1)CCC1C2CCC2C1CCC2	CC1CCC2C(CCC3C4CCCC4CCC23)C1	7.81334
7	5832	Active	464	4	O=C1CCC2C(=C1)CCC1C2CCC2C1CCC2	CC1CCC2C(CCC3C4CCCC4CCC23)C1	7.88801
8	5833	Active	2608	5	O=C1CCC2C(=C1)CCC1C2CCC2C1CC[C@@]12CCC(=O)O1	CC1CCC2C(CCC3C2CCC2C3CCC23CCC(C)C3)C1	7.25321
9	5865	Active	1399	4	O=C1C=CC2C(=C1)CCC1C2C(=O)CC2C1CCC2	CC1CCC2C(CCC3C4CCCC4CC(C)C23)C1	6.85121
10	5952	Active	464	4	O=C1CCC2C(=C1)CCC1C2CCC2C1CCC2	CC1CCC2C(CCC3C4CCCC4CCC23)C1	7.52134
11	5994	Active	464	4	O=C1CCC2C(=C1)CCC1C2CCC2C1CCC2	CC1CCC2C(CCC3C4CCCC4CCC23)C1	7.08914
12	5995	Active	464	4	O=C1CCC2C(=C1)CCC1C2CCC2C1CCC2	CC1CCC2C(CCC3C4CCCC4CCC23)C1	8.1922
13	6010	Active	464	4	O=C1CCC2C(=C1)CCC1C2CCC2C1CCC2	CC1CCC2C(CCC3C4CCCC4CCC23)C1	8.23545
14	6013	Active	464	4	O=C1CCC2C(=C1)CCC1C2CCC2C1CCC2	CC1CCC2C(CCC3C4CCCC4CCC23)C1	8.84637
15	6128	Active	1288	4	O=C1CCC2C(=C1)CCC1C2CCC2C1CCC2=O	CC1CCC2C(CCC3C4CCC(C)C4CCC23)C1	6.40418
16	6166	Active	464	4	O=C1CCC2C(=C1)CCC1C2CCC2C1CCC2	CC1CCC2C(CCC3C4CCCC4CCC23)C1	7.05055
17	6230	Active	464	4	O=C1CCC2C(=C1)CCC1C2CCC2C1CCC2	CC1CCC2C(CCC3C4CCCC4CCC23)C1	8.35237
18	6231	Active	479	4	O=C1CCC2=C(C1)CCC1C2CCC2C1CCC2	CC1CCC2C(CCC3C4CCCC4CCC23)C1	8.44099
19	6238	Active	464	4	O=C1CCC2C(=C1)CCC1C2CCC2C1CCC2	CC1CCC2C(CCC3C4CCCC4CCC23)C1	8.7307
20	6279	Active	464	4	O=C1CCC2C(=C1)CCC1C2CCC2C1CCC2	CC1CCC2C(CCC3C4CCCC4CCC23)C1	6.47419
21	6446	Active	464	4	O=C1CCC2C(=C1)CCC1C2CCC2C1CCC2	CC1CCC2C(CCC3C4CCCC4CCC23)C1	6.81437
22	9051	Active	545	4	O=C1CCC2C(=C1)C=CC1C2CCC2C1CCC2	CC1CCC2C(CCC3C4CCCC4CCC23)C1	6.35766
23	9117	Active	4016	6	c1cc2ccc3c4c2c(c1)c1cccc2c1c4c(cc3)cc2	C1CC2CCC3CCC4CCC5CCCC6C(C1)C2C3C4C56	5.66036
24	9153	Active	3994	5	c1ccc2c(c1)c1cc3ccccc3c3c1c2ccc3	C1CCC2C(C1)CC1C3CCCCC3C3CCCC2C31	4.41504
25	9324	Active	545	4	O=C1CCC2C(=C1)C=CC1C2CCC2C1CCC2	CC1CCC2C(CCC3C4CCCC4CCC23)C1	5.50779
26	9403	Active	13	5	O=C(O[C@@H]1CCC2C1CCC1C2CCc2c1cccc2)CCC1CCCC1	CC(CCC1CCCC1)CC1CCC2C1CCC1C3CCCCC3CCC12	5.50648
27	9677	Active	464	4	O=C1CCC2C(=C1)CCC1C2CCC2C1CCC2	CC1CCC2C(CCC3C4CCCC4CCC23)C1	8.15467
28	9904	Active	464	4	O=C1CCC2C(=C1)CCC1C2CCC2C1CCC2	CC1CCC2C(CCC3C4CCCC4CCC23)C1	8.69672
29	10204	Active	464	4	O=C1CCC2C(=C1)CCC1C2CCC2C1CCC2	CC1CCC2C(CCC3C4CCCC4CCC23)C1	8.72134
30	10631	Active	464	4	O=C1CCC2C(=C1)CCC1C2CCC2C1CCC2	CC1CCC2C(CCC3C4CCCC4CCC23)C1	9.10467
31	10633	Active	1409	4	O=C1CCC2C(C1)CCC1C2CCC2C1CCC2	CC1CCC2C(CCC3C4CCCC4CCC23)C1	8.27134
32	10635	Active	1409	4	O=C1CCC2C(C1)CCC1C2CCC2C1CCC2	CC1CCC2C(CCC3C4CCCC4CCC23)C1	8.34328
33	11273	Active	1288	4	O=C1CCC2C(=C1)CCC1C2CCC2C1CCC2=O	CC1CCC2C(CCC3C4CCC(C)C4CCC23)C1	5.91759
34	13109	Active	464	4	O=C1CCC2C(=C1)CCC1C2CCC2C1CCC2	CC1CCC2C(CCC3C4CCCC4CCC23)C1	8.94878
35	13789	Active	1748	5	O=C1CCC2C(=C1)C=CC1C2CCC2C1CC[C@@]12CCC(=O)O1	CC1CCC2C(CCC3C2CCC2C3CCC23CCC(C)C3)C1	6.15467
36	14708	Active	3037	5	C1CC2C(C1)CCC1C2CCC2C1Cc1c(C2)non1	C1CC2CC3CCC4C5CCCC5CCC4C3CC2C1	8.40467
37	14743	Active	3239	5	O=C(O[C@H]1CCC2C1CCC1C2CCC2=CC(=O)CCC12)CCc1ccccc1	CC(CCC1CCCCC1)CC1CCC2C1CCC1C3CCC(C)CC3CCC21	8.0601
38	18980	Active	4501	2	N=C1N=Cc2c1cccc2	CC1CCC2CCCCC12	4.7101
39	25015	Active	2730	4	O=C1CCC2=C3C=CC4C(C3CCC2=C1)CCC4	CC1CCC2C(CCC3C4CCCC4CCC23)C1	8.48809
40	26133	Active	464	4	O=C1CCC2C(=C1)CCC1C2CCC2C1CCC2	CC1CCC2C(CCC3C4CCCC4CCC23)C1	7.30467
41	27812	Active	2730	4	O=C1CCC2=C3C=CC4C(C3CCC2=C1)CCC4	CC1CCC2C(CCC3C4CCCC4CCC23)C1	8.57134
42	30323	Active	1295	5	O=C1c2cc3[C@H](CCCc3cc2C(=O)c2c1cccc2)O[C@H]1CCCCO1	CC1C2CCCCC2C(C)C2CC3C(CC4CCCCC4)CCCC3CC12	6.02134
43	31378	Active	464	4	O=C1CCC2C(=C1)CCC1C2CCC2C1CCC2	CC1CCC2C(CCC3C4CCCC4CCC23)C1	7.73801
44	40973	Active	2746	4	C=C1CC2CCCC2C2C1C1CCCC=C1CC2	CC1CC2CCCC2C2CCC3CCCCC3C12	6.62134
45	44368	Active	3763	5	c1ccc2c(c1)c1ccc3c4c1c(c2)ccc4ccc3	C1CCC2C(C1)CC1CCC3CCCC4CCC2C1C34	5.46667
46	60198	Active	1832	4	O=C1C=CC2C(=C1)C(=C)CC1C2CCC2C1CCC2=O	CC1CCC2C(C1)C(C)CC1C3CCC(C)C3CCC21	6.22134
47	65067	Active	4352	3	c1csc(c1)c1ccc(s1)c1cccs1	C1CCC(C2CCC(C3CCCC3)C2)C1	4.37677
48	65947	Active	2651	5	O=c1occ(o1)CN1CCN(CC1)c1ccc2c(c1)n1CSc1cc2=O	CC1CCC(CC2CCC(C3CCC4C(C)CC5CCC5C4C3)CC2)C1	5.92134
49	66359	Active	2730	4	O=C1CCC2=C3C=CC4C(C3CCC2=C1)CCC4	CC1CCC2C(CCC3C4CCCC4CCC23)C1	8.52134
50	68873	Active	2628	7	O=C1CCC2C(=C1)C1CC1C1C2CCC2C1C1CC1[C@@]12CCC(=O)O1	CC1CCC2C(C1)C1CC1C1C2CCC2C1C1CC1C21CCC(C)C1	7.52134
51	68947	Active	464	4	O=C1CCC2C(=C1)CCC1C2CCC2C1CCC2	CC1CCC2C(CCC3C4CCCC4CCC23)C1	8.58801
52	68952	Active	3031	5	O=C(O[C@H]1CCC2C1CCC1C2CCC2=CC(=O)CCC12)CCC1CCCC1	CC(CCC1CCCC1)CC1CCC2C1CCC1C3CCC(C)CC3CCC21	7.78801
53	71339	Active	2586	4	O=C1CC2N1C=C(C2)SC1C[n+]2n(C1)cnc2	CC1CC2CC(CC3CC4CCCC4C3)CC12	5.10467
54	71386	Active	1399	4	O=C1C=CC2C(=C1)CCC1C2C(=O)CC2C1CCC2	CC1CCC2C(CCC3C4CCCC4CC(C)C23)C1	5.68801
55	73773	Active	3776	4	O=C1OC(c2c1cccc2)(c1ccccc1)c1ccccc1	CC1CC(C2CCCCC2)(C2CCCCC2)C2CCCCC12	4.26133
56	95717	Active	4040	5	O=C1CCCc2c1cc1ccc3c4c1c2ccc4ccc3	CC1CCCC2C1CC1CCC3CCCC4CCC2C1C34	4.67127
57	111332	Active	2114	4	O=C1CCC2C(=C1)CCC1C2=CCC2C1CCC2	CC1CCC2C(CCC3C4CCCC4CCC23)C1	6.82134
58	155143	Active	464	4	O=C1CCC2C(=C1)CCC1C2CCC2C1CCC2	CC1CCC2C(CCC3C4CCCC4CCC23)C1	7.58801
59	171660	Active	4754	3	N=C1N=Cc2c1cc1ccccc1c2	CC1CCC2CC3CCCCC3CC12	4.74496
60	192826	Active	3498	3	C1CC[C@H](OC1)O[C@H]1CC[C@H](OC1)O[C@H]1CCCOC1	C1CCC(CC2CCC(CC3CCCCC3)CC2)CC1	5.05467
61	222757	Active	1250	5	O=C(c1ccccc1)Oc1ccc2c(c1)CCC1C2CCC2C1CCC2	CC(CC1CCC2C(CCC3C4CCCC4CCC23)C1)C1CCCCC1	5.37134
62	222786	Active	1917	4	O=C1CCC2C(=C1)CCC1C2C(=O)CC2C1CCC2	CC1CCC2C(CCC3C4CCCC4CC(C)C23)C1	7.29072
63	229295	Active	464	4	O=C1CCC2C(=C1)CCC1C2CCC2C1CCC2	CC1CCC2C(CCC3C4CCCC4CCC23)C1	6.70467
64	229455	Active	3239	5	O=C(O[C@H]1CCC2C1CCC1C2CCC2=CC(=O)CCC12)CCc1ccccc1	CC(CCC1CCCCC1)CC1CCC2C1CCC1C3CCC(C)CC3CCC21	7.98801
65	231084	Active	464	4	O=C1CCC2C(=C1)CCC1C2CCC2C1CCC2	CC1CCC2C(CCC3C4CCCC4CCC23)C1	7.97134
66	247839	Active	464	4	O=C1CCC2C(=C1)CCC1C2CCC2C1CCC2	CC1CCC2C(CCC3C4CCCC4CCC23)C1	8.07432
67	248271	Active	2874	4	O=C1C=CC2C(C1)CCC1C2CCC2C1CCC2	CC1CCC2C(CCC3C4CCCC4CCC23)C1	7.48801
68	440707	Active	464	4	O=C1CCC2C(=C1)CCC1C2CCC2C1CCC2	CC1CCC2C(CCC3C4CCCC4CCC23)C1	8.40467
69	441207	Active	2022	8	O=C1OCC(=C1)[C@@H]1CCC2C1CCC1C2CCC2C1CC[C@H](C2)O[C@H]1CC[C@@H](CO1)O[C@H]1CC[C@@H](CO1)O[C@H]1CCCCO1	CC1CCC(C2CCC3C2CCC2C4CCC(CC5CCC(CC6CCC(CC7CCCCC7)CC6)CC5)CC4CCC23)C1	7.47262
70	443831	Active	1295	5	O=C1c2cc3[C@H](CCCc3cc2C(=O)c2c1cccc2)O[C@H]1CCCCO1	CC1C2CCCCC2C(C)C2CC3C(CC4CCCCC4)CCCC3CC12	5.68384
71	443935	Active	878	5	C1CC2C(C1)C1CCC3C(C1CC2)CC1C(C3)S1	C1CC2CCC3C4CC5CC5CC4CCC3C2C1	8.59099
72	443947	Active	464	4	O=C1CCC2C(=C1)CCC1C2CCC2C1CCC2	CC1CCC2C(CCC3C4CCCC4CCC23)C1	5.67134
73	444008	Active	479	4	O=C1CCC2=C(C1)CCC1C2CCC2C1CCC2	CC1CCC2C(CCC3C4CCCC4CCC23)C1	8.42134
74	454216	Active	1295	5	O=C1c2cc3[C@H](CCCc3cc2C(=O)c2c1cccc2)O[C@H]1CCCCO1	CC1C2CCCCC2C(C)C2CC3C(CC4CCCCC4)CCCC3CC12	5.17134
75	518605	Active	2666	4	O1[As]2O[As]3O[As]1O[As](O2)O3	C1C2CC3CC1CC(C2)C3	5.27134
76	636398	Active	464	4	O=C1CCC2C(=C1)CCC1C2CCC2C1CCC2	CC1CCC2C(CCC3C4CCCC4CCC23)C1	7.63801
77	656583	Active	2752	5	C1CC2C(C1)C1CC[C@@]34C(C1CC2)CC=CC4O3	C1CC2CCC3C(CCC45CC4CCCC35)C2C1	6.69906
78	3033968	Active	2641	4	O=C1CCC2C(=C1)CCC1C2CCC2C1C=CC2	CC1CCC2C(CCC3C4CCCC4CCC23)C1	9.18801
79	3034658	Active	464	4	O=C1CCC2C(=C1)CCC1C2CCC2C1CCC2	CC1CCC2C(CCC3C4CCCC4CCC23)C1	8.23801
80	5281034	Active	1434	4	C=C1CC2C(CC1=O)CCC1C2CCC2C1CCC2	CC1CC2CCC3C4CCCC4CCC3C2CC1C	7.00535
81	5282164	Active	2790	6	O=C(O[C@@H]1CC[C@@]23C(C1)CCC1[C@]3(C2)CCC2C1CCC2)/C=C/c1ccccc1	CC(CCC1CCCCC1)CC1CCC23CC24CCC2CCCC2C4CCC3C1	5.19634
82	5282494	Active	464	4	O=C1CCC2C(=C1)CCC1C2CCC2C1CCC2	CC1CCC2C(CCC3C4CCCC4CCC23)C1	7.02134
83	5284533	Active	545	4	O=C1CCC2C(=C1)C=CC1C2CCC2C1CCC2	CC1CCC2C(CCC3C4CCCC4CCC23)C1	5.37134
84	5284557	Active	464	4	O=C1CCC2C(=C1)CCC1C2CCC2C1CCC2	CC1CCC2C(CCC3C4CCCC4CCC23)C1	6.17871
85	5284587	Active	1399	4	O=C1C=CC2C(=C1)CCC1C2C(=O)CC2C1CCC2	CC1CCC2C(CCC3C4CCCC4CC(C)C23)C1	8.30467
86	5702068	Active	464	4	O=C1CCC2C(=C1)CCC1C2CCC2C1CCC2	CC1CCC2C(CCC3C4CCCC4CCC23)C1	7.42134
87	6473881	Active	944	3	O=C1OC2C(C1=C)CC/C=C\CCC1C2O1	CC1CC2C3CC3CCCCCCC2C1C	4.89634
88	6540478	Active	2932	4	N=C1CCC2C(=C1)CCC1C2CCC2C1CCC2	CC1CCC2C(CCC3C4CCCC4CCC23)C1	7.07134
89	6917715	Active	2913	4	O=C1CCC2C(=C1)CCC1C2C(=C)CC2C1CCC2	CC1CCC2C(CCC3C4CCCC4CC(C)C23)C1	8.13801
90	9568628	Active	2932	4	N=C1CCC2C(=C1)CCC1C2CCC2C1CCC2	CC1CCC2C(CCC3C4CCCC4CCC23)C1	6.37134
91	9872438	Active	4207	5	O=c1cc(OCN2C(=O)c3c(S2(=O)=O)cccc3)nc2n1cccc2OCCN1CCCCC1	CC1CC(CCC2C(C)C3CCCCC3C2(C)C)CC2C(CCCC3CCCCC3)CCCC12	4.91591
92	10041070	Active	2730	4	O=C1CCC2=C3C=CC4C(C3CCC2=C1)CCC4	CC1CCC2C(CCC3C4CCCC4CCC23)C1	6.03801
93	11296583	Active	2882	6	O=C1c2cc3CCC[C@@H](c3cc2C(=O)c2c1cccc2)O[C@@H]1CC[C@H](CO1)O[C@@H]1CCCCO1	CC1C2CCCCC2C(C)C2CC3C(CC4CCC(CC5CCCCC5)CC4)CCCC3CC12	5.47134
94	11876263	Active	464	4	O=C1CCC2C(=C1)CCC1C2CCC2C1CCC2	CC1CCC2C(CCC3C4CCCC4CCC23)C1	6.78801
95	16051930	Active	464	4	O=C1CCC2C(=C1)CCC1C2CCC2C1CCC2	CC1CCC2C(CCC3C4CCCC4CCC23)C1	8.6101
96	16682804	Active	4014	3	c1ccc(cc1)[Sn](c1ccccc1)c1ccccc1	C1CCC([C](C2CCCCC2)C2CCCCC2)CC1	4.61016
97	16682953	Active	4641	3	c1ccc(cc1)[Pb](c1ccccc1)c1ccccc1	C1CCC([C](C2CCCCC2)C2CCCCC2)CC1	4.49344
98	60196346	Active	3251	4	C=C1CC2C(C1)C1CCC3=CC(=O)C=CC3C1CC2	CC1CCC2C(CCC3C4CC(C)CC4CCC23)C1	6.67134

## Sheet: antagonist
	PUBCHEM_CID	PUBCHEM_ACTIVITY_OUTCOME	SCAFFOLD_ID	RINGS	scaffold_smi	scaffold_csk	pPotency
1	1318	Active	3710	3	c1ccc2c(n1)c1ncccc1cc2	C1CCC2C(C1)CCC1CCCCC12	6.1664
2	1345	Active	3986	3	c1ccc(cc1)c1nccc2c1cccc2	C1CCC(C2CCCC3CCCCC32)CC1	4.51588
3	2126	Active	4018	3	O=C(c1ccc2c(c1)CCCC2)Nc1ccccc1	CC(CC1CCCCC1)C1CCC2CCCCC2C1	4.3101
4	2194	Active	2554	2	S=c1ssc(c1)c1ccccc1	CC1CCC(C2CCCCC2)C1	4.67134
5	2378	Active	904	4	c1ccc(cc1)c1ccc(cc1)C(n1ccnc1)c1ccccc1	C1CCC(C2CCC(C(C3CCCCC3)C3CCCC3)CC2)CC1	4.63801
6	2451	Active	3184	4	c1ccc(cc1)C1=NCc2n(c3c1ccs3)cnn2	C1CCC(C2CCC3CCCC3C3CCCC23)CC1	5.07134
7	2543	Active	3387	3	c1ccc2c(c1)COc1c2cccc1	C1CCC2C(C1)CCC1CCCCC12	4.68801
8	3242	Active	664	2	c1cnc(nc1)n1cccn1	C1CCC(C2CCCC2)CC1	4.94099
9	3936	Active	2412	3	S=C(Nc1ccccn1)Oc1ccc2c(c1)CCCC2	CC(CC1CCCCC1)CC1CCC2CCCCC2C1	4.67134
10	4030	Active	698	3	O=C(c1ccc2c(c1)[nH]cn2)c1ccccc1	CC(C1CCCCC1)C1CCC2CCCC2C1	6.45766
11	4122	Active	231	3	O=C(c1ccc2c(c1)[nH]cn2)c1cccs1	CC(C1CCCC1)C1CCC2CCCC2C1	6.72134
12	4534	Active	257	2	C(Cc1ccccc1)CCc1ccccc1	C1CCC(CCCCC2CCCCC2)CC1	4.39344
13	4615	Active	270	5	O=c1[nH]c2c(n1CCCN1CCN(CC1)C(c1ccccc1)c1ccccc1)cccc2	CC1CC2CCCCC2C1CCCC1CCC(C(C2CCCCC2)C2CCCCC2)CC1	4.58801
14	4641	Active	408	3	O=C1CC(=O)N(N1c1ccccc1)c1ccccc1	CC1CC(C)C(C2CCCCC2)C1C1CCCCC1	4.94099
15	4764	Active	897	4	O=C1OC(c2c1cccc2)(c1ccccc1)c1ccccc1	CC1CC(C2CCCCC2)(C2CCCCC2)C2CCCCC12	4.40366
16	4890	Active	2686	4	O=C1CN=C(c2c(N1CC1CC1)cccc2)c1ccccc1	CC1CCC(C2CCCCC2)C2CCCCC2C1CC1CC1	4.51353
17	5756	Active	9	4	C1CC2C(C1)C1CCc3c(C1CC2)cccc3	C1CCC2C(C1)CCC1C3CCCC3CCC21	4.77822
18	5833	Active	2401	5	O=C1CCC2C(=C1)CCC1C2CCC2C1CC[C@@]12CCC(=O)O1	CC1CCC2C(CCC3C2CCC2C3CCC23CCC(C)C3)C1	4.91571
19	5870	Active	3417	4	O=C1CCC2C1CCC1C2CCc2c1cccc2	CC1CCC2C1CCC1C3CCCCC3CCC21	5.52379
20	5978	Active	2258	9	C1CN2CCc3c(C(CC(C1)C2)c1ccc2c(c1)[C@@]14CCN5C4C(CCC1N2)C=CC5)[nH]c1c3cccc1	C1CC2CCC3C4CCCCC4CC3C(C3CCC4CC5CCC6CCCC7CCC5(C4C3)C67)CC(C1)C2	7.47134
21	5991	Active	9	4	C1CC2C(C1)C1CCc3c(C1CC2)cccc3	C1CCC2C(C1)CCC1C3CCCC3CCC21	5.78708
22	6167	Active	546	3	O=c1cccc2c(c1)CCCc1c2cccc1	CC1CCCC2C(CCCC3CCCCC32)C1	7.6711
23	6231	Active	422	4	O=C1CCC2=C(C1)CCC1C2CCC2C1CCC2	CC1CCC2C(CCC3C4CCCC4CCC23)C1	7.20766
24	6291	Active	9	4	C1CC2C(C1)C1CCc3c(C1CC2)cccc3	C1CCC2C(C1)CCC1C3CCCC3CCC21	5.59906
25	6769	Active	450	6	O=C(c1ccccc1)O[C@H]1CCC2C(C1)CN1C(C2)c2[nH]c3c(c2CC1)cccc3	CC(CC1CCC2CC3C(CCC4C5CCCCC5CC34)CC2C1)C1CCCCC1	5.05766
26	6778	Active	4046	3	O=C(c1ccccc1C(=O)Oc1ccccc1)Oc1ccccc1	CC(CC1CCCCC1)C1CCCCC1C(C)CC1CCCCC1	4.3101
27	8289	Active	3682	3	O=P(Oc1ccccc1)(Oc1ccccc1)Oc1ccccc1	CC(CC1CCCCC1)(CC1CCCCC1)CC1CCCCC1	4.67786
28	9046	Active	2479	5	C1CCC(C1)Oc1ccc2c(c1)CCC1C2CCC2C1CCC2	C1CCC(CC2CCC3C(CCC4C5CCCC5CCC34)C2)C1	5.13801
29	9051	Active	488	4	O=C1CCC2C(=C1)C=CC1C2CCC2C1CCC2	CC1CCC2C(CCC3C4CCCC4CCC23)C1	6.69099
30	9270	Active	386	4	C1CC=C2C(C1)C1CCC3C(C1CC2)CCC3	C1CCC2C(C1)CCC1C3CCCC3CCC21	5.69634
31	9324	Active	488	4	O=C1CCC2C(=C1)C=CC1C2CCC2C1CCC2	CC1CCC2C(CCC3C4CCCC4CCC23)C1	6.20779
32	9403	Active	13	5	O=C(O[C@@H]1CCC2C1CCC1C2CCc2c1cccc2)CCC1CCCC1	CC(CCC1CCCC1)CC1CCC2C1CCC1C3CCCCC3CCC12	6.29537
33	9786	Active	3772	3	c1ccc(cc1)[Sn](c1ccccc1)c1ccccc1	C1CCC([C](C2CCCCC2)C2CCCCC2)CC1	6.7601
34	9880	Active	1097	5	O=C1C=C2C=CC3C(C2C2C1C2)CCC1C3CCC1	CC1CC2CCC3C4CCCC4CCC3C2C2CC12	5.84166
35	10531	Active	888	8	O=C([C@@H]1CNC2C(C1)c1cccc3c1c(C2)c[nH]3)N[C@H]1OC2N(C1=O)[C@H](Cc1ccccc1)C(=O)N1C2CCC1	CC(CC1CC2C3CCCC3C(C)C(CC3CCCCC3)C2C1C)C1CCC2CC3CCC4CCCC(C2C1)C43	5.02134
36	10607	Active	988	5	O=C1OCC2C1[C@@H](c1ccccc1)c1c(C2)cc2c(c1)OCO2	CC1CCC2CC3CC4CCCC4CC3C(C3CCCCC3)C12	7.5908
37	11366	Active	2318	3	O=C1C(=Cc2ccccc2)CCCC1=Cc1ccccc1	CC1C(CC2CCCCC2)CCCC1CC1CCCCC1	5.05467
38	11683	Active	488	4	O=C1CCC2C(=C1)C=CC1C2CCC2C1CCC2	CC1CCC2C(CCC3C4CCCC4CCC23)C1	6.41721
39	11769	Active	3768	3	c1cc2cccc3c2c(c1)CC3	C1CC2CCCC3CCC(C1)C23	4.9101
40	11774	Active	4184	3	c1ccc(cc1)[Bi](c1ccccc1)c1ccccc1	C1CCC(C(C2CCCCC2)C2CCCCC2)CC1	4.54344
41	13765	Active	386	4	C1CC=C2C(C1)C1CCC3C(C1CC2)CCC3	C1CCC2C(C1)CCC1C3CCCC3CCC21	5.58801
42	13791	Active	9	4	C1CC2C(C1)C1CCc3c(C1CC2)cccc3	C1CCC2C(C1)CCC1C3CCCC3CCC21	6.62134
43	17693	Active	1973	2	O=C(C1CC1)Nc1ccccc1	CC(CC1CCCCC1)C1CC1	4.78801
44	17931	Active	1965	3	S=C1CN=C(c2c(N1)cccc2)c1ccccc1	CC1CCC(C2CCCCC2)C2CCCCC2C1	4.92134
45	19571	Active	9	4	C1CC2C(C1)C1CCc3c(C1CC2)cccc3	C1CCC2C(C1)CCC1C3CCCC3CCC21	6.67134
46	21070	Active	9	4	C1CC2C(C1)C1CCc3c(C1CC2)cccc3	C1CCC2C(C1)CCC1C3CCCC3CCC21	6.12134
47	21330	Active	4105	2	O=C(C1=COCCS1(=O)=O)Nc1ccccc1	CC(CC1CCCCC1)C1CCCCC1(C)C	5.17698
48	21660	Active	3470	3	O=C(C1CCCCC1C(=O)OCC1OC1)OCC1OC1	CC(CCC1CC1)C1CCCCC1C(C)CCC1CC1	4.43431
49	31101	Active	1003	7	O=C([C@H]1CNC2C(=C1)c1cccc3c1c(C2)c[nH]3)N[C@H]1OC2N(C1=O)CC(=O)N1C2CCC1	CC(CC1CC2C(CC(C)C3CCCC32)C1C)C1CCC2CC3CCC4CCCC(C2C1)C43	4.65467
50	31315	Active	4157	4	O=C1Nc2c(C1(c1ccccc1)c1ccccc1)cccc2	CC1CC2CCCCC2C1(C1CCCCC1)C1CCCCC1	4.74344
51	35455	Active	408	3	O=C1CC(=O)N(N1c1ccccc1)c1ccccc1	CC1CC(C)C(C2CCCCC2)C1C1CCCCC1	4.68801
52	36242	Active	3705	3	O=C1C2CC2C(=O)N1c1ccccc1	CC1C2CC2C(C)C1C1CCCCC1	4.98593
53	36314	Active	2307	7	O=C(C[C@@H](c1ccccc1)NC(=O)c1ccccc1)O[C@@H]1C=C2CC(C1)[C@H](OC(=O)c1ccccc1)C1C(C(=O)C2)CCC2C1CO2	CC(CC1CC2CC(C)C3CCC4CCC4C3C(CC(C)C3CCCCC3)C(C1)C2)CC(CC(C)C1CCCCC1)C1CCCCC1	7.60467
54	40854	Active	3369	3	O=S(c1ccc2c(c1)[nH]cn2)c1ccccc1	CC(C1CCCCC1)C1CCC2CCCC2C1	4.97013
55	40973	Active	2539	4	C=C1CC2CCCC2C2C1C1CCCC=C1CC2	CC1CC2CCCC2C2CCC3CCCCC3C12	5.72134
56	43079	Active	3744	3	O=c1c(c[nH]cc1c1ccccc1)c1ccccc1	CC1C(C2CCCCC2)CCCC1C1CCCCC1	4.46542
57	50248	Active	2415	3	c1ccc(cc1)Oc1ccc2c(c1)nc[nH]2	C1CCC(CC2CCC3CCCC3C2)CC1	4.69634
58	50491	Active	3040	2	O=C1CC2N1CCS2(=O)=O	CC1CC2C1CCC2(C)C	5.08801
59	50896	Active	2482	2	c1ccc(cc1)Oc1ccccn1	C1CCC(CC2CCCCC2)CC1	4.62392
60	50897	Active	2482	2	c1ccc(cc1)Oc1ccccn1	C1CCC(CC2CCCCC2)CC1	5.67677
61	54459	Active	197	3	C1CN=C(N1)C1COc2c(O1)cccc2	C1CCC2CC(C3CCCC3)CCC2C1	4.67134
62	55245	Active	1036	5	O=C1CCC2=C3C(CCC2=C1)C1CCCC1C[C@H]3c1ccccc1	CC1CCC2C(CCC3C4CCCC4CC(C4CCCCC4)C23)C1	6.59072
63	56463	Active	1837	4	O=C(c1cn(c2c1cccc2)CCN1CCOCC1)c1ccccc1	CC(C1CCCCC1)C1CC(CCC2CCCCC2)C2CCCCC21	4.62134
64	60823	Active	4205	4	O=C(c1c[nH]c(c1c1ccccc1)c1ccccc1)Nc1ccccc1	CC(CC1CCCCC1)C1CCC(C2CCCCC2)C1C1CCCCC1	4.9729
65	64715	Active	1632	3	O=C1CCC[C@H](O1)CC[C@H]1CC=CC2=CCCCC12	CC1CCCC(CCC2CCCC3CCCCC32)C1	4.92134
66	65909	Active	1764	6	O=c1[nH]c2c(n1C1CCN(CC1)CC1OCc3c(n4c1ccc4)cccc3)cccc2	CC1CC2CCCCC2C1C1CCC(CC2CCC3CCCCC3C3CCCC23)CC1	4.57134
67	65948	Active	2519	5	O=C(C1=CNC=CC1c1ccccc1)OC1CN(C1)C(c1ccccc1)c1ccccc1	CC(CC1CC(C(C2CCCCC2)C2CCCCC2)C1)C1CCCCC1C1CCCCC1	4.68801
68	66435	Active	9	4	C1CC2C(C1)C1CCc3c(C1CC2)cccc3	C1CCC2C(C1)CCC1C3CCCC3CCC21	5.14634
69	68873	Active	2404	7	O=C1CCC2C(=C1)C1CC1C1C2CCC2C1C1CC1[C@@]12CCC(=O)O1	CC1CCC2C(C1)C1CC1C1C2CCC2C1C1CC1C21CCC(C)C1	4.57134
70	71027	Active	308	2	C=C(c1ccccc1)c1ccccc1	CC(C1CCCCC1)C1CCCCC1	5.12296
71	71386	Active	2746	4	O=C1C=CC2C(=C1)CCC1C2C(=O)CC2C1CCC2	CC1CCC2C(CCC3C4CCCC4CC(C)C23)C1	5.37134
72	71398	Active	257	2	C(Cc1ccccc1)CCc1ccccc1	C1CCC(CCCCC2CCCCC2)CC1	4.55467
73	73357	Active	1640	5	O=C1NCC(=O)NCC(=O)N[C@H](Cc2ccccc2)C(=O)N2CCCC2C(=O)NCC(=O)NCC(=O)NCC(=O)N[C@@H](C(=O)N2C(C(=O)NC1)CCC2)Cc1ccccc1	CC1CCC(C)CCC(C)C2CCCC2C(C)C(CC2CCCCC2)CC(C)CCC(C)CCC(C)CCC(C)C2CCCC2C(C)C(CC2CCCCC2)CC(C)CC1	5.92134
74	75195	Active	3465	3	O=C1C=CC(=C(c2ccccc2)c2ccccc2)C=C1	CC1CCC(C(C2CCCCC2)C2CCCCC2)CC1	4.62134
75	84677	Active	308	2	C=C(c1ccccc1)c1ccccc1	CC(C1CCCCC1)C1CCCCC1	4.64429
76	86211	Active	4225	3	C1CC(C(C1)Cc1ccccc1)Cn1cncn1	C1CCC(CC2CCCC2CC2CCCC2)CC1	4.8476
77	86429	Active	4061	2	O=C(Nc1ccccc1)COc1nncs1	CC(CCC1CCCC1)CC1CCCCC1	4.6101
78	91677	Active	4191	2	O=C1CCCN1c1ccccc1	CC1CCCC1C1CCCCC1	4.64344
79	91692	Active	4096	3	O=C(N(C1CCCC1)Cc1ccccc1)Nc1ccccc1	CC(CC1CCCCC1)C(CC1CCCCC1)C1CCCC1	4.3101
80	91773	Active	4000	2	O=C(c1ccccc1)NNC(=O)c1ccccc1	CC(CCC(C)C1CCCCC1)C1CCCCC1	4.3101
81	92431	Active	2482	2	c1ccc(cc1)Oc1ccccn1	C1CCC(CC2CCCCC2)CC1	5.88718
82	92873	Active	3465	3	O=C1C=CC(=C(c2ccccc2)c2ccccc2)C=C1	CC1CCC(C(C2CCCCC2)C2CCCCC2)CC1	4.41954
83	104850	Active	2376	4	O=C(c1cc(n(n1)c1ccccc1)c1ccccc1)NN1CCCCC1	CC(CC1CCCCC1)C1CC(C2CCCCC2)C(C2CCCCC2)C1	4.75467
84	107715	Active	888	8	O=C([C@@H]1CNC2C(C1)c1cccc3c1c(C2)c[nH]3)N[C@H]1OC2N(C1=O)[C@H](Cc1ccccc1)C(=O)N1C2CCC1	CC(CC1CC2C3CCCC3C(C)C(CC3CCCCC3)C2C1C)C1CCC2CC3CCC4CCCC(C2C1)C43	4.70884
85	107720	Active	4009	4	O=C(N1COC2C(=N1)c1ccccc1C2)Nc1ccccc1	CC(CC1CCCCC1)C1CCC2CC3CCCCC3C2C1	5.1081
86	107770	Active	1539	5	C1CC2CCOC3[C@@]42C(C1)CCC(OO4)O3	C1CC2CCCC3CC4CCC(C1)C23CC4	6.30467
87	114994	Active	4000	2	O=C(c1ccccc1)NNC(=O)c1ccccc1	CC(CCC(C)C1CCCCC1)C1CCCCC1	4.36266
88	115089	Active	257	2	C(Cc1ccccc1)CCc1ccccc1	C1CCC(CCCCC2CCCCC2)CC1	4.46615
89	119171	Active	3347	5	O=C(C1=CNC=C(C1c1ccccc1)P1(=O)OCCCO1)OCCN(c1ccccc1)Cc1ccccc1	CC(CCCC(CC1CCCCC1)C1CCCCC1)C1CCCC(C2(C)CCCCC2)C1C1CCCCC1	4.65467
90	119175	Active	3185	5	c1ccc(cc1)CCc1sc2c(c1)C(=NCc1n2cnn1)c1ccccc1	C1CCC(CCC2CC3C4CCCC4CCC(C4CCCCC4)C3C2)CC1	4.92134
91	122797	Active	988	5	O=C1OCC2C1[C@@H](c1ccccc1)c1c(C2)cc2c(c1)OCO2	CC1CCC2CC3CC4CCCC4CC3C(C3CCCCC3)C12	6.65467
92	130313	Active	3040	2	O=C1CC2N1CCS2(=O)=O	CC1CC2C1CCC2(C)C	5.07134
93	148192	Active	3038	3	C(NCc1ccc(cc1)c1ccccn1)CCCc1ccccc1	C(CCCC1CCC(C2CCCCC2)CC1)CCC1CCCCC1	4.60467
94	153939	Active	3823	3	c1ccc(cc1)COc1ccc2c(c1)OCC2	C1CCC(CCC2CCC3CCCC3C2)CC1	4.6101
95	156414	Active	3235	4	O1CCN(CC1)CCCOc1ccc2c(c1)ncnc2Nc1ccccc1	C1CCC(CCCCC2CCC3C(CC4CCCCC4)CCCC3C2)CC1	5.52134
96	213031	Active	4056	2	O=C(C1CCCCC1)Nc1ccccc1	CC(CC1CCCCC1)C1CCCCC1	4.42677
97	216237	Active	3117	4	O=C(c1ccccc1)Nc1ccc(cc1)C(=O)N1CCCCc2c1cccc2	CC(CC1CCC(C(C)C2CCCCC3CCCCC32)CC1)C1CCCCC1	4.62134
98	220401	Active	546	3	O=c1cccc2c(c1)CCCc1c2cccc1	CC1CCCC2C(CCCC3CCCCC32)C1	7.13801
99	222757	Active	940	5	O=C(c1ccccc1)Oc1ccc2c(c1)CCC1C2CCC2C1CCC2	CC(CC1CCC2C(CCC3C4CCCC4CCC23)C1)C1CCCCC1	6.27134
100	235905	Active	386	4	C1CC=C2C(C1)C1CCC3C(C1CC2)CCC3	C1CCC2C(C1)CCC1C3CCCC3CCC21	4.88801
101	243274	Active	308	2	C=C(c1ccccc1)c1ccccc1	CC(C1CCCCC1)C1CCCCC1	4.49905
102	250948	Active	1919	4	C=C1CC2C(C1)C1C=CC3=CC(=O)CCC3C1CC2	CC1CCC2C(CCC3C4CC(C)CC4CCC23)C1	5.75279
103	259329	Active	9	4	C1CC2C(C1)C1CCc3c(C1CC2)cccc3	C1CCC2C(C1)CCC1C3CCCC3CCC21	4.97134
104	259331	Active	9	4	C1CC2C(C1)C1CCc3c(C1CC2)cccc3	C1CCC2C(C1)CCC1C3CCCC3CCC21	4.938
105	299728	Active	4184	3	c1ccc(cc1)[Bi](c1ccccc1)c1ccccc1	C1CCC(C(C2CCCCC2)C2CCCCC2)CC1	5.87938
106	441140	Active	1100	3	O=C1CC[C@]2(C=C1)Oc1c(C2=O)cccc1	CC1CCC2(CC1)CC1CCCCC1C2C	4.96787
107	441336	Active	774	5	O=C1C=CC2C(=C1)CCC1C2CCC2C1CC[C@@H]2OC(=O)c1ccco1	CC1CCC2C(CCC3C2CCC2C(CC(C)C4CCCC4)CCC23)C1	5.24099
108	442872	Active	1519	4	O=C1C=C2[C@@]3(O1)CC(C=C2)N1C3CCCC1	CC1CC2CCC3CC2(C1)C1CCCCC31	5.25467
109	443375	Active	1772	5	O=C1Nc2ccccc2C(=N[C@H]1NC(=O)c1cc2c([nH]1)cccc2)c1ccccc1	CC(CC1CC(C2CCCCC2)C2CCCCC2CC1C)C1CC2CCCCC2C1	5.12134
110	443872	Active	1793	6	O=C1CCC2C(=C1)CCC1[C@]32OC3CC2C1CC[C@]12CCC(=O)O1	CC1CCC2C(CCC3C4CCC5(CCC(C)C5)C4CC4CC423)C1	4.95467
111	444008	Active	422	4	O=C1CCC2=C(C1)CCC1C2CCC2C1CCC2	CC1CCC2C(CCC3C4CCCC4CCC23)C1	7.18801
112	454216	Active	2449	5	O=C1c2cc3[C@H](CCCc3cc2C(=O)c2c1cccc2)O[C@H]1CCCCO1	CC1C2CCCCC2C(C)C2CC3C(CC4CCCCC4)CCCC3CC12	5.30467
113	667476	Active	445	2	C=C(C(=C)c1ccccc1)c1ccccc1	CC(C1CCCCC1)C(C)C1CCCCC1	4.97433
114	1013376	Active	2841	2	S=C(NC(=O)c1ccccc1)Nc1ccccc1	CC(CC1CCCCC1)CC(C)C1CCCCC1	6.43801
115	2999413	Active	1059	2	O=C1OCCCCCCCCCCc2c1cccc2	CC1CCCCCCCCCCCC2CCCCC12	4.87244
116	3003141	Active	2908	3	c1ccc(cc1)[C@@H]1CS/C(=C\n2cncc2)/S1	C1CCC(C2CCC(CC3CCCC3)C2)CC1	4.66578
117	3033968	Active	2417	4	O=C1CCC2C(=C1)CCC1C2CCC2C1C=CC2	CC1CCC2C(CCC3C4CCCC4CCC23)C1	6.77134
118	3062316	Active	2785	4	O=C(c1cnc(s1)Nc1ncnc(c1)N1CCNCC1)Nc1ccccc1	CC(CC1CCCCC1)C1CCC(CC2CCCC(C3CCCCC3)C2)C1	4.97134
119	3391107	Active	4032	3	c1ccc(cc1)Oc1ccnc2c1cccc2	C1CCC(CC2CCCC3CCCCC32)CC1	4.3101
120	5280453	Active	2001	3	C=C1CCCC/C/1=C\C=C\1/CCCC2C1CCC2	CC1CCCCC1CCC1CCCC2CCCC21	4.67134
121	5283731	Active	2001	3	C=C1CCCC/C/1=C\C=C\1/CCCC2C1CCC2	CC1CCCCC1CCC1CCCC2CCCC21	4.57134
122	5284515	Active	2001	3	C=C1CCCC/C/1=C\C=C\1/CCCC2C1CCC2	CC1CCCCC1CCC1CCCC2CCCC21	5.04634
123	5284533	Active	488	4	O=C1CCC2C(=C1)C=CC1C2CCC2C1CCC2	CC1CCC2C(CCC3C4CCCC4CCC23)C1	6.20467
124	5284537	Active	1097	5	O=C1C=C2C=CC3C(C2C2C1C2)CCC1C3CCC1	CC1CC2CCC3C4CCCC4CCC3C2C2CC12	5.32134
125	5284610	Active	2816	8	O=C1[C@@H](CCc2c1cc1ccc(cc1c2)O[C@@H]1OCC[C@@H](C1)O[C@@H]1CCCCO1)O[C@H]1OCC[C@H](C1)O[C@H]1OCC[C@H](C1)O[C@@H]1CCCCO1	CC1C(CC2CCCC(CC3CCCC(CC4CCCCC4)C3)C2)CCC2CC3CC(CC4CCCC(CC5CCCCC5)C4)CCC3CC21	6.66717
126	5284623	Active	1447	8	O=C1OCC2C1[C@@H](c1ccccc1)c1c(C2O[C@@H]2CCC3C(O2)COC(O3)c2cccs2)cc2c(c1)OCO2	CC1CCC2C(CC3CCC4CC(C5CCCC5)CCC4C3)C3CC4CCCC4CC3C(C3CCCCC3)C12	6.57134
127	5288209	Active	1087	2	O=C(Nc1ccccc1)/C=C/C=C/C=C/C=C/C1=CCCCC1	CC(CCCCCCCCC1CCCCC1)CC1CCCCC1	4.90182
128	5318517	Active	1556	3	C=C1CCC2C([C@H]1C/C=C\1/CCOC1=O)CCCC2	CC1CCCC1CCC1C(C)CCC2CCCCC21	5.04634
129	5458213	Active	1212	6	O=C1/C=C\C=C/CCCCCCCC/C=C\OC2C(=O)c3c4c(C=C(N1)/C(=C/NN1CCNCC1)/C4=O)ccc3O2	CC1CCCCCCCCCCCCCCCC2CC3CCC4CC(C1)C(CCC1CCCCC1)C(C)C4C3C2C	4.6002
130	5493381	Active	2906	4	O=C1C=CC=C/C/1=c\1/[nH]n(/c(=C/2\C=CC=CC2=O)/[nH]1)c1ccccc1	CC1CCCCC1C1CC(C2CCCCC2)C(C2CCCCC2C)C1	5.20467
131	6439929	Active	3495	4	O=C1CCC2C(=C1)CCC1C2CCC2C1CC(=O)C2=C	CC1CCC2C(CCC3C2CCC2C(C)C(C)CC23)C1	5.51117
132	6450278	Active	3495	4	O=C1CCC2C(=C1)CCC1C2CCC2C1CC(=O)C2=C	CC1CCC2C(CCC3C2CCC2C(C)C(C)CC23)C1	4.98536
133	6451325	Active	3814	4	O=C(N1CCCC1)C[C@H](NC(=O)c1cc2c([nH]1)cccc2)Cc1ccccc1	CC(CC(CC1CCCCC1)CC(C)C1CC2CCCCC2C1)C1CCCC1	4.34344
134	6505803	Active	2158	2	O=C1/C=C\C=C/CC/C=C\CCCCCCC2=CC(=O)C=C(N1)C2=O	CC1CCCCCCCCCCCCCCC2CC(C)CC(C1)C2C	6.63801
135	6540478	Active	2705	4	N=C1CCC2C(=C1)CCC1C2CCC2C1CCC2	CC1CCC2C(CCC3C4CCCC4CCC23)C1	4.69634
136	6540548	Active	2510	7	O=C1/C=C\C=C/CCCCCCCC/C=C\OC2C(=O)c3c4c(C=C(N1)/C(=C\NN1CCN(CC1)C1CCCC1)/C4=O)ccc3O2	CC1CCCCCCCCCCCCCCCC2CC3CCC4CC(C1)C(CCC1CCC(C5CCCC5)CC1)C(C)C4C3C2C	4.68801
137	6708701	Active	403	3	O=C1OC(=O)C2C1C1CCC2O1	CC1CC(C)C2C3CCC(C3)C12	5.74099
138	6917715	Active	2702	4	O=C1CCC2C(=C1)CCC1C2C(=C)CC2C1CCC2	CC1CCC2C(CCC3C4CCCC4CC(C)C23)C1	6.08801
139	9552079	Active	399	2	C(CC/N=C/N=C/Nc1ccccc1)CCC/N=C/N=C/Nc1ccccc1	C(CCCCCCCCC1CCCCC1)CCCCCCCC1CCCCC1	5.22718
140	9568628	Active	2705	4	N=C1CCC2C(=C1)CCC1C2CCC2C1CCC2	CC1CCC2C(CCC3C4CCCC4CCC23)C1	5.99634
141	9799979	Active	3818	4	C1CCC(CC1)c1ccc2c(c1)n(nc2)C1CCCCC1	C1CCC(C2CCC3CCC(C4CCCCC4)C3C2)CC1	4.8851
142	9818306	Active	9	4	C1CC2C(C1)C1CCc3c(C1CC2)cccc3	C1CCC2C(C1)CCC1C3CCCC3CCC21	6.62134
143	9831581	Active	3820	3	O=C(c1c[nH]c2c(c1=O)nccc2)NCc1ccccc1	CC(CCC1CCCCC1)C1CCC2CCCCC2C1C	4.4351
144	9849616	Active	2376	4	O=C(c1cc(n(n1)c1ccccc1)c1ccccc1)NN1CCCCC1	CC(CC1CCCCC1)C1CC(C2CCCCC2)C(C2CCCCC2)C1	5.47677
145	9865233	Active	3833	4	c1ccc(cc1)c1cccc(c1)c1cnc2n1nccn2	C1CCC(C2CCCC(C3CCC4CCCCC43)C2)CC1	4.8351
146	9869105	Active	3847	5	O=c1cc(CCN2CCN(CC2)c2nccc3c2ccs3)c2c([nH]1)cccc2	CC1CC2CCCCC2C(CCC2CCC(C3CCCC4CCCC43)CC2)C1	4.3101
147	9885850	Active	3968	3	O=C1Nc2c(C1C(=O)c1cccs1)cccc2	CC1CC2CCCCC2C1C(C)C1CCCC1	4.29344
148	9888347	Active	3922	5	O=C1Nc2cc(CN[C@@H]3CCCN[C@@H]3c3ccccc3)ccc2C2C1C2	CC1CC2CC(CCC3CCCCC3C3CCCCC3)CCC2C2CC12	5.14344
149	9895468	Active	3865	5	O=C1N(c2c([C@@]1(N1CCCC1)c1ccccc1)cccc2)S(=O)(=O)c1ccccc1	CC1C(C(C)(C)C2CCCCC2)C2CCCCC2C1(C1CCCCC1)C1CCCC1	4.79344
150	9931156	Active	3828	4	c1ccc(cc1)Oc1nccc(n1)c1[nH]cnc1c1ccccc1	C1CCC(CC2CCCC(C3CCCC3C3CCCCC3)C2)CC1	4.51032
151	9969573	Active	4210	3	O=C1NC2(C=C1c1ccccc1)CCCCC2	CC1CC2(CCCCC2)CC1C1CCCCC1	4.57698
152	10113978	Active	3080	4	c1ccc(cc1)Nc1nccc(n1)Nc1ccc2c(c1)n[nH]c2	C1CCC(CC2CCCC(CC3CCC4CCCC4C3)C2)CC1	4.73801
153	10201497	Active	3883	4	O=C(c1ccccc1)Nc1cc(NCc2ccccc2)c2c(n1)cccc2	CC(CC1CC2CCCCC2C(CCC2CCCCC2)C1)C1CCCCC1	4.89344
154	10455790	Active	3143	6	O=C(c1cc2c([nH]1)cccc2)N[C@H]1N=C(c2ccccc2)c2c3N(C1=O)CCc3ccc2	CC(CC1CC(C2CCCCC2)C2CCCC3CCC(C1C)C32)C1CC2CCCCC2C1	4.82134
155	11296583	Active	2675	6	O=C1c2cc3CCC[C@@H](c3cc2C(=O)c2c1cccc2)O[C@@H]1CC[C@H](CO1)O[C@@H]1CCCCO1	CC1C2CCCCC2C(C)C2CC3C(CC4CCC(CC5CCCCC5)CC4)CCCC3CC12	5.02134
156	11556711	Active	3036	4	O=C(N[C@H](C(=O)NCC(=O)N[C@H](C(=O)NCC(=O)C1CO1)Cc1ccccc1)CCc1ccccc1)CN1CCOCC1	CC(CC1CCCCC1)CC(CCC1CCCCC1)C(C)CCC(C)CC(CC1CCCCC1)C(C)CCC(C)C1CC1	7.47134
157	11826859	Active	4066	2	O=c1cc[nH]c(=O)n1c1ccccc1	CC1CCCC(C)C1C1CCCCC1	4.96851
158	16682804	Active	3772	3	c1ccc(cc1)[Sn](c1ccccc1)c1ccccc1	C1CCC([C](C2CCCCC2)C2CCCCC2)CC1	7.42682
159	16682953	Active	4219	3	c1ccc(cc1)[Pb](c1ccccc1)c1ccccc1	C1CCC([C](C2CCCCC2)C2CCCCC2)CC1	6.6351
160	16722125	Active	4172	4	O=C([C@@H]1C[C@@H]1/C=C\1/CCSC1=O)OCc1coc(c1)Cc1ccccc1	CC1CCCC1CC1CC1C(C)CCC1CCC(CC2CCCCC2)C1	4.67677
161	16760141	Active	3046	5	N=C1CCO[C@]2(C1)CC1CC(O2)C/C=C\CC/C=C\C=C\2/C3C(C(=O)O1)C=CCC3OC2	CC1CCCC2(C1)CC1CCCCCCCCC3CCC4CCCC(C(C)CC(C1)C2)C34	4.82134
162	16760153	Active	3999	2	O=C(C1CC1)O[C@@H]1C=CC(=O)C1	CC1CCC(CC(C)C2CC2)C1	4.22965
163	20054868	Active	2190	8	O=C1[C@@H](CCc2c1cc1ccc(cc1c2)O[C@H]1OCC[C@H](C1)O[C@@H]1CCCCO1)O[C@H]1OCC[C@H](C1)O[C@@H]1OCC[C@@H](C1)O[C@@H]1CCCCO1	CC1C(CC2CCCC(CC3CCCC(CC4CCCCC4)C3)C2)CCC2CC3CC(CC4CCCC(CC5CCCCC5)C4)CCC3CC21	6.37134
164	25015677	Active	4287	5	O=C1CCN(c2c(N1)cnc(n2)Nc1ccc(cc1)C(=O)NC1CCNCC1)C1CCCC1	CC1CCC(C2CCCC2)C2CC(CC3CCC(C(C)CC4CCCCC4)CC3)CCC2C1	7.94789
165	44460585	Active	2997	7	O=C1OC2CC(C/C=C\[C@H](C/C=C\C=C\3/C4C1C=CCC4OC3)O[C@@H]1CC[C@@H](CO1)O[C@@H]1CCCCO1)O[C@@]1(C2)OCCC=C1	CC1CC2CC(CCCC(CC3CCC(CC4CCCCC4)CC3)CCCCC3CCC4CCCC1C34)CC1(CCCCC1)C2	5.39634
166	53316382	Active	3877	5	O=C(c1cc2c(n1Cc1ccccc1)cccc2)Nc1ccc2c(c1)cc[nH]2	CC(CC1CCC2CCCC2C1)C1CC2CCCCC2C1CC1CCCCC1	5.1601
167	54678504	Active	4089	4	O=c1oc2ccccc2cc1C1CCCc2c1cccc2	CC1CC2CCCCC2CC1C1CCCC2CCCCC21	4.3101
168	59086459	Active	4267	3	O=C([C@H](c1ccccc1)CC1CCCC1)Nc1cnccn1	CC(CC1CCCCC1)C(CC1CCCC1)C1CCCCC1	4.44344
169	60196278	Active	1243	6	O=C1NCC(=O)N[C@H](Cc2ccccc2)C(=O)NCC(=O)NCC(=O)NCC(=O)N[C@H](C(=O)N2C(C(=O)N[C@@H](C(=O)NC(C(=O)NC1)Cc1ccccc1)Cc1ccccc1)CCC2)Cc1ccccc1	CC1CCC(C)CCC(C)C(CC2CCCCC2)CC(C)CCC(C)CCC(C)C(CC2CCCCC2)CC(C)C(CC2CCCCC2)CC(C)C2CCCC2C(C)C(CC2CCCCC2)CC(C)CC1	6.05467
170	60196304	Active	2794	3	O=C1CCCC(=O)OC(/C=C/c2cscn2)CC2C(CCCCCC1)O2	CC1CCCCCCC2CC2CC(CCC2CCCC2)CC(C)CCC1	7.90467
171	60196435	Active	4263	4	c1ccc2c(c1)N1CC3C(C(C2)O1)N3	C1CCC2C(C1)CC1CC2CC2CC12	5.87677

## Sheet: activeMol agonist dataset
cid	outcome	potency (uM)	pPotency (M)
6	Active	19.4962	4.71005
980	Active	0.001	9
2336	Active	5.60115	5.25172
2554	Active	4.41903	5.35467
3109	Active	2.485	5.60467
3117	Active	16.0312	4.79503
3345	Active	22.1476	4.65467
3634	Active	13.4481	4.87134
4235	Active	4.59192	5.33801
4993	Active	5.35378	5.27134
5344	Active	19.7391	4.70467
5743	Active	1.92854	5.71477
5745	Active	0.0253315	7.59634
5832	Active	0.0129418	7.88801
5834	Active	0.197391	6.70467
5877	Active	0.0278822	7.55467
5952	Active	0.0301065	7.52134
5991	Active	4.53485	5.34344
6013	Active	0.0014244	8.84637
6047	Active	2.78822	5.55467
6054	Active	21.3138	4.67134
6231	Active	0.0036225	8.44099
6300	Active	0.239145	6.62134
6301	Active	9.89298	5.00467
6389	Active	30.8125	4.51127
6537	Active	4.96933	5.3037
6999	Active	13.4481	4.87134
7031	Active	1.47177	5.83216
7592	Active	6.60251	5.18029
7626	Active	30.8956	4.5101
7946	Active	2.61964	5.58176
8010	Active	21.8724	4.6601
8111	Active	2.48709	5.60431
8225	Active	2.21476	5.65467
8749	Active	3.3694	5.47245
8805	Active	48.9722	4.31005
8846	Active	20.8227	4.68146
9051	Active	0.438876	6.35766
9117	Active	2.18597	5.66036
9128	Active	51.5252	4.28798
9677	Active	0.00700369	8.15467
9880	Active	1.05507	5.97672
10204	Active	0.00189959	8.72134
10474	Active	51.9057	4.28478
10631	Active	0.000785827	9.10467
10633	Active	0.00535378	8.27134
10634	Active	9.89298	5.00467
11033	Active	11.5344	4.938
11057	Active	29.1673	4.5351
13428	Active	50.7076	4.29493
13530	Active	3.92763	5.40587
13765	Active	2.05113	5.68801
13789	Active	0.700369	6.15467
13791	Active	4.09255	5.38801
14708	Active	0.00393847	8.40467
14743	Active	0.00870756	8.0601
16158	Active	0.0648625	7.18801
16490	Active	0.0391149	7.40766
16533	Active	0.00640565	8.19344
17701	Active	7.76062	5.1101
18980	Active	19.4938	4.7101
19571	Active	2.39145	5.62134
19658	Active	24.2922	4.61453
19996	Active	4.38495	5.35804
20469	Active	0.0119856	7.92134
21070	Active	2.13138	5.67134
21700	Active	0.0337801	7.47134
21800	Active	0.0401477	7.39634
25015	Active	0.00325022	8.48809
26133	Active	0.0495824	7.30467
26633	Active	4.85531	5.31378
27423	Active	4.30899	5.36562
27812	Active	0.00268325	8.57134
29393	Active	2.7575	5.55948
30323	Active	0.952052	6.02134
30692	Active	28.613	4.54344
32798	Active	5.05429	5.29634
40973	Active	0.239145	6.62134
44368	Active	3.41455	5.46667
53665	Active	9.32791	5.03022
60198	Active	0.600704	6.22134
60496	Active	15.6793	4.80467
60605	Active	22.1476	4.65467
62770	Active	0.28353	6.5474
62960	Active	20.5113	4.68801
63047	Active	0.0182807	7.73801
63049	Active	0.0425266	7.37134
64142	Active	60.0644	4.22138
65067	Active	41.9981	4.37677
65359	Active	0.0578088	7.23801
65478	Active	0.00141027	8.8507
65784	Active	23.0141	4.63801
65947	Active	1.19856	5.92134
65953	Active	15.6793	4.80467
66359	Active	0.00301065	8.52134
66573	Active	54.941	4.2601
68289	Active	0.577411	6.23851
68873	Active	0.0301065	7.52134
68947	Active	0.00258222	8.58801
68952	Active	0.0162927	7.78801
69484	Active	43.6412	4.3601
70613	Active	18.4033	4.7351
71339	Active	7.85827	5.10467
71386	Active	2.05113	5.68801
71414	Active	0.0145209	7.83801
71470	Active	0.0379019	7.42134
73093	Active	23.9145	4.62134
73773	Active	54.7864	4.26133
82703	Active	4.25786	5.37081
91670	Active	0.124545	6.90467
92786	Active	1.34481	5.87134
93858	Active	24.85	4.60467
95717	Active	21.317	4.67127
108013	Active	7.56242	5.12134
108956	Active	0.609064	6.21534
111332	Active	0.15089	6.82134
115157	Active	8.56813	5.06711
153751	Active	0.134481	6.87134
155143	Active	0.0258222	7.58801
157355	Active	8.01052	5.09634
165457	Active	22.5767	4.64634
168088	Active	1.19856	5.92134
170286	Active	2.06489	5.6851
171660	Active	17.9904	4.74496
192826	Active	8.81713	5.05467
197873	Active	3.60216	5.44344
222757	Active	4.25266	5.37134
224246	Active	0.0149856	7.82433
229295	Active	0.197391	6.70467
229455	Active	0.01028	7.98801
231084	Active	0.0106822	7.97134
247839	Active	0.00842704	8.07432
248271	Active	0.0325083	7.48801
440707	Active	0.00393847	8.40467
441351	Active	8.81713	5.05467
441406	Active	0.0325083	7.48801
443753	Active	18.2807	4.73801
443884	Active	20.5113	4.68801
443928	Active	2.05113	5.68801
443935	Active	0.00256454	8.59099
443936	Active	0.0351016	7.45467
443947	Active	2.13138	5.67134
444008	Active	0.00379019	8.42134
444025	Active	0.364749	6.43801
446925	Active	19.7391	4.70467
454216	Active	6.74001	5.17134
518605	Active	5.35378	5.27134
636362	Active	0.848517	6.07134
636374	Active	0.188658	6.72432
636398	Active	0.0230141	7.63801
637511	Active	18.9959	4.72134
637930	Active	51.2636	4.29019
656804	Active	0.441903	6.35467
667493	Active	3.79019	5.42134
2724385	Active	0.1028	6.98801
3033968	Active	0.000648625	9.18801
3034658	Active	0.00578088	8.23801
4128060	Active	18.0536	4.74344
5282493	Active	0.15089	6.82134
5282494	Active	0.0952052	7.02134
5284533	Active	4.25266	5.37134
5284587	Active	0.00495824	8.30467
5311051	Active	3.79019	5.42134
5311067	Active	3.01065	5.52134
5362123	Active	22.1476	4.65467
5362376	Active	23.9145	4.62134
5702068	Active	0.0379019	7.42134
6327657	Active	21.8724	4.6601
6432394	Active	12.9339	4.88827
6473881	Active	12.6958	4.89634
6540478	Active	0.0848517	7.07134
6714002	Active	0.0909931	7.04099
6917715	Active	0.0072777	8.13801
6918178	Active	0.952052	6.02134
6975516	Active	21.3138	4.67134
9568628	Active	0.425266	6.37134
9818306	Active	2.68325	5.57134
9872438	Active	12.1364	4.91591
9909677	Active	4.71227	5.32677
10041070	Active	0.916208	6.03801
11296583	Active	3.37801	5.47134
11472813	Active	3.88952	5.4101
11477651	Active	50.3626	4.29789
11876263	Active	0.162927	6.78801
12038941	Active	47.2611	4.3255
16051930	Active	0.00245412	8.6101
16682804	Active	24.5382	4.61016
16682953	Active	32.1043	4.49344
16682999	Active	6.74001	5.17134
16683023	Active	15.4845	4.8101
16683761	Active	7.13938	5.14634
16760141	Active	28.4224	4.54634
18173271	Active	21.0963	4.67579
23663985	Active	5.35378	5.27134
23665583	Active	9.77004	5.0101
23671691	Active	3.6225	5.44099
23672582	Active	3.79019	5.42134
23673837	Active	11.9856	4.92134
23680530	Active	0.106822	6.97134
23694214	Active	0.145209	6.83801
23706212	Active	18.2807	4.73801
46861540	Active	11.5344	4.938
56649463	Active	4.41903	5.35467
60196346	Active	0.213138	6.67134
3334	Active	0.287746	6.54099		blue color: molecules with multiple potency values but the difference (log order) of them less and equal than 1 and got average for them as final potency values
3334	Active	1.60903	5.79344
4420	Active	14.4674	4.83961
4420	Active	24.5412	4.6101
4807	Active	5.35378	5.27134
4807	Active	2.6499	5.57677
5753	Active	0.881713	6.05467
5753	Active	0.311869	6.50603
5753	Active	0.291709	6.53505
5754	Active	0.0230141	7.63801
5754	Active	0.0102642	7.98867
5755	Active	0.072777	7.13801
5755	Active	0.0548714	7.26065
5755	Active	0.029736	7.52672
5757	Active	2.8973	5.53801
5757	Active	2.77116	5.55734
5757	Active	1.73739	5.7601
5833	Active	0.169301	6.77134
5833	Active	0.0184045	7.73508
5865	Active	0.145209	6.83801
5865	Active	0.144922	6.83887
5865	Active	0.13281	6.87677
5876	Active	0.0230141	7.63801
5876	Active	0.0239145	7.62134
5994	Active	0.169301	6.77134
5994	Active	0.03266	7.48598
5994	Active	0.0977004	7.0101
5995	Active	0.00422353	8.37432
5995	Active	0.00977052	8.01008
6010	Active	0.00756242	8.12134
6010	Active	0.00515221	8.28801
6010	Active	0.00504666	8.297
6128	Active	0.916208	6.03801
6128	Active	0.172013	6.76444
6128	Active	0.388952	6.4101
6166	Active	0.0875673	7.05766
6166	Active	0.0904822	7.04344
6230	Active	0.00881713	8.05467
6230	Active	0.00223835	8.65007
6238	Active	0.00268325	8.57134
6238	Active	0.00128805	8.89007
6279	Active	0.258222	6.58801
6279	Active	0.436145	6.36037
6446	Active	0.278822	6.55467
6446	Active	0.0843204	7.07407
6741	Active	0.0473888	7.32432
6741	Active	0.0194938	7.7101
9153	Active	28.5119	4.54497
9153	Active	51.8676	4.2851
9270	Active	0.0393847	7.40467
9270	Active	0.0756242	7.12134
9324	Active	7.56242	5.12134
9324	Active	1.27575	5.89423
9403	Active	2.58222	5.58801
9403	Active	3.25083	5.48801
9403	Active	3.60216	5.44344
9782	Active	0.0106822	7.97134
9782	Active	0.00227281	8.64344
9878	Active	0.00203708	8.69099
9878	Active	0.001	9
9904	Active	0.00258222	8.58801
9904	Active	0.00189959	8.72134
9904	Active	0.00165644	8.78082
10635	Active	0.00624205	8.20467
10635	Active	0.00329688	8.4819
11273	Active	1.75925	5.75467
11273	Active	2.39145	5.62134
11273	Active	0.419981	6.37677
13109	Active	0.00142449	8.84634
13109	Active	0.001	9
13109	Active	0.001	9
14710	Active	2.78822	5.55467
14710	Active	7.56242	5.12134
14710	Active	2.17761	5.66202
16961	Active	2.8973	5.53801
16961	Active	2.55668	5.59232
19042	Active	1.83312	5.73681
19042	Active	2.36202	5.62672
25644	Active	7.85757	5.10471
25644	Active	28.6165	4.54338
26041	Active	0.850484	6.07033
26041	Active	0.989298	6.00467
28803	Active	7.22421	5.14121
28803	Active	8.30289	5.08077
31307	Active	12.4545	4.90467
31307	Active	24.5412	4.6101
31378	Active	0.0205113	7.68801
31378	Active	0.0162927	7.78801
40000	Active	0.55611	6.25484
40000	Active	1.09635	5.96005
68570	Active	4.28077	5.36848
68570	Active	1.07551	5.96839
222786	Active	0.0337801	7.47134
222786	Active	0.0776062	7.1101
236702	Active	1.55719	5.80766
236702	Active	3.57817	5.44634
439501	Active	0.0393847	7.40467
439501	Active	0.022421	7.64935
441207	Active	0.0459192	7.33801
441207	Active	0.0247039	7.60723
443831	Active	2.01215	5.69634
443831	Active	2.13138	5.67134
443939	Active	0.756242	6.12134
443939	Active	0.194664	6.71071
656583	Active	0.15089	6.82134
656583	Active	0.26499	6.57677
5281034	Active	0.119856	6.92134
5281034	Active	0.0814027	7.08936
5282164	Active	5.15221	5.28801
5282164	Active	7.85827	5.10467
5284486	Active	0.0552512	7.25766
5284486	Active	0.0870756	7.0601
5284557	Active	0.674001	6.17134
5284557	Active	0.816571	6.08801
5284557	Active	0.528725	6.27677
6526396	Active	15.089	4.82134
6526396	Active	7.00369	5.15467
16682730	Active	6.36298	5.19634
16682730	Active	8.14911	5.08889
16684434	Active	13.9742	4.85467
16684434	Active	1.54845	5.8101
28417	Active	1.028	5.98801		red color: molecules with multiple potency values but difference (log order) of them greater than 1 and they were removed
28417	Active	0.0160903	7.79344
5284416	Active	2.68325	5.57134
5284416	Active	54.7058	4.26197
5284416	Active	9.04822	5.04344

## Sheet: activeMol antagonist dataset
cid	outcome	potency (uM)	pPotency (M)
403	Active	38.8952	4.4101
1345	Active	30.4873	4.51588
1730	Active	11.391	4.94344
1967	Active	26.8325	4.57134
2118	Active	4.25266	5.37134
2126	Active	48.9662	4.3101
2194	Active	21.3138	4.67134
2378	Active	23.0141	4.63801
2451	Active	8.48517	5.07134
2466	Active	10.2096	4.99099
2482	Active	14.4343	4.8406
2543	Active	20.5113	4.68801
2812	Active	11.4554	4.94099
2969	Active	25.8743	4.58713
3016	Active	23.0734	4.63689
3036	Active	28.613	4.54344
3039	Active	15.089	4.82134
3225	Active	41.7146	4.37971
3242	Active	11.4554	4.94099
3278	Active	26.8325	4.57134
3295	Active	18.2807	4.73801
3316	Active	21.3138	4.67134
3334	Active	0.422353	6.37432
3347	Active	50.8881	4.29338
3397	Active	13.4481	4.87134
3440	Active	26.8325	4.57134
3634	Active	20.1215	4.69634
3893	Active	10.9917	4.95894
3936	Active	21.3138	4.67134
4030	Active	0.348612	6.45766
4115	Active	17.4776	4.75752
4122	Active	0.189959	6.72134
4169	Active	44.3975	4.35264
4497	Active	24.85	4.60467
4499	Active	19.7391	4.70467
4507	Active	26.8325	4.57134
4534	Active	40.4169	4.39344
4615	Active	25.8222	4.58801
4622	Active	0.337801	6.47134
4641	Active	11.4554	4.94099
4788	Active	48.2028	4.31693
5053	Active	48.9123	4.31058
5070	Active	23.9145	4.62134
5507	Active	26.8325	4.57134
5770	Active	9.67104	5.01453
5803	Active	17.376	4.76005
5877	Active	2.01215	5.69634
5974	Active	10.9622	4.9601
5978	Active	0.0337801	7.47134
6215	Active	22.7281	4.64344
6231	Active	0.0619929	7.20766
6252	Active	7.76062	5.1101
6253	Active	7.76062	5.1101
6294	Active	38.8952	4.4101
6295	Active	41.8864	4.37793
6478	Active	61.6524	4.21005
6518	Active	12.9418	4.88801
6732	Active	44.9216	4.34754
6769	Active	8.75673	5.05766
6778	Active	48.9662	4.3101
6787	Active	4.35664	5.36085
6818	Active	6.40722	5.19333
6828	Active	46.2271	4.3351
7070	Active	7.81884	5.10686
7112	Active	36.2377	4.44084
7232	Active	57.0904	4.24344
7340	Active	12.538	4.90177
7347	Active	1.89959	5.72134
7441	Active	27.1925	4.56555
7495	Active	42.6309	4.37028
7511	Active	0.404169	6.39344
7516	Active	15.9133	4.79824
7546	Active	48.225	4.31673
7551	Active	10.5495	4.97677
7568	Active	5.61936	5.25031
7578	Active	12.9955	4.88621
7638	Active	41.1261	4.38588
8152	Active	11.8092	4.92778
8155	Active	4.72841	5.32528
8180	Active	8.81314	5.05487
8187	Active	17.3739	4.7601
8227	Active	48.9662	4.3101
8293	Active	18.2807	4.73801
8305	Active	43.6412	4.3601
8380	Active	21.8724	4.6601
8433	Active	35.8389	4.44565
8550	Active	21.3138	4.67134
8571	Active	34.7206	4.45941
8689	Active	45.1512	4.34533
8955	Active	3.73897	5.42725
9046	Active	7.2777	5.13801
9051	Active	0.203708	6.69099
9275	Active	38.9714	4.40925
9786	Active	0.173739	6.7601
9878	Active	3.21082	5.49338
10303	Active	32.1043	4.49344
10531	Active	9.52052	5.02134
10634	Active	0.785827	6.10467
10707	Active	52.2045	4.28229
10771	Active	33.9372	4.46932
11057	Active	0.290282	6.53718
11080	Active	30.5859	4.51448
11313	Active	18.3966	4.73526
11366	Active	8.81713	5.05467
11769	Active	12.2998	4.9101
11774	Active	28.613	4.54344
11933	Active	6.19919	5.20767
12443	Active	46.1253	4.33606
12449	Active	0.364749	6.43801
12955	Active	51.8613	4.28516
13254	Active	32.8923	4.48291
13283	Active	48.9842	4.30994
13708	Active	19.4938	4.7101
13765	Active	2.58222	5.58801
13791	Active	0.239145	6.62134
13905	Active	34.6654	4.4601
14050	Active	47.9252	4.31944
14127	Active	54.9477	4.26005
14250	Active	5.08259	5.29391
14642	Active	28.522	4.54482
14709	Active	9.77124	5.01005
15752	Active	17.5717	4.75519
15969	Active	35.8498	4.44551
16043	Active	54.941	4.2601
16115	Active	34.6654	4.4601
16560	Active	40.2488	4.39525
17038	Active	0.346654	6.4601
17279	Active	20.7576	4.68282
17570	Active	44.0666	4.35589
17693	Active	16.2927	4.78801
17931	Active	11.9856	4.92134
18480	Active	14.6952	4.83282
18725	Active	6.66196	5.1764
19079	Active	40.4169	4.39344
19113	Active	40.4169	4.39344
19283	Active	8.70756	5.0601
19571	Active	0.213138	6.67134
20701	Active	38.6289	4.41309
20708	Active	5.95774	5.22492
20848	Active	46.2271	4.3351
21070	Active	0.756242	6.12134
21330	Active	6.653	5.17698
21660	Active	36.7869	4.43431
21804	Active	46.8403	4.32938
22571	Active	21.8778	4.66
22704	Active	41.3032	4.38402
24633	Active	6.46133	5.18968
25912	Active	48.9662	4.3101
26030	Active	4.19981	5.37677
26124	Active	48.9662	4.3101
27189	Active	49.3979	4.30629
27195	Active	34.6654	4.4601
27295	Active	34.6654	4.4601
27812	Active	1.15344	5.938
28417	Active	0.221476	6.65467
29393	Active	2.28019	5.64203
31100	Active	9.67997	5.01413
31101	Active	22.1476	4.65467
31200	Active	7.76062	5.1101
31239	Active	5.93239	5.22677
31280	Active	7.78627	5.10867
31307	Active	10.9622	4.9601
31315	Active	18.0536	4.74344
31356	Active	13.455	4.87112
31426	Active	0.177088	6.75181
31677	Active	13.0286	4.8851
32154	Active	44.0526	4.35603
32798	Active	8.48517	5.07134
32933	Active	43.8655	4.35788
33309	Active	3.79019	5.42134
33565	Active	9.77004	5.0101
33599	Active	9.77004	5.0101
33934	Active	5.4303	5.26518
35455	Active	20.5113	4.68801
36314	Active	0.02485	7.60467
36382	Active	24.5412	4.6101
38360	Active	47.1227	4.32677
38884	Active	45.3485	4.34344
38911	Active	2.99003	5.52432
39676	Active	13.8006	4.8601
40973	Active	1.89959	5.72134
42981	Active	43.6412	4.3601
43116	Active	0.162927	6.78801
43231	Active	22.5767	4.64634
44073	Active	28.7566	4.54126
47326	Active	29.378	4.53198
50248	Active	20.1215	4.69634
50491	Active	8.16571	5.08801
50897	Active	2.10489	5.67677
51082	Active	0.531711	6.27432
53232	Active	5.26203	5.27885
53672	Active	54.941	4.2601
54454	Active	5.70904	5.24344
54459	Active	21.3138	4.67134
54886	Active	41.9981	4.37677
56069	Active	15.6793	4.80467
56463	Active	23.9145	4.62134
56704	Active	20.1215	4.69634
60699	Active	1.24545	5.90467
60749	Active	0.700369	6.15467
60751	Active	26.8325	4.57134
60823	Active	10.644	4.9729
60934	Active	11.9918	4.92112
61031	Active	27.5391	4.56005
61253	Active	3.21043	5.49344
61444	Active	4.92599	5.30751
62311	Active	45.5317	4.34169
62379	Active	2.75357	5.5601
62558	Active	36.0216	4.44344
63047	Active	18.9959	4.72134
64142	Active	6.00644	5.22138
64715	Active	11.9856	4.92134
65064	Active	43.7587	4.35894
65494	Active	57.0625	4.24365
65909	Active	26.8325	4.57134
65948	Active	20.5113	4.68801
66067	Active	11.5344	4.938
66435	Active	7.13938	5.14634
68297	Active	39.0142	4.40878
68570	Active	0.302424	6.51938
68872	Active	15.089	4.82134
68873	Active	26.8325	4.57134
69827	Active	30.8956	4.5101
71027	Active	7.53428	5.12296
71386	Active	4.25266	5.37134
71398	Active	27.8822	4.55467
71470	Active	23.0141	4.63801
72157	Active	2.21476	5.65467
73357	Active	1.19856	5.92134
73672	Active	55.1293	4.25862
73852	Active	28.9283	4.53868
74867	Active	43.385	4.36266
74990	Active	3.64749	5.43801
75195	Active	23.9145	4.62134
76013	Active	13.0286	4.8851
77080	Active	21.0412	4.67693
81259	Active	10.5791	4.97555
82145	Active	14.6183	4.8351
82161	Active	4.71227	5.32677
83975	Active	48.9662	4.3101
84677	Active	22.6836	4.64429
84703	Active	25.8231	4.58799
86102	Active	48.9662	4.3101
86211	Active	14.2037	4.8476
86222	Active	32.1043	4.49344
86296	Active	48.9123	4.31058
86429	Active	24.5412	4.6101
87250	Active	51.874	4.28505
87391	Active	54.941	4.2601
91673	Active	54.941	4.2601
91677	Active	22.7281	4.64344
91692	Active	48.9662	4.3101
91744	Active	14.9015	4.82677
91773	Active	48.9662	4.3101
92431	Active	1.29664	5.88718
92873	Active	38.0588	4.41954
93118	Active	19.4938	4.7101
93312	Active	36.0216	4.44344
94398	Active	6.40565	5.19344
100524	Active	54.941	4.2601
104741	Active	7.18374	5.14365
104845	Active	8.48517	5.07134
104850	Active	17.5925	4.75467
107720	Active	7.79655	5.1081
107770	Active	0.495824	6.30467
108150	Active	0.0236173	7.62677
114994	Active	43.385	4.36266
115089	Active	34.1865	4.46615
115157	Active	8.08884	5.09211
119171	Active	22.1476	4.65467
119175	Active	11.9856	4.92134
119182	Active	10.6822	4.97134
119607	Active	18.9959	4.72134
121639	Active	20.6489	4.6851
122087	Active	6.20146	5.20751
122797	Active	0.221476	6.65467
130313	Active	8.48517	5.07134
148124	Active	0.00477156	8.32134
148192	Active	24.85	4.60467
148673	Active	0.578088	6.23801
150762	Active	10.28	4.98801
153939	Active	24.5412	4.6101
156414	Active	3.01065	5.52134
157917	Active	22.1476	4.65467
162461	Active	51.8676	4.2851
169870	Active	3.01065	5.52134
180089	Active	32.5302	4.48771
180494	Active	5.57037	5.25412
181518	Active	1.94938	5.7101
213031	Active	37.4309	4.42677
216237	Active	23.9145	4.62134
220401	Active	0.072777	7.13801
222757	Active	0.535378	6.27134
229295	Active	2.21476	5.65467
232446	Active	13.0744	4.88358
235905	Active	12.9418	4.88801
259329	Active	10.6822	4.97134
259331	Active	11.5344	4.938
299728	Active	1.32014	5.87938
387447	Active	0.00989298	8.00467
441336	Active	5.74128	5.24099
442872	Active	5.56323	5.25467
443375	Active	7.56242	5.12134
443872	Active	11.1001	4.95467
443947	Active	0.15089	6.82134
443955	Active	25.8222	4.58801
444000	Active	21.3138	4.67134
444008	Active	0.0648625	7.18801
444021	Active	10.28	4.98801
445643	Active	16.9301	4.77134
448537	Active	33.3603	4.47677
454216	Active	4.95824	5.30467
454937	Active	7.85827	5.10467
457193	Active	0.0230141	7.63801
460612	Active	26.8325	4.57134
608116	Active	44.175	4.35482
644213	Active	21.0489	4.67677
656583	Active	28.613	4.54344
656667	Active	26.8325	4.57134
667476	Active	10.609	4.97433
833466	Active	43.6412	4.3601
1013376	Active	0.364749	6.43801
1910825	Active	44.0687	4.35587
2723715	Active	1.67198	5.77677
2734227	Active	1.61533	5.79174
2734229	Active	2.24919	5.64797
2734231	Active	4.29144	5.3674
2776282	Active	51.8423	4.28532
3002190	Active	18.2807	4.73801
3015167	Active	0.386574	6.41277
3033825	Active	6.24205	5.20467
3033968	Active	0.169301	6.77134
3062316	Active	10.6822	4.97134
3391107	Active	48.9662	4.3101
5018304	Active	33.3603	4.47677
5280453	Active	21.3138	4.67134
5280863	Active	26.4083	4.57826
5280899	Active	26.8325	4.57134
5281034	Active	18.9959	4.72134
5281576	Active	19.3989	4.71222
5282375	Active	26.8325	4.57134
5282494	Active	23.9145	4.62134
5283731	Active	26.8325	4.57134
5284515	Active	8.98795	5.04634
5284533	Active	0.624205	6.20467
5284537	Active	4.77156	5.32134
5284557	Active	0.142449	6.84634
5284558	Active	1.21628	5.91497
5284623	Active	0.268325	6.57134
5311051	Active	8.81713	5.05467
5318517	Active	8.98795	5.04634
5355863	Active	32.7263	4.4851
5361251	Active	23.0141	4.63801
5362708	Active	43.6412	4.3601
5364713	Active	6.36882	5.19594
5493381	Active	6.24205	5.20467
5918804	Active	25.0403	4.60136
6321253	Active	16.9301	4.77134
6323490	Active	26.9405	4.56959
6327657	Active	0.0436412	7.3601
6432394	Active	7.85827	5.10467
6433339	Active	20.5113	4.68801
6434889	Active	4.08715	5.38858
6439929	Active	3.082	5.51117
6440556	Active	5.58295	5.25314
6450278	Active	10.3429	4.98536
6451325	Active	45.3485	4.34344
6505803	Active	0.230141	6.63801
6537495	Active	3.41825	5.4662
6540478	Active	20.1215	4.69634
6540548	Active	20.5113	4.68801
6708701	Active	1.81555	5.74099
6714002	Active	1.88658	5.72432
6857648	Active	0.12781	6.89344
6917715	Active	0.816571	6.08801
6918178	Active	11.9856	4.92134
6918686	Active	2.8613	5.54344
9562059	Active	3.87186	5.41208
9568628	Active	1.00846	5.99634
9571016	Active	2.40481	5.61892
9799979	Active	13.0286	4.8851
9818306	Active	0.239145	6.62134
9831581	Active	36.7195	4.4351
9849616	Active	3.33603	5.47677
9865233	Active	14.6183	4.8351
9869105	Active	48.9662	4.3101
9885850	Active	50.8819	4.29344
9888347	Active	7.18726	5.14344
9895468	Active	16.0903	4.79344
9931156	Active	30.8805	4.51032
9938056	Active	23.9145	4.62134
9969573	Active	26.4861	4.57698
10113978	Active	18.2807	4.73801
10126299	Active	19.7391	4.70467
10201497	Active	12.781	4.89344
10250129	Active	1.13952	5.94328
10455790	Active	15.089	4.82134
10476437	Active	7.00369	5.15467
11193251	Active	12.3781	4.90735
11296583	Active	9.52052	5.02134
11402127	Active	6.65625	5.17677
11437710	Active	47.1227	4.32677
11472813	Active	0.616448	6.2101
11556711	Active	0.0337801	7.47134
11826859	Active	10.7519	4.96851
12472902	Active	20.2292	4.69402
12797557	Active	32.7263	4.4851
12922658	Active	26.8325	4.57134
16051930	Active	0.28613	6.54344
16051941	Active	0.989298	6.00467
16052038	Active	2.39145	5.62134
16129778	Active	5.4679	5.26218
16211385	Active	1.11001	5.95467
16211417	Active	1.62361	5.78952
16217238	Active	0.173824	6.75989
16682730	Active	0.570904	6.24344
16682736	Active	14.4142	4.84121
16682740	Active	27.7886	4.55613
16682804	Active	0.0374263	7.42682
16682953	Active	0.231684	6.6351
16682999	Active	4.25266	5.37134
16722125	Active	21.0489	4.67677
16760153	Active	58.9322	4.22965
16760569	Active	24.85	4.60467
18506491	Active	3.777	5.42285
20054868	Active	0.425266	6.37134
22678982	Active	1.80227	5.74418
23160059	Active	1.07317	5.96933
23663400	Active	1.39742	5.85467
23663992	Active	0.197391	6.70467
23672302	Active	52.8725	4.27677
23674746	Active	17.8483	4.7484
23678979	Active	48.9662	4.3101
25015677	Active	0.0112748	7.94789
46226173	Active	1.27716	5.89375
46781343	Active	7.93939	5.10021
50878597	Active	66.1556	4.17943
53316382	Active	6.91666	5.1601
53316406	Active	1.72358	5.76357
54678504	Active	48.9662	4.3101
54682468	Active	25.0785	4.6007
54685925	Active	10.5495	4.97677
56649463	Active	2.30141	5.63801
56846451	Active	26.8325	4.57134
59086459	Active	36.0216	4.44344
60196278	Active	0.881713	6.05467
60196288	Active	1.15344	5.938
60196289	Active	1.028	5.98801
60196297	Active	4.09255	5.38801
60196304	Active	0.0124545	7.90467
60196359	Active	24.85	4.60467
60196366	Active	22.5767	4.64634
60196375	Active	1.38377	5.85894
60196379	Active	0.839613	6.07592
60196405	Active	52.6634	4.27849
60196406	Active	5.87227	5.23119
60196427	Active	12.8138	4.89232
60196430	Active	48.9662	4.3101
60196435	Active	1.3281	5.87677
60196436	Active	25.5014	4.59344
1318	Active	0.646604	6.18936		blue color: molecules with multiple potency values but the difference (log order) of them less and equal than 1 and got average for them as final potency values
1318	Active	0.718726	6.14344
1988	Active	19.139	4.71808
1988	Active	20.2564	4.69344
2078	Active	26.1488	4.58255
2078	Active	28.613	4.54344
2082	Active	0.256454	6.59099
2082	Active	0.275357	6.5601
2871	Active	39.3382	4.40519
2871	Active	46.2271	4.3351
4493	Active	4.41903	5.35467
4493	Active	3.46671	5.46008
4764	Active	26.8325	4.57134
4764	Active	40.1599	4.39621
4764	Active	57.0904	4.24344
4890	Active	22.1476	4.65467
4890	Active	42.424	4.37239
4931	Active	5.08819	5.29344
4931	Active	7.18814	5.14338
4933	Active	20.6735	4.68459
4933	Active	22.7281	4.64344
5756	Active	20.1215	4.69634
5756	Active	13.8006	4.8601
5833	Active	11.9856	4.92134
5833	Active	12.3007	4.91007
5865	Active	0.123509	6.9083
5865	Active	0.0346654	7.4601
5870	Active	4.59192	5.33801
5870	Active	1.95177	5.70957
5881	Active	17.5925	4.75467
5881	Active	34.6697	4.46005
5991	Active	2.39145	5.62134
5991	Active	2.43702	5.61314
5991	Active	0.746844	6.12677
6167	Active	0.0674001	7.17134
6167	Active	0.0171721	7.76518
6167	Active	0.00837973	8.07677
6230	Active	0.0535378	7.27134
6230	Active	0.0380117	7.42008
6279	Active	0.15089	6.82134
6279	Active	0.122922	6.91037
6291	Active	1.89959	5.72134
6291	Active	3.33603	5.47677
6623	Active	39.9575	4.3984
6623	Active	39.6234	4.40205
6635	Active	49.62	4.30434
6635	Active	43.6412	4.3601
6868	Active	4.20649	5.37608
6868	Active	5.70904	5.24344
7031	Active	2.08456	5.68099
7031	Active	1.67198	5.77677
7184	Active	51.5175	4.28805
7184	Active	45.3485	4.34344
7381	Active	50.6605	4.29533
7381	Active	48.2666	4.31635
7564	Active	45.3707	4.34322
7564	Active	47.1227	4.32677
8289	Active	25.3735	4.59562
8289	Active	17.3739	4.7601
8691	Active	42.2397	4.37428
8691	Active	48.9722	4.31005
8813	Active	18.9959	4.72134
8813	Active	5.89259	5.22969
8816	Active	2.04084	5.69019
8816	Active	3.29078	5.4827
9270	Active	2.68325	5.57134
9270	Active	1.5089	5.82134
9324	Active	0.72777	6.13801
9324	Active	0.527755	6.27757
9395	Active	17.5909	4.75471
9395	Active	14.6183	4.8351
9403	Active	1.11001	5.95467
9403	Active	0.401477	6.39634
9403	Active	0.291673	6.5351
9502	Active	34.8182	4.45819
9502	Active	59.3239	4.22677
9787	Active	22.1476	4.65467
9787	Active	5.95998	5.22476
9787	Active	9.8192	5.00792
9880	Active	1.5089	5.82134
9880	Active	1.54788	5.81026
9880	Active	1.27825	5.89338
10377	Active	34.8309	4.45804
10377	Active	46.2327	4.33505
10607	Active	0.0364749	7.43801
10607	Active	0.0180469	7.7436
10680	Active	50.9068	4.29322
10680	Active	40.6115	4.39135
11683	Active	0.422353	6.37432
11683	Active	0.346654	6.4601
12688	Active	0.0952428	7.02117
12688	Active	0.0297324	7.52677
13109	Active	0.0301065	7.52134
13109	Active	0.00617957	8.20904
13109	Active	0.0170437	7.76844
14425	Active	0.590892	6.22849
14425	Active	1.38022	5.86005
17142	Active	46.8345	4.32943
17142	Active	48.9662	4.3101
26177	Active	40.2044	4.39573
26177	Active	47.1227	4.32677
36242	Active	11.5663	4.93681
36242	Active	9.22465	5.03505
39327	Active	31.2475	4.50518
39327	Active	48.9662	4.3101
40000	Active	11.1001	4.95467
40000	Active	9.05708	5.04301
40000	Active	12.7825	4.89338
40399	Active	41.8748	4.37805
40399	Active	30.8994	4.51005
40854	Active	10.0846	4.99634
40854	Active	11.3785	4.94391
41384	Active	19.0656	4.71975
41384	Active	26.499	4.57677
43079	Active	37.9549	4.42073
43079	Active	30.8956	4.5101
50896	Active	27.9	4.5544
50896	Active	20.2564	4.69344
55245	Active	0.189959	6.72134
55245	Active	0.346654	6.4601
57363	Active	27.2496	4.56464
57363	Active	45.3541	4.34338
62276	Active	17.2889	4.76223
62276	Active	24.5412	4.6101
62306	Active	18.7254	4.72757
62306	Active	19.4723	4.71058
75628	Active	20.664	4.68479
75628	Active	27.5256	4.56026
76302	Active	8.35	5.07831
76302	Active	7.76062	5.1101
91649	Active	3.27771	5.48443
91649	Active	1.89996	5.72126
107715	Active	22.5767	4.64634
107715	Active	16.9301	4.77134
108938	Active	49.5539	4.30492
108938	Active	48.9722	4.31005
235227	Active	0.0973419	7.0117
235227	Active	0.0870863	7.06005
243274	Active	23.9145	4.62134
243274	Active	41.9981	4.37677
250948	Active	2.21476	5.65467
250948	Active	1.40962	5.8509
441140	Active	15.6793	4.80467
441140	Active	9.14458	5.03884
441140	Active	8.70756	5.0601
443939	Active	3.51016	5.45467
443939	Active	0.745793	6.12738
445154	Active	21.2396	4.67285
445154	Active	27.5391	4.56005
2999413	Active	16.2927	4.78801
2999413	Active	11.044	4.95687
3003141	Active	19.7391	4.70467
3003141	Active	22.1476	4.65467
3003141	Active	23.0141	4.63801
5280443	Active	46.8613	4.32919
5280443	Active	37.4354	4.42672
5280961	Active	24.1305	4.61743
5280961	Active	34.6654	4.4601
5284610	Active	0.268325	6.57134
5284610	Active	0.172581	6.76301
5284616	Active	9.89298	5.00467
5284616	Active	26.8325	4.57134
5288209	Active	17.5925	4.75467
5288209	Active	8.9339	5.04896
5388983	Active	0.0916208	7.03801
5388983	Active	0.129418	6.88801
5458213	Active	22.1476	4.65467
5458213	Active	36.2333	4.44089
5458213	Active	19.7221	4.70505
9552079	Active	16.9301	4.77134
9552079	Active	3.30503	5.48082
9552079	Active	3.72066	5.42938
16760141	Active	15.6793	4.80467
16760141	Active	14.5209	4.83801
23667299	Active	1.19856	5.92134
23667299	Active	1.69301	5.77134
44460585	Active	1.82807	5.73801
44460585	Active	8.81713	5.05467
5757	Active	0.0600704	7.22134		red color: molecules with multiple potency values but difference (log order) of them greater than 1 and they were removed
5757	Active	51.8676	4.2851
5284486	Active	0.473888	6.32432
5284486	Active	5.28725	5.27677
