# Supplementary material for: Cheminformatics analysis of the AR agonist and antagonist datasets in PubChem
Source: J Cheminform. 2016 Jul 8;8:37. doi: 10.1186/s13321-016-0150-6 (PMC4938998; doi:10.1186/s13321-016-0150-6)
Supplement: Supplementary file 3 — 10.1186/s13321-016-0150-6 The whole list of active MMPs for the AR agonist and antagonist datasets. [file 13321_2016_150_MOESM3_ESM.xlsx]

## Sheet: agonist
	left_cid	left_outcome	right_cid	right_outcome
1	9324	Active	5284533	Active
2	32798	Active	5311051	Active
3	5569	Inactive	29393	Active
4	36606	Inactive	29393	Active
5	20848	Inactive	29393	Active
6	8289	Inactive	16682804	Active
7	8289	Inactive	16682953	Active
8	7540	Inactive	16682804	Active
9	7540	Inactive	16682953	Active
10	11776	Inactive	16682804	Active
11	11776	Inactive	16682953	Active
12	16682804	Active	13097	Inactive
13	16682804	Active	11774	Inactive
14	16682804	Active	24321	Inactive
15	16682804	Active	6025	Inactive
16	16682804	Active	16682953	Active
17	16682804	Active	70400	Inactive
18	13097	Inactive	16682953	Active
19	11774	Inactive	16682953	Active
20	24321	Inactive	16682953	Active
21	6025	Inactive	16682953	Active
22	16682953	Active	70400	Inactive
23	38853	Inactive	6047	Active
24	13428	Active	6983	Inactive
25	3334	Active	40854	Inactive
26	9782	Active	20469	Active
27	20469	Active	5743	Active
28	6918305	Inactive	92786	Active
29	5282494	Active	5754	Active
30	5282494	Active	5753	Active
31	5754	Active	26133	Active
32	5754	Active	5753	Active
33	26133	Active	5753	Active
34	63047	Active	9782	Active
35	63047	Active	5743	Active
36	63047	Active	5311067	Active
37	9782	Active	16533	Active
38	9782	Active	5311067	Active
39	5743	Active	16533	Active
40	5743	Active	5311067	Active
41	16533	Active	5311067	Active
42	9568628	Active	6540478	Active
43	444008	Active	6231	Active
44	54580	Inactive	6918178	Active
45	5877	Active	5834	Active
46	9564	Inactive	11033	Active
47	6918178	Active	32798	Active
48	3345	Active	62300	Inactive
49	444539	Inactive	7626	Active
50	308	Inactive	7626	Active
51	307	Inactive	7626	Active
52	15909	Inactive	7626	Active
53	7626	Active	637520	Inactive
54	7626	Active	637759	Inactive
55	68289	Active	8439	Inactive
56	68289	Active	5144	Inactive
57	68947	Active	6013	Active
58	5753	Active	6166	Active
59	224246	Active	5834	Active
60	44368	Active	2336	Active
61	5754	Active	440707	Active
62	31307	Active	9782	Active
63	31307	Active	5743	Active
64	5284557	Active	6230	Active
65	4807	Active	6996	Inactive
66	4807	Active	6998	Inactive
67	4807	Active	10722	Inactive
68	4807	Active	11101	Inactive
69	4807	Active	240	Inactive
70	440707	Active	6166	Active
71	656804	Active	5834	Active
72	13428	Active	11855	Inactive
73	13428	Active	12463	Inactive
74	6741	Active	5876	Active
75	6741	Active	5755	Active
76	5876	Active	5755	Active
77	21070	Active	13791	Active
78	155143	Active	9677	Active
79	681	Inactive	6047	Active
80	236702	Active	6216	Inactive
81	236702	Active	224246	Active
82	6216	Inactive	224246	Active
83	5757	Active	13791	Active
84	5757	Active	21070	Active
85	5757	Active	19571	Active
86	13791	Active	68570	Active
87	21070	Active	68570	Active
88	19571	Active	68570	Active
89	6714002	Active	444025	Active
90	31378	Active	6446	Active
91	6446	Active	3034658	Active
92	66359	Active	25015	Active
93	6230	Active	229295	Active
94	6230	Active	5832	Active
95	6279	Active	10631	Active
96	6230	Active	13109	Active
97	6230	Active	16051930	Active
98	21700	Active	21800	Active
99	21700	Active	63049	Active
100	10631	Active	6238	Active
101	10204	Active	9904	Active
102	6013	Active	9904	Active
103	6238	Active	5994	Active
104	443947	Active	9904	Active
105	5284486	Active	235905	Inactive
106	5284486	Active	13765	Active
107	13428	Active	88365	Inactive
108	16490	Active	5743	Active
109	6047	Active	6057	Inactive
110	8588	Inactive	66573	Active
111	5756	Inactive	68570	Active
112	155143	Active	5995	Active
113	231084	Active	5995	Active
114	14743	Active	5995	Active
115	11333	Inactive	157355	Active
116	5988	Inactive	157355	Active
117	10633	Active	10635	Active
118	14743	Active	229455	Active
119	8225	Active	19571	Active
120	5995	Active	6166	Active
121	5995	Active	10204	Active
122	5995	Active	6013	Active
123	6166	Active	10204	Active
124	6166	Active	231084	Active
125	6166	Active	6013	Active
126	5952	Active	10204	Active
127	5952	Active	6013	Active
128	10204	Active	231084	Active
129	10204	Active	5994	Active
130	231084	Active	6013	Active
131	5994	Active	6013	Active
132	92839	Inactive	16683023	Active
133	13428	Active	28697	Inactive
134	5284587	Active	5865	Active
135	440707	Active	5284557	Active
136	440707	Active	6010	Active
137	440707	Active	6013	Active
138	6238	Active	5284557	Active
139	6238	Active	6010	Active
140	6238	Active	6013	Active
141	5284557	Active	6010	Active
142	5284557	Active	6013	Active
143	6010	Active	6013	Active
144	6999030	Inactive	6047	Active
145	6230	Active	9904	Active
146	92786	Active	92877	Inactive
147	10041070	Active	25015	Active
148	60464	Inactive	60605	Active
149	11273	Active	6128	Active
150	6720	Inactive	13428	Active
151	460	Inactive	6999	Active
152	5147	Inactive	6999	Active
153	5146	Inactive	6999	Active
154	6999	Active	338	Inactive
155	6999	Active	5801	Inactive
156	6999	Active	7245	Inactive
157	6999	Active	6947	Inactive
158	6999	Active	6998	Inactive
159	6999	Active	335	Inactive
160	6999	Active	289	Inactive
161	6999	Active	6997	Inactive
162	6999	Active	9707	Inactive
163	6999	Active	8375	Inactive
164	6999	Active	66755	Inactive
165	6999	Active	15624	Inactive
166	6999	Active	6943	Inactive
167	6999	Active	11907	Inactive
168	6999	Active	12570	Inactive
169	6999	Active	996	Inactive
170	5997	Inactive	10634	Active
171	8955	Inactive	10634	Active
172	10634	Active	65094	Inactive
173	31378	Active	5754	Active
174	65067	Active	23347	Inactive
175	222757	Active	5757	Active
176	222757	Active	68570	Active
177	5757	Active	9818306	Active
178	9818306	Active	68570	Active
179	11876263	Active	231084	Active
180	11876263	Active	5994	Active
181	12358742	Inactive	92786	Active
182	13791	Active	19571	Active
183	155143	Active	14743	Active
184	155143	Active	231084	Active
185	157355	Active	7314	Inactive
186	157355	Active	88735	Inactive
187	16490	Active	16158	Active
188	21070	Active	19571	Active
189	222757	Active	9818306	Active
190	222786	Active	5745	Active
191	229295	Active	5832	Active
192	231084	Active	14743	Active
193	231084	Active	5994	Active
194	235905	Inactive	13765	Active
195	236702	Active	5311051	Active
196	236702	Active	5743	Active
197	236702	Active	9782	Active
198	26133	Active	636398	Active
199	30323	Active	443831	Active
200	31378	Active	3034658	Active
201	32798	Active	21800	Active
202	32798	Active	63049	Active
203	440707	Active	6238	Active
204	443884	Active	5761	Inactive
205	5282494	Active	26133	Active
206	5311051	Active	5743	Active
207	5754	Active	5702068	Active
208	5755	Active	5834	Active
209	5755	Active	656804	Active
210	5952	Active	11876263	Active
211	5952	Active	231084	Active
212	5952	Active	5994	Active
213	5995	Active	11876263	Active
214	5995	Active	5952	Active
215	5995	Active	5994	Active
216	6047	Active	34359	Inactive
217	6166	Active	11876263	Active
218	6166	Active	5952	Active
219	6166	Active	5994	Active
220	6321253	Inactive	443884	Active
221	6741	Active	5877	Active
222	6975516	Active	5953	Inactive
223	6975516	Active	8549	Inactive
224	71470	Active	21800	Active
225	71470	Active	63049	Active
226	8226	Inactive	443884	Active
227	92786	Active	91465	Inactive
228	92786	Active	9903	Inactive
229	9403	Active	13791	Active
230	9403	Active	19571	Active
231	9403	Active	21070	Active
232	9677	Active	229455	Active
233	9782	Active	5311051	Active

## Sheet: antagonist
	left_cid	left_outcome	right_cid	right_outcome
1	243274	Active	31331	Inactive
2	243274	Active	6837	Inactive
3	10303	Active	6053	Inactive
4	6317	Inactive	13708	Active
5	9324	Active	5284533	Active
6	32798	Active	5311051	Active
7	180089	Active	50897	Active
8	7250	Inactive	7441	Active
9	7441	Active	7610	Inactive
10	7441	Active	7251	Inactive
11	7441	Active	7242	Inactive
12	21070	Active	13791	Active
13	6702	Inactive	31426	Active
14	31426	Active	6773	Inactive
15	5569	Inactive	20848	Active
16	5569	Inactive	29393	Active
17	20848	Active	29393	Active
18	8289	Active	7540	Inactive
19	8289	Active	11776	Inactive
20	8289	Active	16682804	Active
21	8289	Active	13097	Inactive
22	8289	Active	11774	Active
23	8289	Active	9786	Active
24	8289	Active	24321	Inactive
25	8289	Active	16682953	Active
26	7540	Inactive	16682804	Active
27	7540	Inactive	11774	Active
28	7540	Inactive	9786	Active
29	7540	Inactive	16682953	Active
30	11776	Inactive	16682804	Active
31	11776	Inactive	11774	Active
32	11776	Inactive	9786	Active
33	11776	Inactive	16682953	Active
34	16682804	Active	13097	Inactive
35	16682804	Active	11774	Active
36	16682804	Active	9786	Active
37	16682804	Active	24321	Inactive
38	16682804	Active	16682953	Active
39	13097	Inactive	11774	Active
40	13097	Inactive	9786	Active
41	13097	Inactive	16682953	Active
42	11774	Active	9786	Active
43	11774	Active	24321	Inactive
44	11774	Active	16682953	Active
45	9786	Active	24321	Inactive
46	9786	Active	16682953	Active
47	24321	Inactive	16682953	Active
48	107770	Active	20054835	Inactive
49	107770	Active	60196289	Active
50	20054835	Inactive	60196289	Active
51	86296	Active	91650	Inactive
52	3316	Active	3282	Inactive
53	5280567	Inactive	68872	Active
54	94398	Active	9809	Inactive
55	4030	Active	40854	Active
56	7578	Active	16115	Active
57	6778	Active	69779	Inactive
58	67174	Inactive	93118	Active
59	67174	Inactive	608116	Active
60	6623	Active	93118	Active
61	6623	Active	608116	Active
62	93118	Active	608116	Active
63	74867	Active	995	Inactive
64	6635	Active	6636	Inactive
65	5216	Inactive	13905	Active
66	5282494	Active	5754	Inactive
67	63047	Active	5743	Inactive
68	11683	Active	9324	Active
69	9568628	Active	6540478	Active
70	444008	Active	6231	Active
71	5311454	Inactive	18480	Active
72	7441	Active	5111791	Inactive
73	7441	Active	7337	Inactive
74	54580	Inactive	6918178	Active
75	5877	Active	5834	Inactive
76	43233	Inactive	91673	Active
77	108143	Inactive	2126	Active
78	17279	Active	11309	Inactive
79	17279	Active	995	Inactive
80	6918178	Active	32798	Active
81	68297	Active	11487	Inactive
82	2466	Active	20352	Inactive
83	2118	Active	3261	Inactive
84	13254	Active	7583	Inactive
85	4933	Active	15969	Active
86	4933	Active	19113	Active
87	15969	Active	19113	Active
88	38360	Active	20352	Inactive
89	7564	Active	11487	Inactive
90	4493	Active	91649	Active
91	7578	Active	7579	Inactive
92	681	Inactive	7381	Active
93	72	Inactive	7381	Active
94	7381	Active	439260	Inactive
95	6291	Active	5991	Active
96	9046	Active	5991	Active
97	6335412	Inactive	5918804	Active
98	259331	Active	259329	Active
99	7381	Active	7393	Inactive
100	610479	Inactive	5507	Active
101	5319	Inactive	7564	Active
102	66909	Inactive	7564	Active
103	31390	Inactive	7564	Active
104	4122	Active	4030	Active
105	8289	Active	14716	Inactive
106	8289	Active	13282	Inactive
107	7594	Inactive	71027	Active
108	7594	Inactive	8433	Active
109	10316	Inactive	71027	Active
110	10316	Inactive	8433	Active
111	8400	Inactive	71027	Active
112	2345	Inactive	71027	Active
113	2345	Inactive	8433	Active
114	7187	Inactive	71027	Active
115	7187	Inactive	8433	Active
116	21583	Inactive	71027	Active
117	21583	Inactive	8433	Active
118	7652	Inactive	71027	Active
119	7652	Inactive	8433	Active
120	443970	Inactive	71027	Active
121	443970	Inactive	8433	Active
122	3102	Inactive	71027	Active
123	3102	Inactive	8433	Active
124	7597	Inactive	71027	Active
125	7597	Inactive	8433	Active
126	10867	Inactive	71027	Active
127	10867	Inactive	8433	Active
128	5356785	Inactive	71027	Active
129	5356785	Inactive	8433	Active
130	7098	Inactive	71027	Active
131	7098	Inactive	8433	Active
132	13065	Inactive	71027	Active
133	13065	Inactive	8433	Active
134	67349	Inactive	71027	Active
135	67349	Inactive	8433	Active
136	60999	Inactive	71027	Active
137	60999	Inactive	8433	Active
138	13436	Inactive	71027	Active
139	13436	Inactive	8433	Active
140	25711	Inactive	71027	Active
141	25711	Inactive	8433	Active
142	7167	Inactive	71027	Active
143	7167	Inactive	8433	Active
144	7657	Inactive	71027	Active
145	7657	Inactive	8433	Active
146	69317	Inactive	71027	Active
147	69317	Inactive	8433	Active
148	13728	Inactive	71027	Active
149	13728	Inactive	8433	Active
150	7713	Inactive	71027	Active
151	7713	Inactive	8433	Active
152	6838	Inactive	71027	Active
153	6838	Inactive	8433	Active
154	2272	Inactive	71027	Active
155	2272	Inactive	8433	Active
156	6837	Inactive	71027	Active
157	6837	Inactive	8433	Active
158	11487	Inactive	71027	Active
159	11487	Inactive	8433	Active
160	7583	Inactive	71027	Active
161	7583	Inactive	8433	Active
162	31222	Inactive	71027	Active
163	31222	Inactive	8433	Active
164	6627	Inactive	71027	Active
165	6627	Inactive	8433	Active
166	638088	Inactive	71027	Active
167	638088	Inactive	8433	Active
168	7115	Inactive	71027	Active
169	7115	Inactive	8433	Active
170	71027	Active	7169	Inactive
171	71027	Active	8433	Active
172	71027	Active	7601	Inactive
173	71027	Active	7647	Inactive
174	71027	Active	7656	Inactive
175	71027	Active	7580	Inactive
176	71027	Active	6327546	Inactive
177	71027	Active	70381	Inactive
178	71027	Active	69297	Inactive
179	71027	Active	8651	Inactive
180	71027	Active	9948	Inactive
181	71027	Active	8766	Inactive
182	71027	Active	7194	Inactive
183	71027	Active	13282	Inactive
184	7169	Inactive	8433	Active
185	8433	Active	7601	Inactive
186	8433	Active	7647	Inactive
187	8433	Active	7656	Inactive
188	8433	Active	7580	Inactive
189	8433	Active	6327546	Inactive
190	8433	Active	70381	Inactive
191	8433	Active	69297	Inactive
192	8433	Active	8651	Inactive
193	8433	Active	8766	Inactive
194	8433	Active	7194	Inactive
195	8433	Active	13282	Inactive
196	9502	Active	25912	Active
197	5280453	Active	5283731	Active
198	3779	Inactive	7381	Active
199	8364	Inactive	6818	Active
200	6818	Active	94310	Inactive
201	66435	Active	13791	Active
202	66435	Active	21070	Active
203	66435	Active	19571	Active
204	15277	Inactive	4115	Active
205	6818	Active	8575	Inactive
206	6230	Active	229295	Active
207	6279	Active	10631	Inactive
208	6230	Active	13109	Active
209	6230	Active	16051930	Active
210	95416	Inactive	8433	Active
211	8433	Active	90571	Inactive
212	3316	Active	14205677	Inactive
213	19113	Active	16854	Inactive
214	3295	Active	7192	Inactive
215	9509	Inactive	7568	Active
216	7546	Active	11487	Inactive
217	31573	Inactive	13905	Active
218	5284486	Active	235905	Active
219	5284486	Active	13765	Active
220	7174	Inactive	38360	Active
221	7694	Inactive	38360	Active
222	72124	Inactive	3033825	Active
223	162381	Inactive	16722125	Active
224	7441	Active	7440	Inactive
225	7441	Active	7422	Inactive
226	5284616	Active	6918289	Inactive
227	9473	Inactive	18480	Active
228	18480	Active	64805	Inactive
229	7381	Active	11450	Inactive
230	4754	Inactive	7495	Active
231	7495	Active	9013	Inactive
232	7495	Active	12150	Inactive
233	5070	Active	22704	Active
234	7192	Inactive	22704	Active
235	15630	Inactive	22704	Active
236	8395	Inactive	10680	Active
237	31677	Active	2078	Active
238	8739	Inactive	1730	Active
239	19266	Inactive	1730	Active
240	137601	Inactive	1730	Active
241	12089	Inactive	1730	Active
242	15513	Inactive	1730	Active
243	7470	Inactive	1730	Active
244	6108	Inactive	1730	Active
245	7489	Inactive	1730	Active
246	135	Inactive	1730	Active
247	12088	Inactive	1730	Active
248	7403	Inactive	1730	Active
249	1730	Active	12087	Inactive
250	1730	Active	6318	Inactive
251	1730	Active	243	Inactive
252	667476	Active	84677	Active
253	667476	Active	17570	Active
254	667476	Active	232446	Active
255	667476	Active	76302	Active
256	3054	Inactive	84677	Active
257	3054	Inactive	17570	Active
258	3054	Inactive	232446	Active
259	3054	Inactive	76302	Active
260	608116	Active	84677	Active
261	608116	Active	17570	Active
262	608116	Active	232446	Active
263	84677	Active	17570	Active
264	84677	Active	232446	Active
265	84677	Active	67174	Inactive
266	84677	Active	6623	Active
267	17570	Active	232446	Active
268	17570	Active	76302	Active
269	17570	Active	67174	Inactive
270	17570	Active	6623	Active
271	232446	Active	76302	Active
272	232446	Active	67174	Inactive
273	232446	Active	6623	Active
274	76302	Active	67174	Inactive
275	76302	Active	6623	Active
276	66826	Inactive	7495	Active
277	8502	Inactive	7495	Active
278	7494	Inactive	7495	Active
279	12091	Inactive	7495	Active
280	7482	Inactive	7495	Active
281	7495	Active	6108	Inactive
282	7495	Active	7473	Inactive
283	7495	Active	7474	Inactive
284	7495	Active	66011	Inactive
285	7495	Active	541	Inactive
286	7495	Active	7416	Inactive
287	5342	Inactive	35455	Active
288	25912	Active	18290	Inactive
289	1140	Inactive	7511	Active
290	7416	Inactive	7511	Active
291	244	Inactive	7511	Active
292	240	Inactive	7511	Active
293	7501	Inactive	7511	Active
294	996	Inactive	7511	Active
295	6054	Inactive	7511	Active
296	7498	Inactive	7511	Active
297	28503	Inactive	7511	Active
298	7666	Inactive	7511	Active
299	7509	Inactive	7511	Active
300	7407	Inactive	7511	Active
301	8794	Inactive	7511	Active
302	7503	Inactive	7511	Active
303	7671	Inactive	7511	Active
304	7515	Inactive	7511	Active
305	6115	Inactive	7511	Active
306	7412	Inactive	7511	Active
307	6327116	Inactive	7511	Active
308	7409	Inactive	7511	Active
309	2331	Inactive	7511	Active
310	7961	Inactive	7511	Active
311	10008	Inactive	7511	Active
312	7500	Inactive	7511	Active
313	7673	Inactive	7511	Active
314	7964	Inactive	7511	Active
315	7411	Inactive	7511	Active
316	7969	Inactive	7511	Active
317	7670	Inactive	7511	Active
318	949	Inactive	7511	Active
319	7505	Inactive	7511	Active
320	243	Inactive	7511	Active
321	7410	Inactive	7511	Active
322	7406	Inactive	7511	Active
323	7518	Inactive	7511	Active
324	7668	Inactive	7511	Active
325	7511	Active	7504	Inactive
326	7511	Active	12573	Inactive
327	7511	Active	241	Inactive
328	33309	Active	5430	Inactive
329	10476437	Active	3034658	Inactive
330	2337	Inactive	36382	Active
331	243274	Active	7098	Inactive
332	6635	Active	6730	Inactive
333	6635	Active	7034	Inactive
334	119182	Active	20279	Inactive
335	7567	Inactive	7031	Active
336	17693	Active	4933	Active
337	3003141	Active	9927058	Inactive
338	10531	Active	107715	Active
339	5997	Inactive	10634	Active
340	9502	Active	15629	Inactive
341	1730	Active	7511	Active
342	5859	Inactive	8293	Active
343	54459	Active	16564	Inactive
344	9880	Active	5284537	Active
345	6862	Inactive	11080	Active
346	6861	Inactive	11080	Active
347	11080	Active	7003	Inactive
348	11080	Active	8640	Inactive
349	11080	Active	6849	Inactive
350	11080	Active	7002	Inactive
351	11080	Active	736366	Inactive
352	11080	Active	17891	Inactive
353	11080	Active	931	Inactive
354	5816	Inactive	7381	Active
355	164739	Inactive	7381	Active
356	7436	Inactive	7381	Active
357	4122	Active	2082	Active
358	4122	Active	4622	Active
359	10342051	Inactive	12797557	Active
360	10607	Active	122797	Active
361	107715	Active	114948	Inactive
362	115089	Active	10685477	Inactive
363	13263	Inactive	13905	Active
364	13791	Active	19571	Active
365	14425	Active	61253	Active
366	17569	Inactive	14425	Active
367	18480	Active	62098	Inactive
368	1988	Active	11140605	Active
369	2082	Active	4622	Active
370	21070	Active	19571	Active
371	222757	Active	9818306	Active
372	235905	Active	13765	Active
373	243274	Active	6828	Active
374	24733	Inactive	104845	Active
375	27990	Inactive	9938056	Active
376	3054	Inactive	608116	Active
377	3054	Inactive	6623	Active
378	36382	Active	20352	Inactive
379	36382	Active	38360	Active
380	36382	Active	75908	Inactive
381	36382	Active	7694	Inactive
382	39327	Active	53672	Active
383	50516	Inactive	12797557	Active
384	5070	Active	15630	Inactive
385	5070	Active	7192	Inactive
386	51556	Inactive	39327	Active
387	51556	Inactive	53672	Active
388	5280453	Active	5284515	Active
389	5282494	Active	26133	Inactive
390	5311051	Active	5743	Inactive
391	5458213	Active	6540548	Active
392	59086459	Active	10432339	Inactive
393	608116	Active	76302	Active
394	6167	Active	220401	Active
395	62276	Active	39327	Active
396	62276	Active	51556	Inactive
397	62276	Active	53672	Active
398	6291	Active	9046	Active
399	6321253	Active	443884	Inactive
400	6440556	Active	10342051	Inactive
401	6440556	Active	40585	Inactive
402	6440556	Active	50516	Inactive
403	6440556	Active	91768	Inactive
404	66067	Active	9395	Active
405	667476	Active	3054	Inactive
406	667476	Active	608116	Active
407	667476	Active	6623	Active
408	667476	Active	67174	Inactive
409	67174	Inactive	6623	Active
410	6769	Active	32681	Inactive
411	6818	Active	2347	Inactive
412	6818	Active	3026	Inactive
413	6818	Active	6819	Inactive
414	6828	Active	7098	Inactive
415	71398	Active	4534	Active
416	7174	Inactive	36382	Active
417	7487	Inactive	7495	Active
418	7495	Active	13671	Inactive
419	8400	Inactive	8433	Active
420	8433	Active	9948	Inactive
421	8439	Inactive	18480	Active
422	84677	Active	76302	Active
423	91768	Inactive	12797557	Active
424	9403	Active	13791	Active
425	9403	Active	19571	Active
426	9403	Active	21070	Active
