# Supplementary material for: Cheminformatics analysis of the AR agonist and antagonist datasets in PubChem
Source: J Cheminform. 2016 Jul 8;8:37. doi: 10.1186/s13321-016-0150-6 (PMC4938998; doi:10.1186/s13321-016-0150-6)
Supplement: Supplementary file 4 — 10.1186/s13321-016-0150-6 Compounds reported as active in both AR agonist and antagonist screens. [file 13321_2016_150_MOESM4_ESM.xlsx]

## Sheet: 45 dual MOA molecules
	cid_common	antagonist	agonist
1	3634	Active	Active
2	5833	Active	Active
3	5877	Active	Active
4	6230	Active	Active
5	6231	Active	Active
6	6279	Active	Active
7	9051	Active	Active
8	9270	Active	Active
9	9324	Active	Active
10	9403	Active	Active
11	10634	Active	Active
12	13109	Active	Active
13	13765	Active	Active
14	13791	Active	Active
15	19571	Active	Active
16	21070	Active	Active
17	27812	Active	Active
18	29393	Active	Active
19	32798	Active	Active
20	40973	Active	Active
21	63047	Active	Active
22	68873	Active	Active
23	71386	Active	Active
24	71470	Active	Active
25	222757	Active	Active
26	229295	Active	Active
27	443947	Active	Active
28	444008	Active	Active
29	454216	Active	Active
30	3033968	Active	Active
31	5282494	Active	Active
32	5284486	Active	Active
33	5284533	Active	Active
34	5311051	Active	Active
35	6540478	Active	Active
36	6714002	Active	Active
37	6917715	Active	Active
38	6918178	Active	Active
39	9568628	Active	Active
40	9818306	Active	Active
41	11296583	Active	Active
42	11472813	Active	Active
43	16051930	Active	Active
44	16682804	Active	Active
45	16682953	Active	Active
