# Supplementary material for: Cheminformatics analysis of the AR agonist and antagonist datasets in PubChem
Source: J Cheminform. 2016 Jul 8;8:37. doi: 10.1186/s13321-016-0150-6 (PMC4938998; doi:10.1186/s13321-016-0150-6)
Supplement: Supplementary file 5 — 10.1186/s13321-016-0150-6 The whole list of structural pairs of the identified MMPs and MOA-cliffs for the combined dataset. [file 13321_2016_150_MOESM5_ESM.xlsx]

## Sheet: 78 MMPs and MOA-cliffs
	left_cid_common	left_antagonist	left_agonist	right_cid_common	right_antagonist	right_agonist
1	9324	Active	Active	5284533	Active	Active
2	32798	Active	Active	5311051	Active	Active
3	5070	Active	Inactive	22704	Active	Inactive
4	50897	Active	Inactive	180089	Active	Inactive
5	9502	Active	Inactive	25912	Active	Inactive
6	21070	Active	Active	13791	Active	Active
7	6918178	Active	Active	32798	Active	Active
8	20848	Active	Inactive	29393	Active	Active
9	8289	Active	Inactive	11774	Active	Inactive
10	8289	Active	Inactive	16682804	Active	Active
11	8289	Active	Inactive	16682953	Active	Active
12	11774	Active	Inactive	16682804	Active	Active
13	11774	Active	Inactive	16682953	Active	Active
14	16682804	Active	Active	16682953	Active	Active
15	6446	Inactive	Active	31378	Inactive	Active
16	6446	Inactive	Active	3034658	Inactive	Active
17	17570	Active	Inactive	84677	Active	Inactive
18	17570	Active	Inactive	608116	Active	Inactive
19	17570	Active	Inactive	667476	Active	Inactive
20	84677	Active	Inactive	608116	Active	Inactive
21	84677	Active	Inactive	667476	Active	Inactive
22	13109	Active	Active	6230	Active	Active
23	16051930	Active	Active	6230	Active	Active
24	224246	Inactive	Active	5834	Inactive	Active
25	4933	Active	Inactive	15969	Active	Inactive
26	4933	Active	Inactive	19113	Active	Inactive
27	15969	Active	Inactive	19113	Active	Inactive
28	5743	Inactive	Active	20469	Inactive	Active
29	5754	Inactive	Active	440707	Inactive	Active
30	6230	Active	Active	229295	Active	Active
31	7578	Active	Inactive	16115	Active	Inactive
32	6279	Active	Active	10631	Inactive	Active
33	93118	Active	Inactive	608116	Active	Inactive
34	10631	Inactive	Active	6238	Inactive	Active
35	5282494	Active	Active	26133	Inactive	Active
36	21070	Active	Active	19571	Active	Active
37	656804	Inactive	Active	5834	Inactive	Active
38	8433	Active	Inactive	71027	Active	Inactive
39	5876	Inactive	Active	5755	Inactive	Active
40	5754	Inactive	Active	26133	Inactive	Active
41	5754	Inactive	Active	5282494	Active	Active
42	31378	Inactive	Active	5754	Inactive	Active
43	440707	Inactive	Active	6238	Inactive	Active
44	5743	Inactive	Active	63047	Active	Active
45	155143	Inactive	Active	9677	Inactive	Active
46	6540478	Active	Active	9568628	Active	Active
47	444008	Active	Active	6231	Active	Active
48	4933	Active	Inactive	17693	Active	Inactive
49	10531	Active	Inactive	107715	Active	Inactive
50	13765	Active	Active	5284486	Active	Active
51	235905	Active	Inactive	5284486	Active	Active
52	5877	Active	Active	5834	Inactive	Active
53	16490	Inactive	Active	5743	Inactive	Active
54	13765	Active	Active	235905	Active	Inactive
55	13791	Active	Active	19571	Active	Active
56	16158	Inactive	Active	16490	Inactive	Active
57	1988	Active	Inactive	11140605	Active	Inactive
58	222757	Active	Active	9818306	Active	Active
59	26133	Inactive	Active	636398	Inactive	Active
60	31378	Inactive	Active	3034658	Inactive	Active
61	36382	Active	Inactive	38360	Active	Inactive
62	39327	Active	Inactive	62276	Active	Inactive
63	443884	Inactive	Active	6321253	Active	Inactive
64	4534	Active	Inactive	71398	Active	Inactive
65	5280453	Active	Inactive	5283731	Active	Inactive
66	5458213	Active	Inactive	6540548	Active	Inactive
67	5743	Inactive	Active	5311051	Active	Active
68	5754	Inactive	Active	5702068	Inactive	Active
69	5755	Inactive	Active	5834	Inactive	Active
70	5755	Inactive	Active	656804	Inactive	Active
71	5952	Inactive	Active	11876263	Inactive	Active
72	608116	Active	Inactive	667476	Active	Inactive
73	6291	Active	Inactive	9046	Active	Inactive
74	6828	Active	Inactive	243274	Active	Inactive
75	9403	Active	Active	13791	Active	Active
76	9403	Active	Active	19571	Active	Active
77	9403	Active	Active	21070	Active	Active
78	9677	Inactive	Active	229455	Inactive	Active
